# Supplementary material for: Genomic delineation and description of species and within-species lineages in the genus Pantoea
Source: Front Microbiol. 2023 Nov 9;14:1254999. doi: 10.3389/fmicb.2023.1254999 (PMC10665919; doi:10.3389/fmicb.2023.1254999)
Supplement: Supplementary Table 1 — Metadata file. Information on the strains and genomes within the genus Pantoea, including phylogenetic tree assignment, Life Identification Number (LIN) assignment, species names, National Center for Biotechnology Information (NCBI) metadata, including taxonomic lineage information, Genome Taxonomy Database (GTDB) metadata, including taxonomic lineage information, CheckM results, and genomic information (Parks et al., 2015; Hugenholtz et al., 2021). [file Table_1.XLSX]

## Sheet: Sheet1
Used in tree?	LINs	Accession	NCBI organism	NCBI strain	NCBI taxonomy	GTDB taxonomy	Species name from Table 1	Isolation source from BioSample database (and/or from BioSample linked page)	Isolation Source category	Host of isolation (scientific name)	Host of isolation (common name)	Date of isolation	Country of isolation	Approximate geographical location (if known) within country, county or city, state or province	Additional Information (from BioSample linked pages or a linked publication)	Link (for BioSample linked page or a linked publication)	genome	accession2	gtdb_representative	gtdb_type_designation	gtdb_type_designation_sources	gtdb_type_species_of_genus	ncbi_country	ncbi_isolation_source	ncbi_strain_identifiers	ncbi_submitter	ncbi_wgs_master	interest	project	sample	contigs	total_length	NCBI Accession Number	assembly_acc	NCBI Taxonomy ID	Type strain	Download Path	filename	strain	category	email	first	last	collected_by	middle	species	GPS Coordinates	phenotype	Disease
Y	76,6,13,0,0,0,0,0,0,0,0,0,0,0,0,0,0,0,0,0	GCF_002307475.1	Pantoea allii	LMG 24248	d__Bacteria;p__Proteobacteria;c__Gammaproteobacteria;o__Enterobacterales;f__Erwiniaceae;g__Pantoea;s__Pantoea allii	d__Bacteria;p__Proteobacteria;c__Gammaproteobacteria;o__Enterobacterales;f__Enterobacteriaceae;g__Pantoea;s__Pantoea allii	Pantoea allii		healthy/unspecified plant	Allium cepa	onion	2004-01-01	South Africa				GCF_002307475.1_ASM230747v1_genomic.fna	RS_GCF_002307475.1	t	type strain of species	LPSN	f	none	none	LMG 24248	Ottawa Research and Development Center	NTMH00000000.1	Undefined interest	PRJNA403848	SAMN07625522	57	5241139	ASM230747v1	GCF_002307475.1	574096	Yes	ftp://ftp.ncbi.nlm.nih.gov/genomes/all/GCF/002/307/475/GCF_002307475.1_ASM230747v1/GCF_002307475.1_ASM230747v1_genomic.fna.gz	GCF_002307475.1_ASM230747v1_genomic.fna.gz	LMG 24248		tambongj@agr.gc.ca	James	Tambong		Tabi
Y	76,6,13,0,0,0,0,0,0,0,1,0,0,0,0,0,0,0,0,0	GCF_001641135.1	Pantoea sp. OXWO6B1	OXWO6B1	d__Bacteria;p__Proteobacteria;c__Gammaproteobacteria;o__Enterobacterales;f__Erwiniaceae;g__Pantoea;s__	d__Bacteria;p__Proteobacteria;c__Gammaproteobacteria;o__Enterobacterales;f__Enterobacteriaceae;g__Pantoea;s__Pantoea allii	Pantoea allii	seed; Location: 49.227223° N 102.169534° W	healthy/unspecified plant	Avena sativa	oat	2008-08-18	Canada	Oxbow, Saskatchewan			GCF_001641135.1_ASM164113v1_genomic.fna	RS_GCF_001641135.1	f	not type material	none	f	Canada: Oxbow; Saskatchewan	seed	OXWO6B1	Agriculture and Agri-Food Canada	LWLR00000000.1	Undefined interest	PRJNA312098	SAMN04857056	6	5236140	ASM164113v1	GCF_001641135.1	1835724	Yes	ftp://ftp.ncbi.nlm.nih.gov/genomes/all/GCF/001/641/135/GCF_001641135.1_ASM164113v1/GCF_001641135.1_ASM164113v1_genomic.fna.gz	GCF_001641135.1_ASM164113v1_genomic.fna.gz	OXWO6B1		tim.dumonceaux@agr.gc.ca	Tim	Dumonceaux		J		49.227223 N 102.169534 W
Y	76,6,13,0,0,0,0,0,0,0,2,0,0,0,0,0,0,0,0,0	GCF_003148935.1	Pantoea allii	PNA 200-10	d__Bacteria;p__Proteobacteria;c__Gammaproteobacteria;o__Enterobacterales;f__Erwiniaceae;g__Pantoea;s__Pantoea allii	d__Bacteria;p__Proteobacteria;c__Gammaproteobacteria;o__Enterobacterales;f__Enterobacteriaceae;g__Pantoea;s__Pantoea allii	Pantoea allii		undisclosed				USA	Tift County, Georgia	genome sequencing to study the core and pangenomes of soil and plant-associated prokaryote	https://gold.jgi.doe.gov/projects?id=Gp0251871	GCF_003148935.1_ASM314893v1_genomic.fna	RS_GCF_003148935.1	f	not type material	none	f	none	none	PNA 200-10	DOE Joint Genome Institute	QGHF00000000.1	Undefined interest	PRJNA224116	SAMN08769427	28	5000872	ASM314893v1	GCF_003148935.1	574096	Yes	ftp://ftp.ncbi.nlm.nih.gov/genomes/all/GCF/003/148/935/GCF_003148935.1_ASM314893v1/GCF_003148935.1_ASM314893v1_genomic.fna.gz	GCF_003148935.1_ASM314893v1_genomic.fna.gz	PNA 200-10
Y	76,6,13,0,0,0,0,0,0,0,3,0,0,0,0,0,0,0,0,0	GCF_007828605.1	Pantoea sp. SJZ147	SJZ147	d__Bacteria;p__Proteobacteria;c__Gammaproteobacteria;o__Enterobacterales;f__Erwiniaceae;g__Pantoea;s__	d__Bacteria;p__Proteobacteria;c__Gammaproteobacteria;o__Enterobacterales;f__Enterobacteriaceae;g__Pantoea;s__Pantoea allii	Pantoea allii	rhizophere soil	soil	Ammophila breviligulata	beachgrass						GCF_007828605.1_ASM782860v1_genomic.fna	RS_GCF_007828605.1	f	not type material	none	f	none	none	SJZ147	DOE Joint Genome Institute	VIVB00000000.1	Undefined interest	PRJNA224116	SAMN11528560	42	4917181	ASM782860v1	GCF_007828605.1	2572896	Yes	ftp://ftp.ncbi.nlm.nih.gov/genomes/all/GCF/007/828/605/GCF_007828605.1_ASM782860v1/GCF_007828605.1_ASM782860v1_genomic.fna.gz	GCF_007828605.1_ASM782860v1_genomic.fna.gz	SJZ147
Y	76,6,13,0,0,0,0,0,0,0,4,0,0,0,0,0,0,0,0,0	GCF_013201575.1	Pantoea allii	DOAB1050	d__Bacteria;p__Proteobacteria;c__Gammaproteobacteria;o__Enterobacterales;f__Erwiniaceae;g__Pantoea;s__Pantoea allii	d__Bacteria;p__Proteobacteria;c__Gammaproteobacteria;o__Enterobacterales;f__Enterobacteriaceae;g__Pantoea;s__Pantoea allii	Pantoea allii	leaves showing bacterial leaf streak (BLS) symptoms caused by Xanthomonas translucens	diseased plant	Triticum sp.	wheat	2017-01-01	Canada	Alberta			GCF_013201575.1_ASM1320157v1_genomic.fna	RS_GCF_013201575.1	f	not type material	none	f	none	none	DOAB1050	Ottawa Research and Development Center	JABLUS000000000.1	Undefined interest	PRJNA633152	SAMN14934219	57	4962882	ASM1320157v1	GCF_013201575.1	574096	Yes	ftp://ftp.ncbi.nlm.nih.gov/genomes/all/GCF/013/201/575/GCF_013201575.1_ASM1320157v1/GCF_013201575.1_ASM1320157v1_genomic.fna.gz	GCF_013201575.1_ASM1320157v1_genomic.fna.gz	DOAB1050		james.tambong@canada.ca	James	Tambong	Michael Harding	Tabi
Y	76,6,13,0,0,0,0,0,0,0,5,0,0,0,0,0,0,0,0,0	Need to add	Pantoea allii	BAV3048	d__Bacteria;p__Proteobacteria;c__Gammaproteobacteria;o__Enterobacterales;f__Erwiniaceae;g__Pantoea;s__Pantoea allii	d__Bacteria;p__Proteobacteria;c__Gammaproteobacteria;o__Enterobacterales;f__Enterobacteriaceae;g__Pantoea;s__Pantoea allii	Pantoea allii	precipitation	water/air			2013-06-18	USA	Kentland Farm, Virginia Tech, Blacksburg, Virginia	Failor et al. 2017	https://www.nature.com/articles/ismej2017124	BAV3048.fasta	TBA	f	not type material	0	0	0	0	0	0	0
Y	76,6,13,0,0,0,0,0,0,0,6,0,0,0,0,0,0,0,0,0	Need to add	Pantoea allii	BAV3055	d__Bacteria;p__Proteobacteria;c__Gammaproteobacteria;o__Enterobacterales;f__Erwiniaceae;g__Pantoea;s__Pantoea allii	d__Bacteria;p__Proteobacteria;c__Gammaproteobacteria;o__Enterobacterales;f__Enterobacteriaceae;g__Pantoea;s__Pantoea allii	Pantoea allii	precipitation	water/air			2013-06-18	USA	Kentland Farm, Virginia Tech, Blacksburg, Virginia	Failor et al. 2017	https://www.nature.com/articles/ismej2017124	BAV3055.fasta	TBA	f	not type material	0	0	0	0	0	0	0
Y	76,6,13,0,0,0,0,0,0,0,8,0,0,0,0,0,0,0,0,0	Need to add	Pantoea allii	BAV3077	d__Bacteria;p__Proteobacteria;c__Gammaproteobacteria;o__Enterobacterales;f__Erwiniaceae;g__Pantoea;s__Pantoea allii	d__Bacteria;p__Proteobacteria;c__Gammaproteobacteria;o__Enterobacterales;f__Enterobacteriaceae;g__Pantoea;s__Pantoea allii	Pantoea allii	precipitation	water/air			2013-06-18	USA	Kentland Farm, Virginia Tech, Blacksburg, Virginia	Failor et al. 2017	https://www.nature.com/articles/ismej2017124	BAV3077.fasta	TBA	f	not type material	0	0	0	0	0	0	0
Y	76,6,13,0,1,0,0,0,0,0,0,0,0,0,0,0,0,0,0,0	GCF_000710035.2	Pantoea ananatis LMG 2665	LMG 2665	d__Bacteria;p__Proteobacteria;c__Gammaproteobacteria;o__Enterobacterales;f__Erwiniaceae;g__Pantoea;s__Pantoea ananatis	d__Bacteria;p__Proteobacteria;c__Gammaproteobacteria;o__Enterobacterales;f__Enterobacteriaceae;g__Pantoea;s__Pantoea ananatis	Pantoea ananatis	fruitlet	healthy/unspecified plant	Ananas comosus	pineapple	1928-01-01	Philippines				GCF_000710035.2_PA2665v2_genomic.fna	RS_GCF_000710035.2	t	type strain of species	LPSN	f	Philippines	pineapple	LMG 2665	Centre for Microbial Ecology and Genomics	JMJJ00000000.1	Undefined interest	PRJNA245803	SAMN02740635	17	4938703	PA2665v2	GCF_000710035.2	1378093	Yes	ftp://ftp.ncbi.nlm.nih.gov/genomes/all/GCF/000/710/035/GCF_000710035.2_PA2665v2/GCF_000710035.2_PA2665v2_genomic.fna.gz	GCF_000710035.2_PA2665v2_genomic.fna.gz	LMG 2665		Pieter.demaayer@fabi.up.ac.za	Pieter	De Maayer	Serrano		Pantoea ananatis
Y	76,6,13,0,1,0,0,0,0,0,0,0,1,0,0,0,0,0,0,0	GCA_003545275.1	Pantoea ananatis	UBA12293	d__Bacteria;p__Proteobacteria;c__Gammaproteobacteria;o__Enterobacterales;f__Erwiniaceae;g__Pantoea;s__Pantoea ananatis	d__Bacteria;p__Proteobacteria;c__Gammaproteobacteria;o__Enterobacterales;f__Enterobacteriaceae;g__Pantoea;s__Pantoea ananatis	Pantoea ananatis	metagenome	undisclosed								GCA_003545275.1_ASM354527v1_genomic.fna	GB_GCA_003545275.1	f	not type material	none	f	none	none	UBA12293	University of Queensland	DPYY00000000.1	Undefined interest	PRJNA417962	SAMN08020251	131	4715778	ASM354527v1	GCA_003545275.1	553	Yes	ftp://ftp.ncbi.nlm.nih.gov/genomes/all/GCA/003/545/275/GCA_003545275.1_ASM354527v1/GCA_003545275.1_ASM354527v1_genomic.fna.gz	GCA_003545275.1_ASM354527v1_genomic.fna.gz	UBA12293		donovan.parks@gmail.com	Donovan	Parks
Y	76,6,13,0,1,0,0,0,0,0,0,0,1,0,1,0,0,0,0,0	GCF_000285475.1	Pantoea ananatis	B1-9	d__Bacteria;p__Proteobacteria;c__Gammaproteobacteria;o__Enterobacterales;f__Erwiniaceae;g__Pantoea;s__Pantoea ananatis	d__Bacteria;p__Proteobacteria;c__Gammaproteobacteria;o__Enterobacterales;f__Enterobacteriaceae;g__Pantoea;s__Pantoea ananatis	Pantoea ananatis	INSDC center alias: EBI; INSDC center name: European Bioinformatics Institute	undisclosed								GCF_000285475.1_ASM28547v1_genomic.fna	RS_GCF_000285475.1	f	not type material	none	f	none	none	B1-9	Chonnam National University	CAEI00000000.1	Undefined interest	PRJEA68179	SAMEA2272456	197	5105557	ASM28547v1	GCF_000285475.1	553	Yes	ftp://ftp.ncbi.nlm.nih.gov/genomes/all/GCF/000/285/475/GCF_000285475.1_ASM28547v1/GCF_000285475.1_ASM28547v1_genomic.fna.gz	GCF_000285475.1_ASM28547v1_genomic.fna.gz	B1-9
Y	76,6,13,0,1,0,0,0,0,0,0,0,1,0,1,0,0,1,0,0	GCF_000285975.1	Pantoea ananatis	B1-9	d__Bacteria;p__Proteobacteria;c__Gammaproteobacteria;o__Enterobacterales;f__Erwiniaceae;g__Pantoea;s__Pantoea ananatis	d__Bacteria;p__Proteobacteria;c__Gammaproteobacteria;o__Enterobacterales;f__Enterobacteriaceae;g__Pantoea;s__Pantoea ananatis	Pantoea ananatis	INSDC center alias: EBI; INSDC center name: European Bioinformatics Institute	undisclosed								GCF_000285975.1_ASM28597v1_genomic.fna	RS_GCF_000285975.1	f	not type material	none	f	none	none	B1-9	Chonnam National University	CAEJ00000000.1	Undefined interest	PRJNA224116	SAMEA2272043	244	5119238	ASM28597v1	GCF_000285975.1	553	Yes	ftp://ftp.ncbi.nlm.nih.gov/genomes/all/GCF/000/285/975/GCF_000285975.1_ASM28597v1/GCF_000285975.1_ASM28597v1_genomic.fna.gz	GCF_000285975.1_ASM28597v1_genomic.fna.gz	B1-9
Y	76,6,13,0,1,0,0,0,0,0,0,0,1,0,2,0,0,0,0,0	GCF_003182175.1	Pantoea ananatis	PNA 11-1	d__Bacteria;p__Proteobacteria;c__Gammaproteobacteria;o__Enterobacterales;f__Erwiniaceae;g__Pantoea;s__Pantoea ananatis	d__Bacteria;p__Proteobacteria;c__Gammaproteobacteria;o__Enterobacterales;f__Enterobacteriaceae;g__Pantoea;s__Pantoea ananatis	Pantoea ananatis		undisclosed				USA	Lyons County, Georgia	genome sequencing to study the core and pangenomes of soil and plant-associated prokaryote	https://gold.jgi.doe.gov/projects?id=Gp0251865	GCF_003182175.1_ASM318217v1_genomic.fna	RS_GCF_003182175.1	f	not type material	none	f	none	none	PNA 11-1	DOE Joint Genome Institute	QGTK00000000.1	Undefined interest	PRJNA439966	SAMN08769259	35	4886071	ASM318217v1	GCF_003182175.1	553	Yes	ftp://ftp.ncbi.nlm.nih.gov/genomes/all/GCF/003/182/175/GCF_003182175.1_ASM318217v1/GCF_003182175.1_ASM318217v1_genomic.fna.gz	GCF_003182175.1_ASM318217v1_genomic.fna.gz	PNA 11-1
N	76,6,13,0,1,0,0,0,0,0,0,0,1,0,2,0,0,0,1,0	GCF_017920995.1	Pantoea ananatis	PNA_11_1	d__Bacteria;p__Proteobacteria;c__Gammaproteobacteria;o__Enterobacterales;f__Erwiniaceae;g__Pantoea;s__Pantoea ananatis	d__Bacteria;p__Proteobacteria;c__Gammaproteobacteria;o__Enterobacterales;f__Enterobacteriaceae;g__Pantoea;s__Pantoea ananatis	Pantoea ananatis		healthy/unspecified plant	Allium cepa	onion	2011-01-01	USA	Vidalia Region, Georgia			GCF_017920995.1_ASM1792099v1_genomic.fna	RS_GCF_017920995.1	f	not type material	none	f	none	none	PNA_11_1	University of Georgia	JABEAF000000000.1	Undefined interest	PRJNA624643	SAMN14604942	36	4886946	ASM1792099v1	GCF_017920995.1	553	Yes	ftp://ftp.ncbi.nlm.nih.gov/genomes/all/GCF/017/920/995/GCF_017920995.1_ASM1792099v1/GCF_017920995.1_ASM1792099v1_genomic.fna.gz	GCF_017920995.1_ASM1792099v1_genomic.fna.gz	PNA_11_1		gaurav.agarwal@uga.edu	Gaurav	Agarwal
Y	76,6,13,0,1,0,0,0,0,0,0,0,1,0,3,0,0,0,0,0	GCF_017920255.1	Pantoea ananatis	PANS_1_8	d__Bacteria;p__Proteobacteria;c__Gammaproteobacteria;o__Enterobacterales;f__Erwiniaceae;g__Pantoea;s__Pantoea ananatis	d__Bacteria;p__Proteobacteria;c__Gammaproteobacteria;o__Enterobacterales;f__Enterobacteriaceae;g__Pantoea;s__Pantoea ananatis	Pantoea ananatis	adult	insect	Thrips tabaci	tobacco thrip	2001-01-01	USA	Tift County, Georgia			GCF_017920255.1_ASM1792025v1_genomic.fna	RS_GCF_017920255.1	f	not type material	none	f	none	none	PANS_1_8	University of Georgia	JABDYU000000000.1	Undefined interest	PRJNA624643	SAMN14604979	33	4987076	ASM1792025v1	GCF_017920255.1	553	Yes	ftp://ftp.ncbi.nlm.nih.gov/genomes/all/GCF/017/920/255/GCF_017920255.1_ASM1792025v1/GCF_017920255.1_ASM1792025v1_genomic.fna.gz	GCF_017920255.1_ASM1792025v1_genomic.fna.gz	PANS_1_8		gaurav.agarwal@uga.edu	Gaurav	Agarwal
Y	76,6,13,0,1,0,0,0,0,0,0,0,1,0,4,0,0,0,0,0	GCF_017920735.1	Pantoea ananatis	PANS_99_9	d__Bacteria;p__Proteobacteria;c__Gammaproteobacteria;o__Enterobacterales;f__Erwiniaceae;g__Pantoea;s__Pantoea ananatis	d__Bacteria;p__Proteobacteria;c__Gammaproteobacteria;o__Enterobacterales;f__Enterobacteriaceae;g__Pantoea;s__Pantoea ananatis	Pantoea ananatis		healthy/unspecified plant	Glandularia bipinnatifida	prairie verbena	1999-01-01	USA	Tift County, Georgia			GCF_017920735.1_ASM1792073v1_genomic.fna	RS_GCF_017920735.1	f	not type material	none	f	none	none	PANS_99_9	University of Georgia	JABDZR000000000.1	Undefined interest	PRJNA224116	SAMN14604956	63	5075714	ASM1792073v1	GCF_017920735.1	553	Yes	ftp://ftp.ncbi.nlm.nih.gov/genomes/all/GCF/017/920/735/GCF_017920735.1_ASM1792073v1/GCF_017920735.1_ASM1792073v1_genomic.fna.gz	GCF_017920735.1_ASM1792073v1_genomic.fna.gz	PANS_99_9		gaurav.agarwal@uga.edu	Gaurav	Agarwal
Y	76,6,13,0,1,0,0,0,0,0,0,0,2,0,0,0,0,0,0,0	GCF_000270125.2	Pantoea ananatis AJ13355	AJ13355	d__Bacteria;p__Proteobacteria;c__Gammaproteobacteria;o__Enterobacterales;f__Erwiniaceae;g__Pantoea;s__Pantoea ananatis	d__Bacteria;p__Proteobacteria;c__Gammaproteobacteria;o__Enterobacterales;f__Enterobacteriaceae;g__Pantoea;s__Pantoea ananatis	Pantoea ananatis	field	healthy/unspecified plant	Oryza sp.	rice		Spain				GCF_000270125.2_ASM27012v2_genomic.fna	RS_GCF_000270125.2	f	not type material	none	f	none	none	AJ13355	Ajinomoto Co.,Inc	none	Undefined interest	PRJDA60793	SAMD00060978	2	4877279	ASM27012v2	GCF_000270125.2	932677	Yes	ftp://ftp.ncbi.nlm.nih.gov/genomes/all/GCF/000/270/125/GCF_000270125.2_ASM27012v2/GCF_000270125.2_ASM27012v2_genomic.fna.gz	GCF_000270125.2_ASM27012v2_genomic.fna.gz	AJ13355							Pantoea ananatis
Y	76,6,13,0,1,0,0,0,0,0,0,0,3,0,0,0,0,0,0,0	GCF_017920495.1	Pantoea ananatis	PANS_99_22	d__Bacteria;p__Proteobacteria;c__Gammaproteobacteria;o__Enterobacterales;f__Erwiniaceae;g__Pantoea;s__Pantoea ananatis	d__Bacteria;p__Proteobacteria;c__Gammaproteobacteria;o__Enterobacterales;f__Enterobacteriaceae;g__Pantoea;s__Pantoea ananatis	Pantoea ananatis		healthy/unspecified plant	Digitaria sanguinalis	hairy crabgrass	1999-01-01	USA	Tift County, Georgia			GCF_017920495.1_ASM1792049v1_genomic.fna	RS_GCF_017920495.1	f	not type material	none	f	none	none	PANS_99_22	University of Georgia	JABDZF000000000.1	Undefined interest	PRJNA224116	SAMN14604968	33	4952904	ASM1792049v1	GCF_017920495.1	553	Yes	ftp://ftp.ncbi.nlm.nih.gov/genomes/all/GCF/017/920/495/GCF_017920495.1_ASM1792049v1/GCF_017920495.1_ASM1792049v1_genomic.fna.gz	GCF_017920495.1_ASM1792049v1_genomic.fna.gz	PANS_99_22		gaurav.agarwal@uga.edu	Gaurav	Agarwal
Y	76,6,13,0,1,0,0,0,0,0,0,1,0,0,0,0,0,0,0,0	GCA_002337805.1	Pantoea ananatis	UBA1895	d__Bacteria;p__Proteobacteria;c__Gammaproteobacteria;o__Enterobacterales;f__Erwiniaceae;g__Pantoea;s__Pantoea ananatis	d__Bacteria;p__Proteobacteria;c__Gammaproteobacteria;o__Enterobacterales;f__Enterobacteriaceae;g__Pantoea;s__Pantoea ananatis	Pantoea ananatis	metal	anthropogenic surface				USA	New York City, New York			GCA_002337805.1_ASM233780v1_genomic.fna	GB_GCA_002337805.1	f	not type material	none	f	none	none	UBA1895	University of Queensland	DDGT00000000.1	Undefined interest	PRJNA348753	SAMN06451216	87	4774993	ASM233780v1	GCA_002337805.1	553	Yes	ftp://ftp.ncbi.nlm.nih.gov/genomes/all/GCA/002/337/805/GCA_002337805.1_ASM233780v1/GCA_002337805.1_ASM233780v1_genomic.fna.gz	GCA_002337805.1_ASM233780v1_genomic.fna.gz	UBA1895		donovan.parks@gmail.com	Donovan	Parks
Y	76,6,13,0,1,0,0,0,0,0,0,1,1,0,0,0,0,0,0,0	GCF_017920615.1	Pantoea ananatis	PANS_99_33	d__Bacteria;p__Proteobacteria;c__Gammaproteobacteria;o__Enterobacterales;f__Erwiniaceae;g__Pantoea;s__Pantoea ananatis	d__Bacteria;p__Proteobacteria;c__Gammaproteobacteria;o__Enterobacterales;f__Enterobacteriaceae;g__Pantoea;s__Pantoea ananatis	Pantoea ananatis		healthy/unspecified plant	Richardia scabra	Florida pusley	1999-01-01	USA	Coffee County, Georgia			GCF_017920615.1_ASM1792061v1_genomic.fna	RS_GCF_017920615.1	f	not type material	none	f	none	none	PANS_99_33	University of Georgia	JABDZN000000000.1	Undefined interest	PRJNA224116	SAMN14604960	41	4967112	ASM1792061v1	GCF_017920615.1	553	Yes	ftp://ftp.ncbi.nlm.nih.gov/genomes/all/GCF/017/920/615/GCF_017920615.1_ASM1792061v1/GCF_017920615.1_ASM1792061v1_genomic.fna.gz	GCF_017920615.1_ASM1792061v1_genomic.fna.gz	PANS_99_33		gaurav.agarwal@uga.edu	Gaurav	Agarwal
N	76,6,13,0,1,0,0,0,0,0,0,10,0,0,0,0,0,0,0,0	GCF_002959435.1	Pantoea ananatis	PANS 99-23	d__Bacteria;p__Proteobacteria;c__Gammaproteobacteria;o__Enterobacterales;f__Erwiniaceae;g__Pantoea;s__Pantoea ananatis	d__Bacteria;p__Proteobacteria;c__Gammaproteobacteria;o__Enterobacterales;f__Enterobacteriaceae;g__Pantoea;s__Pantoea ananatis	Pantoea ananatis		healthy/unspecified plant	Cyperus esculentus	yellow nutsedge	1999-01-01	USA	Toombs County, Georgia			GCF_002959435.1_ASM295943v1_genomic.fna	RS_GCF_002959435.1	f	not type material	none	f	none	none	PANS 99-23	University of Georgia	NMZS00000000.1	Undefined interest	PRJNA394879	SAMN07362110	59	4941014	ASM295943v1	GCF_002959435.1	553	Yes	ftp://ftp.ncbi.nlm.nih.gov/genomes/all/GCF/002/959/435/GCF_002959435.1_ASM295943v1/GCF_002959435.1_ASM295943v1_genomic.fna.gz	GCF_002959435.1_ASM295943v1_genomic.fna.gz	PANS 99-23		shaun.stice25@uga.edu	Shaun	Stice
Y	76,6,13,0,1,0,0,0,0,0,0,10,0,0,0,0,0,0,1,0	GCF_017920505.1	Pantoea ananatis	PANS_99_23	d__Bacteria;p__Proteobacteria;c__Gammaproteobacteria;o__Enterobacterales;f__Erwiniaceae;g__Pantoea;s__Pantoea ananatis	d__Bacteria;p__Proteobacteria;c__Gammaproteobacteria;o__Enterobacterales;f__Enterobacteriaceae;g__Pantoea;s__Pantoea ananatis	Pantoea ananatis		healthy/unspecified plant	Cyperus esculentus	yellow nutsedge	1999-01-01	USA	Vidalia Region, Georgia			GCF_017920505.1_ASM1792050v1_genomic.fna	RS_GCF_017920505.1	f	not type material	none	f	none	none	PANS_99_23	University of Georgia	JABDZG000000000.1	Undefined interest	PRJNA224116	SAMN14604967	32	4922194	ASM1792050v1	GCF_017920505.1	553	Yes	ftp://ftp.ncbi.nlm.nih.gov/genomes/all/GCF/017/920/505/GCF_017920505.1_ASM1792050v1/GCF_017920505.1_ASM1792050v1_genomic.fna.gz	GCF_017920505.1_ASM1792050v1_genomic.fna.gz	PANS_99_23		gaurav.agarwal@uga.edu	Gaurav	Agarwal
Y	76,6,13,0,1,0,0,0,0,0,0,10,0,1,0,0,0,0,0,0	GCF_017921075.1	Pantoea ananatis	PNA_15_3	d__Bacteria;p__Proteobacteria;c__Gammaproteobacteria;o__Enterobacterales;f__Erwiniaceae;g__Pantoea;s__Pantoea ananatis	d__Bacteria;p__Proteobacteria;c__Gammaproteobacteria;o__Enterobacterales;f__Enterobacteriaceae;g__Pantoea;s__Pantoea ananatis	Pantoea ananatis		healthy/unspecified plant	Allium cepa	onion	2015-01-01	USA	Tattnall County, Georgia			GCF_017921075.1_ASM1792107v1_genomic.fna	RS_GCF_017921075.1	f	not type material	none	f	none	none	PNA_15_3	University of Georgia	JABEAJ000000000.1	Undefined interest	PRJNA624643	SAMN14604938	36	4916943	ASM1792107v1	GCF_017921075.1	553	Yes	ftp://ftp.ncbi.nlm.nih.gov/genomes/all/GCF/017/921/075/GCF_017921075.1_ASM1792107v1/GCF_017921075.1_ASM1792107v1_genomic.fna.gz	GCF_017921075.1_ASM1792107v1_genomic.fna.gz	PNA_15_3		gaurav.agarwal@uga.edu	Gaurav	Agarwal
Y	76,6,13,0,1,0,0,0,0,0,0,11,0,0,0,0,0,0,0,0	GCA_002959555.1	Pantoea ananatis	PNA 06-1	d__Bacteria;p__Proteobacteria;c__Gammaproteobacteria;o__Enterobacterales;f__Erwiniaceae;g__Pantoea;s__Pantoea ananatis	d__Bacteria;p__Proteobacteria;c__Gammaproteobacteria;o__Enterobacterales;f__Enterobacteriaceae;g__Pantoea;s__Pantoea ananatis	Pantoea ananatis		healthy/unspecified plant	Allium cepa	onion	2006-01-01	USA	Wayne County, Georgia			GCA_002959555.1_ASM295955v1_genomic.fna	GB_GCA_002959555.1	f	not type material	none	f	none	none	PNA 06-1	University of Georgia	NMZY00000000.1	Undefined interest	PRJNA394894	SAMN07362150	58	4977690	ASM295955v1	GCF_002959555.1	553	Yes	ftp://ftp.ncbi.nlm.nih.gov/genomes/all/GCF/002/959/555/GCF_002959555.1_ASM295955v1/GCF_002959555.1_ASM295955v1_genomic.fna.gz	GCF_002959555.1_ASM295955v1_genomic.fna.gz	PNA 06-1		shaun.stice25@uga.edu	Shaun	Stice
Y	76,6,13,0,1,0,0,0,0,0,0,11,0,1,0,0,0,0,0,0	GCF_017920775.1	Pantoea ananatis	PNA_03_1	d__Bacteria;p__Proteobacteria;c__Gammaproteobacteria;o__Enterobacterales;f__Erwiniaceae;g__Pantoea;s__Pantoea ananatis	d__Bacteria;p__Proteobacteria;c__Gammaproteobacteria;o__Enterobacterales;f__Enterobacteriaceae;g__Pantoea;s__Pantoea ananatis	Pantoea ananatis		healthy/unspecified plant	Allium cepa	onion	2003-01-01	USA	Tift County, Georgia			GCF_017920775.1_ASM1792077v1_genomic.fna	RS_GCF_017920775.1	f	not type material	none	f	none	none	PNA_03_1	University of Georgia	JABDZT000000000.1	Undefined interest	PRJNA624643	SAMN14604954	29	4943937	ASM1792077v1	GCF_017920775.1	553	Yes	ftp://ftp.ncbi.nlm.nih.gov/genomes/all/GCF/017/920/775/GCF_017920775.1_ASM1792077v1/GCF_017920775.1_ASM1792077v1_genomic.fna.gz	GCF_017920775.1_ASM1792077v1_genomic.fna.gz	PNA_03_1		gaurav.agarwal@uga.edu	Gaurav	Agarwal
Y	76,6,13,0,1,0,0,0,0,0,0,11,0,1,0,0,1,0,0,0	GCF_017921015.1	Pantoea ananatis	PNA_08_1	d__Bacteria;p__Proteobacteria;c__Gammaproteobacteria;o__Enterobacterales;f__Erwiniaceae;g__Pantoea;s__Pantoea ananatis	d__Bacteria;p__Proteobacteria;c__Gammaproteobacteria;o__Enterobacterales;f__Enterobacteriaceae;g__Pantoea;s__Pantoea ananatis	Pantoea ananatis		healthy/unspecified plant	Allium cepa	onion	2008-01-01	USA	Tattnall County, Georgia			GCF_017921015.1_ASM1792101v1_genomic.fna	RS_GCF_017921015.1	f	not type material	none	f	none	none	PNA_08_1	University of Georgia	JABEAE000000000.1	Undefined interest	PRJNA624643	SAMN14604943	33	4862154	ASM1792101v1	GCF_017921015.1	553	Yes	ftp://ftp.ncbi.nlm.nih.gov/genomes/all/GCF/017/921/015/GCF_017921015.1_ASM1792101v1/GCF_017921015.1_ASM1792101v1_genomic.fna.gz	GCF_017921015.1_ASM1792101v1_genomic.fna.gz	PNA_08_1		gaurav.agarwal@uga.edu	Gaurav	Agarwal
N	76,6,13,0,1,0,0,0,0,0,0,11,0,1,1,0,0,0,0,0	GCF_017920835.1	Pantoea ananatis	PNA_06_4	d__Bacteria;p__Proteobacteria;c__Gammaproteobacteria;o__Enterobacterales;f__Erwiniaceae;g__Pantoea;s__Pantoea ananatis	d__Bacteria;p__Proteobacteria;c__Gammaproteobacteria;o__Enterobacterales;f__Enterobacteriaceae;g__Pantoea;s__Pantoea ananatis	Pantoea ananatis		healthy/unspecified plant	Allium cepa	onion	2006-01-01	USA	Wayne County, Georgia			GCF_017920835.1_ASM1792083v1_genomic.fna	RS_GCF_017920835.1	f	not type material	none	f	none	none	PNA_06_4	University of Georgia	JABDZW000000000.1	Undefined interest	PRJNA224116	SAMN14604951	52	4929633	ASM1792083v1	GCF_017920835.1	553	Yes	ftp://ftp.ncbi.nlm.nih.gov/genomes/all/GCF/017/920/835/GCF_017920835.1_ASM1792083v1/GCF_017920835.1_ASM1792083v1_genomic.fna.gz	GCF_017920835.1_ASM1792083v1_genomic.fna.gz	PNA_06_4		gaurav.agarwal@uga.edu	Gaurav	Agarwal
Y	76,6,13,0,1,0,0,0,0,0,0,11,0,1,1,0,0,0,0,1	GCF_017920935.1	Pantoea ananatis	PNA_07_5	d__Bacteria;p__Proteobacteria;c__Gammaproteobacteria;o__Enterobacterales;f__Erwiniaceae;g__Pantoea;s__Pantoea ananatis	d__Bacteria;p__Proteobacteria;c__Gammaproteobacteria;o__Enterobacterales;f__Enterobacteriaceae;g__Pantoea;s__Pantoea ananatis	Pantoea ananatis		healthy/unspecified plant	Allium cepa	onion	2007-01-01	USA	Wayne County, Georgia			GCF_017920935.1_ASM1792093v1_genomic.fna	RS_GCF_017920935.1	f	not type material	none	f	none	none	PNA_07_5	University of Georgia	JABEAC000000000.1	Undefined interest	PRJNA624643	SAMN14604945	29	4922563	ASM1792093v1	GCF_017920935.1	553	Yes	ftp://ftp.ncbi.nlm.nih.gov/genomes/all/GCF/017/920/935/GCF_017920935.1_ASM1792093v1/GCF_017920935.1_ASM1792093v1_genomic.fna.gz	GCF_017920935.1_ASM1792093v1_genomic.fna.gz	PNA_07_5		gaurav.agarwal@uga.edu	Gaurav	Agarwal
Y	76,6,13,0,1,0,0,0,0,0,0,12,0,0,0,0,0,0,0,0	GCF_003096515.1	Pantoea ananatis	PNA 14-1	d__Bacteria;p__Proteobacteria;c__Gammaproteobacteria;o__Enterobacterales;f__Erwiniaceae;g__Pantoea;s__Pantoea ananatis	d__Bacteria;p__Proteobacteria;c__Gammaproteobacteria;o__Enterobacterales;f__Enterobacteriaceae;g__Pantoea;s__Pantoea ananatis	Pantoea ananatis		undisclosed				USA	Georgia	genome sequencing to study the core and pangenomes of soil and plant-associated prokaryote	https://gold.jgi.doe.gov/projects?id=Gp0251867	GCF_003096515.1_ASM309651v1_genomic.fna	RS_GCF_003096515.1	f	not type material	none	f	none	none	PNA 14-1	DOE Joint Genome Institute	QEKS00000000.1	Undefined interest	PRJNA439968	SAMN08769424	39	5052004	ASM309651v1	GCF_003096515.1	553	Yes	ftp://ftp.ncbi.nlm.nih.gov/genomes/all/GCF/003/096/515/GCF_003096515.1_ASM309651v1/GCF_003096515.1_ASM309651v1_genomic.fna.gz	GCF_003096515.1_ASM309651v1_genomic.fna.gz	PNA 14-1
Y	76,6,13,0,1,0,0,0,0,0,0,12,0,0,0,0,0,1,0,0	GCF_017921025.1	Pantoea ananatis	PNA_14_2	d__Bacteria;p__Proteobacteria;c__Gammaproteobacteria;o__Enterobacterales;f__Erwiniaceae;g__Pantoea;s__Pantoea ananatis	d__Bacteria;p__Proteobacteria;c__Gammaproteobacteria;o__Enterobacterales;f__Enterobacteriaceae;g__Pantoea;s__Pantoea ananatis	Pantoea ananatis		healthy/unspecified plant	Allium cepa	onion	2014-01-01	USA	Lyons, Georgia			GCF_017921025.1_ASM1792102v1_genomic.fna	RS_GCF_017921025.1	f	not type material	none	f	none	none	PNA_14_2	University of Georgia	JABEAH000000000.1	Undefined interest	PRJNA624643	SAMN14604940	50	4969279	ASM1792102v1	GCF_017921025.1	553	Yes	ftp://ftp.ncbi.nlm.nih.gov/genomes/all/GCF/017/921/025/GCF_017921025.1_ASM1792102v1/GCF_017921025.1_ASM1792102v1_genomic.fna.gz	GCF_017921025.1_ASM1792102v1_genomic.fna.gz	PNA_14_2		gaurav.agarwal@uga.edu	Gaurav	Agarwal
Y	76,6,13,0,1,0,0,0,0,0,0,13,0,0,0,0,0,0,0,0	GCF_003182295.1	Pantoea sp. AG702	AG702	d__Bacteria;p__Proteobacteria;c__Gammaproteobacteria;o__Enterobacterales;f__Erwiniaceae;g__Pantoea;s__	d__Bacteria;p__Proteobacteria;c__Gammaproteobacteria;o__Enterobacterales;f__Enterobacteriaceae;g__Pantoea;s__Pantoea ananatis	Pantoea ananatis		healthy/unspecified plant	Oryza sp.			Italy		sequencing of a rice bacterial endophyte	https://gold.jgi.doe.gov/projects?id=Gp0255598	GCF_003182295.1_ASM318229v1_genomic.fna	RS_GCF_003182295.1	f	not type material	none	f	none	none	AG702	DOE Joint Genome Institute	QGTU00000000.1	Undefined interest	PRJNA463049	SAMN09083441	26	4752726	ASM318229v1	GCF_003182295.1	2183907	Yes	ftp://ftp.ncbi.nlm.nih.gov/genomes/all/GCF/003/182/295/GCF_003182295.1_ASM318229v1/GCF_003182295.1_ASM318229v1_genomic.fna.gz	GCF_003182295.1_ASM318229v1_genomic.fna.gz	AG702
Y	76,6,13,0,1,0,0,0,0,0,0,14,0,0,0,0,0,0,0,0	GCF_003268795.1	Pantoea ananatis	PNA 86-1	d__Bacteria;p__Proteobacteria;c__Gammaproteobacteria;o__Enterobacterales;f__Erwiniaceae;g__Pantoea;s__Pantoea ananatis	d__Bacteria;p__Proteobacteria;c__Gammaproteobacteria;o__Enterobacterales;f__Enterobacteriaceae;g__Pantoea;s__Pantoea ananatis	Pantoea ananatis		undisclosed				USA		genome sequencing to study the core and pangenomes of soil and plant-associated prokaryote	https://gold.jgi.doe.gov/projects?id=Gp0251860	GCF_003268795.1_ASM326879v1_genomic.fna	RS_GCF_003268795.1	f	not type material	none	f	none	none	PNA 86-1	DOE Joint Genome Institute	QLSY00000000.1	Undefined interest	PRJNA439961	SAMN08769257	26	4821391	ASM326879v1	GCF_003268795.1	553	Yes	ftp://ftp.ncbi.nlm.nih.gov/genomes/all/GCF/003/268/795/GCF_003268795.1_ASM326879v1/GCF_003268795.1_ASM326879v1_genomic.fna.gz	GCF_003268795.1_ASM326879v1_genomic.fna.gz	PNA 86-1
Y	76,6,13,0,1,0,0,0,0,0,0,15,0,0,0,0,0,0,0,0	GCF_003384905.1	Pantoea ananatis	PNA 07-10	d__Bacteria;p__Proteobacteria;c__Gammaproteobacteria;o__Enterobacterales;f__Erwiniaceae;g__Pantoea;s__Pantoea ananatis	d__Bacteria;p__Proteobacteria;c__Gammaproteobacteria;o__Enterobacterales;f__Enterobacteriaceae;g__Pantoea;s__Pantoea ananatis	Pantoea ananatis		undisclosed				USA	Toombs County, Georgia	genome sequencing to study the core and pangenomes of soil and plant-associated prokaryote	https://gold.jgi.doe.gov/projects?id=Gp0251864	GCF_003384905.1_ASM338490v1_genomic.fna	RS_GCF_003384905.1	f	not type material	none	f	none	none	PNA 07-10	DOE Joint Genome Institute	QTTO00000000.1	Undefined interest	PRJNA439965	SAMN08769422	21	4898617	ASM338490v1	GCF_003384905.1	553	Yes	ftp://ftp.ncbi.nlm.nih.gov/genomes/all/GCF/003/384/905/GCF_003384905.1_ASM338490v1/GCF_003384905.1_ASM338490v1_genomic.fna.gz	GCF_003384905.1_ASM338490v1_genomic.fna.gz	PNA 07-10
N	76,6,13,0,1,0,0,0,0,0,0,15,0,0,0,0,0,0,1,0	GCF_017920875.1	Pantoea ananatis	PNA_07_10	d__Bacteria;p__Proteobacteria;c__Gammaproteobacteria;o__Enterobacterales;f__Erwiniaceae;g__Pantoea;s__Pantoea ananatis	d__Bacteria;p__Proteobacteria;c__Gammaproteobacteria;o__Enterobacterales;f__Enterobacteriaceae;g__Pantoea;s__Pantoea ananatis	Pantoea ananatis		healthy/unspecified plant	Allium cepa	onion	2007-01-01	USA	Toombs County, Georgia			GCF_017920875.1_ASM1792087v1_genomic.fna	RS_GCF_017920875.1	f	not type material	none	f	none	none	PNA_07_10	University of Georgia	JABDZY000000000.1	Undefined interest	PRJNA224116	SAMN14604949	22	4894974	ASM1792087v1	GCF_017920875.1	553	Yes	ftp://ftp.ncbi.nlm.nih.gov/genomes/all/GCF/017/920/875/GCF_017920875.1_ASM1792087v1/GCF_017920875.1_ASM1792087v1_genomic.fna.gz	GCF_017920875.1_ASM1792087v1_genomic.fna.gz	PNA_07_10		gaurav.agarwal@uga.edu	Gaurav	Agarwal
N	76,6,13,0,1,0,0,0,0,0,0,15,0,0,0,0,0,0,1,1	GCF_017920965.1	Pantoea ananatis	PNA_07_7	d__Bacteria;p__Proteobacteria;c__Gammaproteobacteria;o__Enterobacterales;f__Erwiniaceae;g__Pantoea;s__Pantoea ananatis	d__Bacteria;p__Proteobacteria;c__Gammaproteobacteria;o__Enterobacterales;f__Enterobacteriaceae;g__Pantoea;s__Pantoea ananatis	Pantoea ananatis		healthy/unspecified plant	Allium cepa	onion	2007-01-01	USA	Toombs County, Georgia			GCF_017920965.1_ASM1792096v1_genomic.fna	RS_GCF_017920965.1	f	not type material	none	f	none	none	PNA_07_7	University of Georgia	JABEAD000000000.1	Undefined interest	PRJNA624643	SAMN14604944	29	4892574	ASM1792096v1	GCF_017920965.1	553	Yes	ftp://ftp.ncbi.nlm.nih.gov/genomes/all/GCF/017/920/965/GCF_017920965.1_ASM1792096v1/GCF_017920965.1_ASM1792096v1_genomic.fna.gz	GCF_017920965.1_ASM1792096v1_genomic.fna.gz	PNA_07_7		gaurav.agarwal@uga.edu	Gaurav	Agarwal
N	76,6,13,0,1,0,0,0,0,0,0,15,0,0,0,0,0,1,0,0	GCF_017920215.1	Pantoea ananatis	PANS_1_5	d__Bacteria;p__Proteobacteria;c__Gammaproteobacteria;o__Enterobacterales;f__Erwiniaceae;g__Pantoea;s__Pantoea ananatis	d__Bacteria;p__Proteobacteria;c__Gammaproteobacteria;o__Enterobacterales;f__Enterobacteriaceae;g__Pantoea;s__Pantoea ananatis	Pantoea ananatis	adult	insect	Thrips tabaci	tobacco thrip	2001-01-01	USA	Tift County, Georgia			GCF_017920215.1_ASM1792021v1_genomic.fna	RS_GCF_017920215.1	f	not type material	none	f	none	none	PANS_1_5	University of Georgia	JABDYS000000000.1	Undefined interest	PRJNA224116	SAMN14604981	25	4798987	ASM1792021v1	GCF_017920215.1	553	Yes	ftp://ftp.ncbi.nlm.nih.gov/genomes/all/GCF/017/920/215/GCF_017920215.1_ASM1792021v1/GCF_017920215.1_ASM1792021v1_genomic.fna.gz	GCF_017920215.1_ASM1792021v1_genomic.fna.gz	PANS_1_5		gaurav.agarwal@uga.edu	Gaurav	Agarwal
Y	76,6,13,0,1,0,0,0,0,0,0,15,0,0,0,0,0,1,0,1	GCF_017920275.1	Pantoea ananatis	PANS_1_6	d__Bacteria;p__Proteobacteria;c__Gammaproteobacteria;o__Enterobacterales;f__Erwiniaceae;g__Pantoea;s__Pantoea ananatis	d__Bacteria;p__Proteobacteria;c__Gammaproteobacteria;o__Enterobacterales;f__Enterobacteriaceae;g__Pantoea;s__Pantoea ananatis	Pantoea ananatis	adult	insect	Thrips tabaci	tabacco thrips	2001-01-01	USA	Tift County, Georgia			GCF_017920275.1_ASM1792027v1_genomic.fna	RS_GCF_017920275.1	f	not type material	none	f	none	none	PANS_1_6	University of Georgia	JABDYT000000000.1	Undefined interest	PRJNA624643	SAMN14604980	23	4797408	ASM1792027v1	GCF_017920275.1	553	Yes	ftp://ftp.ncbi.nlm.nih.gov/genomes/all/GCF/017/920/275/GCF_017920275.1_ASM1792027v1/GCF_017920275.1_ASM1792027v1_genomic.fna.gz	GCF_017920275.1_ASM1792027v1_genomic.fna.gz	PANS_1_6		gaurav.agarwal@uga.edu	Gaurav	Agarwal
Y	76,6,13,0,1,0,0,0,0,0,0,16,0,0,0,0,0,0,0,0	GCF_003849975.1	Pantoea ananatis	DZ-12	d__Bacteria;p__Proteobacteria;c__Gammaproteobacteria;o__Enterobacterales;f__Erwiniaceae;g__Pantoea;s__Pantoea ananatis	d__Bacteria;p__Proteobacteria;c__Gammaproteobacteria;o__Enterobacterales;f__Enterobacteriaceae;g__Pantoea;s__Pantoea ananatis	Pantoea ananatis	cell culture	healthy/unspecified plant	Zea mays	maize	2014-08-06	China	Hebei Province			GCF_003849975.1_ASM384997v1_genomic.fna	RS_GCF_003849975.1	f	not type material	none	f	none	none	DZ-12	Nanjing Agricultural University	RQJN00000000.1	Undefined interest	PRJNA224116	SAMN10461967	7	5159454	ASM384997v1	GCF_003849975.1	553	Yes	ftp://ftp.ncbi.nlm.nih.gov/genomes/all/GCF/003/849/975/GCF_003849975.1_ASM384997v1/GCF_003849975.1_ASM384997v1_genomic.fna.gz	GCF_003849975.1_ASM384997v1_genomic.fna.gz	DZ-12		2496240403@qq.com	xiaozhen	zhao
Y	76,6,13,0,1,0,0,0,0,0,0,16,1,0,0,0,0,0,0,0	GCF_009765415.1	Pantoea ananatis	BAV 3296	d__Bacteria;p__Proteobacteria;c__Gammaproteobacteria;o__Enterobacterales;f__Erwiniaceae;g__Pantoea;s__Pantoea ananatis	d__Bacteria;p__Proteobacteria;c__Gammaproteobacteria;o__Enterobacterales;f__Enterobacteriaceae;g__Pantoea;s__Pantoea ananatis	Pantoea ananatis	precipitation	water/air			2013-09-28	USA	Virginia			GCF_009765415.1_ASM976541v1_genomic.fna	RS_GCF_009765415.1	f	not type material	none	f	none	none	BAV 3296	Virginia Tech	WHOW00000000.1	Undefined interest	PRJNA224116	SAMN13012106	105	4631665	ASM976541v1	GCF_009765415.1	553	Yes	ftp://ftp.ncbi.nlm.nih.gov/genomes/all/GCF/009/765/415/GCF_009765415.1_ASM976541v1/GCF_009765415.1_ASM976541v1_genomic.fna.gz	GCF_009765415.1_ASM976541v1_genomic.fna.gz	BAV 3296		marcoeml@vt.edu	Marco	Mechan Llontop		Enrique
Y	76,6,13,0,1,0,0,0,0,0,0,17,0,0,0,0,0,0,0,0	GCF_004358685.1	Pantoea ananatis	F-C2	d__Bacteria;p__Proteobacteria;c__Gammaproteobacteria;o__Enterobacterales;f__Erwiniaceae;g__Pantoea;s__Pantoea ananatis	d__Bacteria;p__Proteobacteria;c__Gammaproteobacteria;o__Enterobacterales;f__Enterobacteriaceae;g__Pantoea;s__Pantoea ananatis	Pantoea ananatis	Coalvale silty clay; Location: 37.349695° N 94.803595° W	soil			2016-10-01	USA	Sheridan, Kansas			GCF_004358685.1_ASM435868v1_genomic.fna	RS_GCF_004358685.1	f	not type material	none	f	none	none	F-C2	Pittsburg State University	SMZS00000000.1	Undefined interest	PRJNA523266	SAMN11093721	29	4805071	ASM435868v1	GCF_004358685.1	553	Yes	ftp://ftp.ncbi.nlm.nih.gov/genomes/all/GCF/004/358/685/GCF_004358685.1_ASM435868v1/GCF_004358685.1_ASM435868v1_genomic.fna.gz	GCF_004358685.1_ASM435868v1_genomic.fna.gz	F-C2		jlsevigny1@wildcats.unh.edu	Joseph	Sevigny	Anuradha Ghosh, Rachel Bechtold	L		37.349695 N 94.803595 W
Y	76,6,13,0,1,0,0,0,0,0,0,17,1,0,0,0,0,0,0,0	GCF_017921185.1	Pantoea ananatis	PNA_18_3S	d__Bacteria;p__Proteobacteria;c__Gammaproteobacteria;o__Enterobacterales;f__Erwiniaceae;g__Pantoea;s__Pantoea ananatis	d__Bacteria;p__Proteobacteria;c__Gammaproteobacteria;o__Enterobacterales;f__Enterobacteriaceae;g__Pantoea;s__Pantoea ananatis	Pantoea ananatis		healthy/unspecified plant	Allium cepa	onion	2018-01-01	USA	Vidalia Region, Georgia			GCF_017921185.1_ASM1792118v1_genomic.fna	RS_GCF_017921185.1	f	not type material	none	f	none	none	PNA_18_3S	University of Georgia	JABEAO000000000.1	Undefined interest	PRJNA624643	SAMN14604933	37	4921726	ASM1792118v1	GCF_017921185.1	553	Yes	ftp://ftp.ncbi.nlm.nih.gov/genomes/all/GCF/017/921/185/GCF_017921185.1_ASM1792118v1/GCF_017921185.1_ASM1792118v1_genomic.fna.gz	GCF_017921185.1_ASM1792118v1_genomic.fna.gz	PNA_18_3S		gaurav.agarwal@uga.edu	Gaurav	Agarwal
Y	76,6,13,0,1,0,0,0,0,0,0,17,2,0,0,0,0,0,0,0	GCF_017921605.1	Pantoea ananatis	PNA_98_7	d__Bacteria;p__Proteobacteria;c__Gammaproteobacteria;o__Enterobacterales;f__Erwiniaceae;g__Pantoea;s__Pantoea ananatis	d__Bacteria;p__Proteobacteria;c__Gammaproteobacteria;o__Enterobacterales;f__Enterobacteriaceae;g__Pantoea;s__Pantoea ananatis	Pantoea ananatis		healthy/unspecified plant	Allium cepa	onion	1998-01-01	USA	Tift County, Georgia			GCF_017921605.1_ASM1792160v1_genomic.fna	RS_GCF_017921605.1	f	not type material	none	f	none	none	PNA_98_7	University of Georgia	JABEBJ000000000.1	Undefined interest	PRJNA224116	SAMN14604912	45	5064722	ASM1792160v1	GCF_017921605.1	553	Yes	ftp://ftp.ncbi.nlm.nih.gov/genomes/all/GCF/017/921/605/GCF_017921605.1_ASM1792160v1/GCF_017921605.1_ASM1792160v1_genomic.fna.gz	GCF_017921605.1_ASM1792160v1_genomic.fna.gz	PNA_98_7		gaurav.agarwal@uga.edu	Gaurav	Agarwal
Y	76,6,13,0,1,0,0,0,0,0,0,18,0,0,0,0,0,0,0,0	GCF_007665685.1	Pantoea ananatis	DE0584	d__Bacteria;p__Proteobacteria;c__Gammaproteobacteria;o__Enterobacterales;f__Erwiniaceae;g__Pantoea;s__Pantoea ananatis	d__Bacteria;p__Proteobacteria;c__Gammaproteobacteria;o__Enterobacterales;f__Enterobacteriaceae;g__Pantoea;s__Pantoea ananatis	Pantoea ananatis	environmental	undisclosed			2018-09-01	USA	Durham, North Carolina			GCF_007665685.1_ASM766568v1_genomic.fna	RS_GCF_007665685.1	f	not type material	none	f	none	none	DE0584	BGI	VDNR00000000.1	Undefined interest	PRJNA543692	SAMN11792744	72	5046933	ASM766568v1	GCF_007665685.1	553	Yes	ftp://ftp.ncbi.nlm.nih.gov/genomes/all/GCF/007/665/685/GCF_007665685.1_ASM766568v1/GCF_007665685.1_ASM766568v1_genomic.fna.gz	GCF_007665685.1_ASM766568v1_genomic.fna.gz	DE0584		datasubs@genomics.org.cn	CNSA	CNGB
Y	76,6,13,0,1,0,0,0,0,0,0,19,0,0,0,0,0,0,0,0	GCF_013186335.1	Pantoea ananatis	M232A	d__Bacteria;p__Proteobacteria;c__Gammaproteobacteria;o__Enterobacterales;f__Erwiniaceae;g__Pantoea;s__Pantoea ananatis	d__Bacteria;p__Proteobacteria;c__Gammaproteobacteria;o__Enterobacterales;f__Enterobacteriaceae;g__Pantoea;s__Pantoea ananatis	Pantoea ananatis	leaf washing	healthy/unspecified plant	Zea mays	maize	1975-07-01	USA	Wisconsin			GCF_013186335.1_ASM1318633v1_genomic.fna	RS_GCF_013186335.1	f	not type material	none	f	none	none	M232A	University of Regina	LYOP00000000.1	Undefined interest	PRJNA224116	SAMN05013686	89	5167735	ASM1318633v1	GCF_013186335.1	553	Yes	ftp://ftp.ncbi.nlm.nih.gov/genomes/all/GCF/013/186/335/GCF_013186335.1_ASM1318633v1/GCF_013186335.1_ASM1318633v1_genomic.fna.gz	GCF_013186335.1_ASM1318633v1_genomic.fna.gz	M232A		john.stavrinides@uregina.ca	John	Stavrinides	Dr. Steven Lindow
Y	76,6,13,0,1,0,0,0,0,0,0,19,0,0,0,1,0,0,0,0	GCF_013186345.1	Pantoea ananatis	B7	d__Bacteria;p__Proteobacteria;c__Gammaproteobacteria;o__Enterobacterales;f__Erwiniaceae;g__Pantoea;s__Pantoea ananatis	d__Bacteria;p__Proteobacteria;c__Gammaproteobacteria;o__Enterobacterales;f__Enterobacteriaceae;g__Pantoea;s__Pantoea ananatis	Pantoea ananatis		healthy/unspecified plant	Zea mays	maize		USA	Wisconsin			GCF_013186345.1_ASM1318634v1_genomic.fna	RS_GCF_013186345.1	f	not type material	none	f	none	none	B7	University of Regina	LYOQ00000000.1	Undefined interest	PRJNA224116	SAMN05013672	95	5168502	ASM1318634v1	GCF_013186345.1	553	Yes	ftp://ftp.ncbi.nlm.nih.gov/genomes/all/GCF/013/186/345/GCF_013186345.1_ASM1318634v1/GCF_013186345.1_ASM1318634v1_genomic.fna.gz	GCF_013186345.1_ASM1318634v1_genomic.fna.gz	B7		john.stavrinides@uregina.ca	John	Stavrinides
Y	76,6,13,0,1,0,0,0,0,0,0,2,0,0,0,0,0,0,0,0	GCA_010677205.1	Pantoea ananatis	Weeds_Lee_18a	d__Bacteria;p__Proteobacteria;c__Gammaproteobacteria;o__Enterobacterales;f__Erwiniaceae;g__Pantoea;s__Pantoea ananatis	d__Bacteria;p__Proteobacteria;c__Gammaproteobacteria;o__Enterobacterales;f__Enterobacteriaceae;g__Pantoea;s__Pantoea ananatis	Pantoea ananatis	pooled leaves from various weed species from community garden; Location: 32.601389° N 85.353611° W; phyllosphere metagenome	healthy/unspecified plant			2018-01-01	USA	Lee County, Alabama			GCA_010677205.1_ASM1067720v1_genomic.fna	GB_GCA_010677205.1	f	not type material	none	f	none	none	Weeds_Lee_18a	Auburn University	JAAGZF000000000.1	Undefined interest	PRJNA590717	SAMN13337576	46	5017853	ASM1067720v1	GCA_010677205.1	553	Yes	ftp://ftp.ncbi.nlm.nih.gov/genomes/all/GCA/010/677/205/GCA_010677205.1_ASM1067720v1/GCA_010677205.1_ASM1067720v1_genomic.fna.gz	GCA_010677205.1_ASM1067720v1_genomic.fna.gz	Weeds_Lee_18a		ean0018@auburn.edu	Eric	Newberry				32.601389 N 85.353611 W
Y	76,6,13,0,1,0,0,0,0,0,0,2,0,0,0,0,0,1,0,0	GCF_003386715.1	Pantoea ananatis	PANS 200-1	d__Bacteria;p__Proteobacteria;c__Gammaproteobacteria;o__Enterobacterales;f__Erwiniaceae;g__Pantoea;s__Pantoea ananatis	d__Bacteria;p__Proteobacteria;c__Gammaproteobacteria;o__Enterobacterales;f__Enterobacteriaceae;g__Pantoea;s__Pantoea ananatis	Pantoea ananatis		undisclosed				USA	Lyons County, Georgia	genome sequencing to study the core and pangenomes of soil and plant-associated prokaryote	https://gold.jgi.doe.gov/projects?id=Gp0251868	GCF_003386715.1_ASM338671v1_genomic.fna	RS_GCF_003386715.1	f	not type material	none	f	none	none	PANS 200-1	DOE Joint Genome Institute	QTTV00000000.1	Undefined interest	PRJNA224116	SAMN08769425	22	4823899	ASM338671v1	GCF_003386715.1	553	Yes	ftp://ftp.ncbi.nlm.nih.gov/genomes/all/GCF/003/386/715/GCF_003386715.1_ASM338671v1/GCF_003386715.1_ASM338671v1_genomic.fna.gz	GCF_003386715.1_ASM338671v1_genomic.fna.gz	PANS 200-1
N	76,6,13,0,1,0,0,0,0,0,0,2,0,0,0,0,0,1,1,0	GCF_017920415.1	Pantoea ananatis	PANS_200_1	d__Bacteria;p__Proteobacteria;c__Gammaproteobacteria;o__Enterobacterales;f__Erwiniaceae;g__Pantoea;s__Pantoea ananatis	d__Bacteria;p__Proteobacteria;c__Gammaproteobacteria;o__Enterobacterales;f__Enterobacteriaceae;g__Pantoea;s__Pantoea ananatis	Pantoea ananatis		healthy/unspecified plant	Amaranthus viridis	slender amaranth	2000-01-01	USA	Reidsville, Georgia			GCF_017920415.1_ASM1792041v1_genomic.fna	RS_GCF_017920415.1	f	not type material	none	f	none	none	PANS_200_1	University of Georgia	JABDZB000000000.1	Undefined interest	PRJNA624643	SAMN14604972	25	4822968	ASM1792041v1	GCF_017920415.1	553	Yes	ftp://ftp.ncbi.nlm.nih.gov/genomes/all/GCF/017/920/415/GCF_017920415.1_ASM1792041v1/GCF_017920415.1_ASM1792041v1_genomic.fna.gz	GCF_017920415.1_ASM1792041v1_genomic.fna.gz	PANS_200_1		gaurav.agarwal@uga.edu	Gaurav	Agarwal
Y	76,6,13,0,1,0,0,0,0,0,0,2,0,1,0,0,0,0,0,0	GCF_016598655.1	Pantoea ananatis	LCFJ-001	d__Bacteria;p__Proteobacteria;c__Gammaproteobacteria;o__Enterobacterales;f__Erwiniaceae;g__Pantoea;s__Pantoea ananatis	d__Bacteria;p__Proteobacteria;c__Gammaproteobacteria;o__Enterobacterales;f__Enterobacteriaceae;g__Pantoea;s__Pantoea ananatis	Pantoea ananatis		healthy/unspecified plant	Morus alba	white mulberry	2018-10-23	China	Liucheng City, Guangxi Region			GCF_016598655.1_ASM1659865v1_genomic.fna	RS_GCF_016598655.1	f	not type material	none	f	none	none	LCFJ-001	South china agriculture university	none	Undefined interest	PRJNA224116	SAMN17151079	1	4499350	ASM1659865v1	GCF_016598655.1	553	Yes	ftp://ftp.ncbi.nlm.nih.gov/genomes/all/GCF/016/598/655/GCF_016598655.1_ASM1659865v1/GCF_016598655.1_ASM1659865v1_genomic.fna.gz	GCF_016598655.1_ASM1659865v1_genomic.fna.gz	LCFJ-001		liujiping@scau.edu.cn	Jiping	Liu
Y	76,6,13,0,1,0,0,0,0,0,0,20,0,0,0,0,0,0,0,0	GCF_015354545.1	Pantoea ananatis	UFMG54	d__Bacteria;p__Proteobacteria;c__Gammaproteobacteria;o__Enterobacterales;f__Erwiniaceae;g__Pantoea;s__Pantoea ananatis	d__Bacteria;p__Proteobacteria;c__Gammaproteobacteria;o__Enterobacterales;f__Enterobacteriaceae;g__Pantoea;s__Pantoea ananatis	Pantoea ananatis	tropical savanna; endophyte	healthy/unspecified plant			2013-04-05	Brazil	The Cerrado			GCF_015354545.1_ASM1535454v1_genomic.fna	RS_GCF_015354545.1	f	not type material	none	f	none	none	UFMG54	Federal University of Minas Gerais	JACAFO000000000.1	Undefined interest	PRJNA517540	SAMN15310362	26	4985675	ASM1535454v1	GCF_015354545.1	553	Yes	ftp://ftp.ncbi.nlm.nih.gov/genomes/all/GCF/015/354/545/GCF_015354545.1_ASM1535454v1/GCF_015354545.1_ASM1535454v1_genomic.fna.gz	GCF_015354545.1_ASM1535454v1_genomic.fna.gz	UFMG54		ubiana.microb.ufmg@gmail.com	ubiana	Silva		Mourao
Y	76,6,13,0,1,0,0,0,0,0,0,21,0,0,0,0,0,0,0,0	GCF_017920445.1	Pantoea ananatis	PANS_200_2	d__Bacteria;p__Proteobacteria;c__Gammaproteobacteria;o__Enterobacterales;f__Erwiniaceae;g__Pantoea;s__Pantoea ananatis	d__Bacteria;p__Proteobacteria;c__Gammaproteobacteria;o__Enterobacterales;f__Enterobacteriaceae;g__Pantoea;s__Pantoea ananatis	Pantoea ananatis		healthy/unspecified plant	Portulaca pilosa	pink purslane	2000-01-01	USA	Reidsville, Georgia			GCF_017920445.1_ASM1792044v1_genomic.fna	RS_GCF_017920445.1	f	not type material	none	f	none	none	PANS_200_2	University of Georgia	JABDZC000000000.1	Undefined interest	PRJNA224116	SAMN14604971	118	4820431	ASM1792044v1	GCF_017920445.1	553	Yes	ftp://ftp.ncbi.nlm.nih.gov/genomes/all/GCF/017/920/445/GCF_017920445.1_ASM1792044v1/GCF_017920445.1_ASM1792044v1_genomic.fna.gz	GCF_017920445.1_ASM1792044v1_genomic.fna.gz	PANS_200_2		gaurav.agarwal@uga.edu	Gaurav	Agarwal
Y	76,6,13,0,1,0,0,0,0,0,0,22,0,0,0,0,0,0,0,0	GCF_017920535.1	Pantoea ananatis	PANS_99_26	d__Bacteria;p__Proteobacteria;c__Gammaproteobacteria;o__Enterobacterales;f__Erwiniaceae;g__Pantoea;s__Pantoea ananatis	d__Bacteria;p__Proteobacteria;c__Gammaproteobacteria;o__Enterobacterales;f__Enterobacteriaceae;g__Pantoea;s__Pantoea ananatis	Pantoea ananatis		healthy/unspecified plant	Euphorbia hyssopifolia	hyssop spurge	1999-01-01	USA	Vidalia Region, Georgia			GCF_017920535.1_ASM1792053v1_genomic.fna	RS_GCF_017920535.1	f	not type material	none	f	none	none	PANS_99_26	University of Georgia	JABDZI000000000.1	Undefined interest	PRJNA224116	SAMN14604965	36	4926509	ASM1792053v1	GCF_017920535.1	553	Yes	ftp://ftp.ncbi.nlm.nih.gov/genomes/all/GCF/017/920/535/GCF_017920535.1_ASM1792053v1/GCF_017920535.1_ASM1792053v1_genomic.fna.gz	GCF_017920535.1_ASM1792053v1_genomic.fna.gz	PANS_99_26		gaurav.agarwal@uga.edu	Gaurav	Agarwal
Y	76,6,13,0,1,0,0,0,0,0,0,23,0,0,0,0,0,0,0,0	GCF_017920955.1	Pantoea ananatis	PNA_07_22	d__Bacteria;p__Proteobacteria;c__Gammaproteobacteria;o__Enterobacterales;f__Erwiniaceae;g__Pantoea;s__Pantoea ananatis	d__Bacteria;p__Proteobacteria;c__Gammaproteobacteria;o__Enterobacterales;f__Enterobacteriaceae;g__Pantoea;s__Pantoea ananatis	Pantoea ananatis		healthy/unspecified plant	Allium cepa	onion	2007-01-01	USA	Tift County, Georgia			GCF_017920955.1_ASM1792095v1_genomic.fna	RS_GCF_017920955.1	f	not type material	none	f	none	none	PNA_07_22	University of Georgia	JABEAB000000000.1	Undefined interest	PRJNA624643	SAMN14604946	65	4899488	ASM1792095v1	GCF_017920955.1	553	Yes	ftp://ftp.ncbi.nlm.nih.gov/genomes/all/GCF/017/920/955/GCF_017920955.1_ASM1792095v1/GCF_017920955.1_ASM1792095v1_genomic.fna.gz	GCF_017920955.1_ASM1792095v1_genomic.fna.gz	PNA_07_22		gaurav.agarwal@uga.edu	Gaurav	Agarwal
Y	76,6,13,0,1,0,0,0,0,0,0,24,0,0,0,0,0,0,0,0	GCF_017921055.1	Pantoea ananatis	PNA_13_1	d__Bacteria;p__Proteobacteria;c__Gammaproteobacteria;o__Enterobacterales;f__Erwiniaceae;g__Pantoea;s__Pantoea ananatis	d__Bacteria;p__Proteobacteria;c__Gammaproteobacteria;o__Enterobacterales;f__Enterobacteriaceae;g__Pantoea;s__Pantoea ananatis	Pantoea ananatis		healthy/unspecified plant	Allium cepa	onion	2013-01-01	USA	Lyons, Georgia			GCF_017921055.1_ASM1792105v1_genomic.fna	RS_GCF_017921055.1	f	not type material	none	f	none	none	PNA_13_1	University of Georgia	JABEAG000000000.1	Undefined interest	PRJNA624643	SAMN14604941	50	4845680	ASM1792105v1	GCF_017921055.1	553	Yes	ftp://ftp.ncbi.nlm.nih.gov/genomes/all/GCF/017/921/055/GCF_017921055.1_ASM1792105v1/GCF_017921055.1_ASM1792105v1_genomic.fna.gz	GCF_017921055.1_ASM1792105v1_genomic.fna.gz	PNA_13_1		gaurav.agarwal@uga.edu	Gaurav	Agarwal
N	76,6,13,0,1,0,0,0,0,0,0,25,0,0,0,0,0,0,0,0	GCF_017921145.1	Pantoea ananatis	PNA_18_1	d__Bacteria;p__Proteobacteria;c__Gammaproteobacteria;o__Enterobacterales;f__Erwiniaceae;g__Pantoea;s__Pantoea ananatis	d__Bacteria;p__Proteobacteria;c__Gammaproteobacteria;o__Enterobacterales;f__Enterobacteriaceae;g__Pantoea;s__Pantoea ananatis	Pantoea ananatis		healthy/unspecified plant	Allium cepa	onion	2018-01-01	USA	Vidalia Region, Georgia			GCF_017921145.1_ASM1792114v1_genomic.fna	RS_GCF_017921145.1	f	not type material	none	f	none	none	PNA_18_1	University of Georgia	JABEAK000000000.1	Undefined interest	PRJNA624643	SAMN14604937	29	4937485	ASM1792114v1	GCF_017921145.1	553	Yes	ftp://ftp.ncbi.nlm.nih.gov/genomes/all/GCF/017/921/145/GCF_017921145.1_ASM1792114v1/GCF_017921145.1_ASM1792114v1_genomic.fna.gz	GCF_017921145.1_ASM1792114v1_genomic.fna.gz	PNA_18_1		gaurav.agarwal@uga.edu	Gaurav	Agarwal
Y	76,6,13,0,1,0,0,0,0,0,0,25,0,0,0,0,0,0,0,1	GCF_017921175.1	Pantoea ananatis	PNA_18_2	d__Bacteria;p__Proteobacteria;c__Gammaproteobacteria;o__Enterobacterales;f__Erwiniaceae;g__Pantoea;s__Pantoea ananatis	d__Bacteria;p__Proteobacteria;c__Gammaproteobacteria;o__Enterobacterales;f__Enterobacteriaceae;g__Pantoea;s__Pantoea ananatis	Pantoea ananatis		healthy/unspecified plant	Allium cepa	onion	2018-01-01	USA	Vidalia Region, Georgia			GCF_017921175.1_ASM1792117v1_genomic.fna	RS_GCF_017921175.1	f	not type material	none	f	none	none	PNA_18_2	University of Georgia	JABEAN000000000.1	Undefined interest	PRJNA224116	SAMN14604934	28	4936391	ASM1792117v1	GCF_017921175.1	553	Yes	ftp://ftp.ncbi.nlm.nih.gov/genomes/all/GCF/017/921/175/GCF_017921175.1_ASM1792117v1/GCF_017921175.1_ASM1792117v1_genomic.fna.gz	GCF_017921175.1_ASM1792117v1_genomic.fna.gz	PNA_18_2		gaurav.agarwal@uga.edu	Gaurav	Agarwal
Y	76,6,13,0,1,0,0,0,0,0,0,26,0,0,0,0,0,0,0,0	GCF_017921315.1	Pantoea ananatis	PNA_200_10	d__Bacteria;p__Proteobacteria;c__Gammaproteobacteria;o__Enterobacterales;f__Erwiniaceae;g__Pantoea;s__Pantoea ananatis	d__Bacteria;p__Proteobacteria;c__Gammaproteobacteria;o__Enterobacterales;f__Enterobacteriaceae;g__Pantoea;s__Pantoea ananatis	Pantoea ananatis		healthy/unspecified plant	Allium cepa	onion	2000-01-01	USA	Tift County, Georgia			GCF_017921315.1_ASM1792131v1_genomic.fna	RS_GCF_017921315.1	f	not type material	none	f	none	none	PNA_200_10	University of Georgia	JABEAV000000000.1	Undefined interest	PRJNA624643	SAMN14604926	31	4996132	ASM1792131v1	GCF_017921315.1	553	Yes	ftp://ftp.ncbi.nlm.nih.gov/genomes/all/GCF/017/921/315/GCF_017921315.1_ASM1792131v1/GCF_017921315.1_ASM1792131v1_genomic.fna.gz	GCF_017921315.1_ASM1792131v1_genomic.fna.gz	PNA_200_10		gaurav.agarwal@uga.edu	Gaurav	Agarwal
Y	76,6,13,0,1,0,0,0,0,0,0,27,0,0,0,0,0,0,0,0	GCF_017921795.1	Pantoea ananatis	PNA_99_9	d__Bacteria;p__Proteobacteria;c__Gammaproteobacteria;o__Enterobacterales;f__Erwiniaceae;g__Pantoea;s__Pantoea ananatis	d__Bacteria;p__Proteobacteria;c__Gammaproteobacteria;o__Enterobacterales;f__Enterobacteriaceae;g__Pantoea;s__Pantoea ananatis	Pantoea ananatis		healthy/unspecified plant	Allium cepa	onion	1999-01-01	USA	Tattnall County, Georgia			GCF_017921795.1_ASM1792179v1_genomic.fna	RS_GCF_017921795.1	f	not type material	none	f	none	none	PNA_99_9	University of Georgia	JABEBS000000000.1	Undefined interest	PRJNA624643	SAMN14604903	155	5091986	ASM1792179v1	GCF_017921795.1	553	Yes	ftp://ftp.ncbi.nlm.nih.gov/genomes/all/GCF/017/921/795/GCF_017921795.1_ASM1792179v1/GCF_017921795.1_ASM1792179v1_genomic.fna.gz	GCF_017921795.1_ASM1792179v1_genomic.fna.gz	PNA_99_9		gaurav.agarwal@uga.edu	Gaurav	Agarwal
Y	76,6,13,0,1,0,0,0,0,0,0,3,0,0,0,0,0,0,0,0	GCF_000025405.2	Pantoea ananatis LMG 20103	LMG 20103	d__Bacteria;p__Proteobacteria;c__Gammaproteobacteria;o__Enterobacterales;f__Erwiniaceae;g__Pantoea;s__Pantoea ananatis	d__Bacteria;p__Proteobacteria;c__Gammaproteobacteria;o__Enterobacterales;f__Enterobacteriaceae;g__Pantoea;s__Pantoea ananatis	Pantoea ananatis	blight and dieback	diseased plant	Eucalyptus sp.	eucalyptus		South Africa				GCF_000025405.2_ASM2540v1_genomic.fna	RS_GCF_000025405.2	f	not type material	none	f	South Africa	blight and dieback of Eucalyptus	LMG 20103	Forestry and Agricultural Biotechnology Institute	none	Undefined interest	PRJNA43085	SAMN02603236	1	4703373	ASM2540v1	GCF_000025405.2	706191	Yes	ftp://ftp.ncbi.nlm.nih.gov/genomes/all/GCF/000/025/405/GCF_000025405.2_ASM2540v1/GCF_000025405.2_ASM2540v1_genomic.fna.gz	GCF_000025405.2_ASM2540v1_genomic.fna.gz	LMG 20103					T.A. Coutinho		Pantoea ananatis
Y	76,6,13,0,1,0,0,0,0,0,0,3,1,0,0,0,0,0,0,0	GCF_001369375.1	Pantoea ananatis	S7	d__Bacteria;p__Proteobacteria;c__Gammaproteobacteria;o__Enterobacterales;f__Erwiniaceae;g__Pantoea;s__Pantoea ananatis	d__Bacteria;p__Proteobacteria;c__Gammaproteobacteria;o__Enterobacterales;f__Enterobacteriaceae;g__Pantoea;s__Pantoea ananatis	Pantoea ananatis	seeds of healthy plants	healthy/unspecified plant	Zea mays	maize						GCF_001369375.1_Pantoea_ananatis_S7_genomic.fna	RS_GCF_001369375.1	f	not type material	none	f	none	none	S7	AUSTRIAN INSTITUTE OF TECHNOLOGY	CVNG00000000.1	Undefined interest	PRJNA224116	SAMEA3303364	71	4490316	Pantoea ananatis S7	GCF_001369375.1	553	Yes	ftp://ftp.ncbi.nlm.nih.gov/genomes/all/GCF/001/369/375/GCF_001369375.1_Pantoea_ananatis_S7/GCF_001369375.1_Pantoea_ananatis_S7_genomic.fna.gz	GCF_001369375.1_Pantoea_ananatis_S7_genomic.fna.gz	S7
Y	76,6,13,0,1,0,0,0,0,0,0,3,10,0,0,0,0,0,0,0	GCF_002959565.1	Pantoea ananatis	PNA 200-3	d__Bacteria;p__Proteobacteria;c__Gammaproteobacteria;o__Enterobacterales;f__Erwiniaceae;g__Pantoea;s__Pantoea ananatis	d__Bacteria;p__Proteobacteria;c__Gammaproteobacteria;o__Enterobacterales;f__Enterobacteriaceae;g__Pantoea;s__Pantoea ananatis	Pantoea ananatis		healthy/unspecified plant	Allium cepa	onion	2000-01-01	USA	Tift County, Georgia			GCF_002959565.1_ASM295956v1_genomic.fna	RS_GCF_002959565.1	f	not type material	none	f	none	none	PNA 200-3	University of Georgia	NMZX00000000.1	Undefined interest	PRJNA394893	SAMN07362149	66	5008808	ASM295956v1	GCF_002959565.1	553	Yes	ftp://ftp.ncbi.nlm.nih.gov/genomes/all/GCF/002/959/565/GCF_002959565.1_ASM295956v1/GCF_002959565.1_ASM295956v1_genomic.fna.gz	GCF_002959565.1_ASM295956v1_genomic.fna.gz	PNA 200-3		shaun.stice25@uga.edu	Shaun	Stice
N	76,6,13,0,1,0,0,0,0,0,0,3,10,0,0,0,0,0,1,0	GCF_017921415.1	Pantoea ananatis	PNA_200_3	d__Bacteria;p__Proteobacteria;c__Gammaproteobacteria;o__Enterobacterales;f__Erwiniaceae;g__Pantoea;s__Pantoea ananatis	d__Bacteria;p__Proteobacteria;c__Gammaproteobacteria;o__Enterobacterales;f__Enterobacteriaceae;g__Pantoea;s__Pantoea ananatis	Pantoea ananatis		healthy/unspecified plant	Allium cepa	onion	2000-01-01	USA	Tift County, Georgia			GCF_017921415.1_ASM1792141v1_genomic.fna	RS_GCF_017921415.1	f	not type material	none	f	none	none	PNA_200_3	University of Georgia	JABEAY000000000.1	Undefined interest	PRJNA224116	SAMN14604923	40	4988685	ASM1792141v1	GCF_017921415.1	553	Yes	ftp://ftp.ncbi.nlm.nih.gov/genomes/all/GCF/017/921/415/GCF_017921415.1_ASM1792141v1/GCF_017921415.1_ASM1792141v1_genomic.fna.gz	GCF_017921415.1_ASM1792141v1_genomic.fna.gz	PNA_200_3		gaurav.agarwal@uga.edu	Gaurav	Agarwal
Y	76,6,13,0,1,0,0,0,0,0,0,3,10,0,0,0,0,0,1,1	GCF_017921435.1	Pantoea ananatis	PNA_200_8	d__Bacteria;p__Proteobacteria;c__Gammaproteobacteria;o__Enterobacterales;f__Erwiniaceae;g__Pantoea;s__Pantoea ananatis	d__Bacteria;p__Proteobacteria;c__Gammaproteobacteria;o__Enterobacterales;f__Enterobacteriaceae;g__Pantoea;s__Pantoea ananatis	Pantoea ananatis		healthy/unspecified plant	Allium cepa	onion	2000-01-01	USA	Tift County, Georgia			GCF_017921435.1_ASM1792143v1_genomic.fna	RS_GCF_017921435.1	f	not type material	none	f	none	none	PNA_200_8	University of Georgia	JABEBA000000000.1	Undefined interest	PRJNA224116	SAMN14604921	37	4988534	ASM1792143v1	GCF_017921435.1	553	Yes	ftp://ftp.ncbi.nlm.nih.gov/genomes/all/GCF/017/921/435/GCF_017921435.1_ASM1792143v1/GCF_017921435.1_ASM1792143v1_genomic.fna.gz	GCF_017921435.1_ASM1792143v1_genomic.fna.gz	PNA_200_8		gaurav.agarwal@uga.edu	Gaurav	Agarwal
Y	76,6,13,0,1,0,0,0,0,0,0,3,10,0,0,1,0,0,0,0	GCF_017920795.1	Pantoea ananatis	PNA_03_2	d__Bacteria;p__Proteobacteria;c__Gammaproteobacteria;o__Enterobacterales;f__Erwiniaceae;g__Pantoea;s__Pantoea ananatis	d__Bacteria;p__Proteobacteria;c__Gammaproteobacteria;o__Enterobacterales;f__Enterobacteriaceae;g__Pantoea;s__Pantoea ananatis	Pantoea ananatis		healthy/unspecified plant	Allium cepa	onion	2003-01-01	USA	Tift County, Georgia			GCF_017920795.1_ASM1792079v1_genomic.fna	RS_GCF_017920795.1	f	not type material	none	f	none	none	PNA_03_2	University of Georgia	JABDZU000000000.1	Undefined interest	PRJNA624643	SAMN14604953	113	5017201	ASM1792079v1	GCF_017920795.1	553	Yes	ftp://ftp.ncbi.nlm.nih.gov/genomes/all/GCF/017/920/795/GCF_017920795.1_ASM1792079v1/GCF_017920795.1_ASM1792079v1_genomic.fna.gz	GCF_017920795.1_ASM1792079v1_genomic.fna.gz	PNA_03_2		gaurav.agarwal@uga.edu	Gaurav	Agarwal
N	76,6,13,0,1,0,0,0,0,0,0,3,11,0,0,0,0,0,0,0	GCF_002959585.1	Pantoea ananatis	PNA 15-1	d__Bacteria;p__Proteobacteria;c__Gammaproteobacteria;o__Enterobacterales;f__Erwiniaceae;g__Pantoea;s__Pantoea ananatis	d__Bacteria;p__Proteobacteria;c__Gammaproteobacteria;o__Enterobacterales;f__Enterobacteriaceae;g__Pantoea;s__Pantoea ananatis	Pantoea ananatis		healthy/unspecified plant	Allium cepa	onion	2015-01-01	USA	Georgia, Tattnall County			GCF_002959585.1_ASM295958v1_genomic.fna	RS_GCF_002959585.1	f	not type material	none	f	none	none	PNA 15-1	University of Georgia	NMZZ00000000.1	Undefined interest	PRJNA224116	SAMN07362178	49	4995747	ASM295958v1	GCF_002959585.1	553	Yes	ftp://ftp.ncbi.nlm.nih.gov/genomes/all/GCF/002/959/585/GCF_002959585.1_ASM295958v1/GCF_002959585.1_ASM295958v1_genomic.fna.gz	GCF_002959585.1_ASM295958v1_genomic.fna.gz	PNA 15-1		shaun.stice25@uga.edu	Shaun	Stice
Y	76,6,13,0,1,0,0,0,0,0,0,3,11,0,0,0,0,0,1,0	GCF_017921085.1	Pantoea ananatis	PNA_15_1	d__Bacteria;p__Proteobacteria;c__Gammaproteobacteria;o__Enterobacterales;f__Erwiniaceae;g__Pantoea;s__Pantoea ananatis	d__Bacteria;p__Proteobacteria;c__Gammaproteobacteria;o__Enterobacterales;f__Enterobacteriaceae;g__Pantoea;s__Pantoea ananatis	Pantoea ananatis		healthy/unspecified plant	Allium cepa	onion	2015-01-01	USA	Tattnall County, Georgia			GCF_017921085.1_ASM1792108v1_genomic.fna	RS_GCF_017921085.1	f	not type material	none	f	none	none	PNA_15_1	University of Georgia	JABEAI000000000.1	Undefined interest	PRJNA624643	SAMN14604939	33	4981175	ASM1792108v1	GCF_017921085.1	553	Yes	ftp://ftp.ncbi.nlm.nih.gov/genomes/all/GCF/017/921/085/GCF_017921085.1_ASM1792108v1/GCF_017921085.1_ASM1792108v1_genomic.fna.gz	GCF_017921085.1_ASM1792108v1_genomic.fna.gz	PNA_15_1		gaurav.agarwal@uga.edu	Gaurav	Agarwal
Y	76,6,13,0,1,0,0,0,0,0,0,3,12,0,0,0,0,0,0,0	GCF_003201255.1	Pantoea ananatis	PNA 07-1	d__Bacteria;p__Proteobacteria;c__Gammaproteobacteria;o__Enterobacterales;f__Erwiniaceae;g__Pantoea;s__Pantoea ananatis	d__Bacteria;p__Proteobacteria;c__Gammaproteobacteria;o__Enterobacterales;f__Enterobacteriaceae;g__Pantoea;s__Pantoea ananatis	Pantoea ananatis	genome sequencing to study the core and pangenomes of soil and plant-associated prokaryote	undisclosed				USA	Tattnall County, Georgia			GCF_003201255.1_ASM320125v1_genomic.fna	RS_GCF_003201255.1	f	not type material	none	f	none	none	PNA 07-1	DOE Joint Genome Institute	QICU00000000.1	Undefined interest	PRJNA224116	SAMN08769421	34	4903360	ASM320125v1	GCF_003201255.1	553	Yes	ftp://ftp.ncbi.nlm.nih.gov/genomes/all/GCF/003/201/255/GCF_003201255.1_ASM320125v1/GCF_003201255.1_ASM320125v1_genomic.fna.gz	GCF_003201255.1_ASM320125v1_genomic.fna.gz	PNA 07-1
N	76,6,13,0,1,0,0,0,0,0,0,3,12,0,0,0,0,0,1,0	GCF_017920825.1	Pantoea ananatis	PNA_07_1	d__Bacteria;p__Proteobacteria;c__Gammaproteobacteria;o__Enterobacterales;f__Erwiniaceae;g__Pantoea;s__Pantoea ananatis	d__Bacteria;p__Proteobacteria;c__Gammaproteobacteria;o__Enterobacterales;f__Enterobacteriaceae;g__Pantoea;s__Pantoea ananatis	Pantoea ananatis		healthy/unspecified plant	Allium cepa	onion	2007-01-01	USA	Tattnall County, Georgia			GCF_017920825.1_ASM1792082v1_genomic.fna	RS_GCF_017920825.1	f	not type material	none	f	none	none	PNA_07_1	University of Georgia	JABDZX000000000.1	Undefined interest	PRJNA624643	SAMN14604950	37	4904587	ASM1792082v1	GCF_017920825.1	553	Yes	ftp://ftp.ncbi.nlm.nih.gov/genomes/all/GCF/017/920/825/GCF_017920825.1_ASM1792082v1/GCF_017920825.1_ASM1792082v1_genomic.fna.gz	GCF_017920825.1_ASM1792082v1_genomic.fna.gz	PNA_07_1		gaurav.agarwal@uga.edu	Gaurav	Agarwal
Y	76,6,13,0,1,0,0,0,0,0,0,3,12,0,0,1,0,0,0,0	GCF_017920575.1	Pantoea ananatis	PANS_99_29	d__Bacteria;p__Proteobacteria;c__Gammaproteobacteria;o__Enterobacterales;f__Erwiniaceae;g__Pantoea;s__Pantoea ananatis	d__Bacteria;p__Proteobacteria;c__Gammaproteobacteria;o__Enterobacterales;f__Enterobacteriaceae;g__Pantoea;s__Pantoea ananatis	Pantoea ananatis		healthy/unspecified plant	Digitaria sanguinalis	hairy crabgrass	1999-01-01	USA	Tift County, Georgia			GCF_017920575.1_ASM1792057v1_genomic.fna	RS_GCF_017920575.1	f	not type material	none	f	none	none	PANS_99_29	University of Georgia	JABDZK000000000.1	Undefined interest	PRJNA624643	SAMN14604963	43	4849024	ASM1792057v1	GCF_017920575.1	553	Yes	ftp://ftp.ncbi.nlm.nih.gov/genomes/all/GCF/017/920/575/GCF_017920575.1_ASM1792057v1/GCF_017920575.1_ASM1792057v1_genomic.fna.gz	GCF_017920575.1_ASM1792057v1_genomic.fna.gz	PANS_99_29		gaurav.agarwal@uga.edu	Gaurav	Agarwal
Y	76,6,13,0,1,0,0,0,0,0,0,3,13,0,0,0,0,0,0,0	GCF_004028255.1	Pantoea ananatis	NN08200	d__Bacteria;p__Proteobacteria;c__Gammaproteobacteria;o__Enterobacterales;f__Erwiniaceae;g__Pantoea;s__Pantoea ananatis	d__Bacteria;p__Proteobacteria;c__Gammaproteobacteria;o__Enterobacterales;f__Enterobacteriaceae;g__Pantoea;s__Pantoea ananatis	Pantoea ananatis	root	healthy/unspecified plant	Saccharum sp.	sugarcane	2008-07-01	China	Nanning			GCF_004028255.1_ASM402825v1_genomic.fna	RS_GCF_004028255.1	f	not type material	none	f	none	none	NN08200	Guangxi Academy of Agricultural Sciences	none	Undefined interest	PRJNA224116	SAMN10720588	3	5176640	ASM402825v1	GCF_004028255.1	553	Yes	ftp://ftp.ncbi.nlm.nih.gov/genomes/all/GCF/004/028/255/GCF_004028255.1_ASM402825v1/GCF_004028255.1_ASM402825v1_genomic.fna.gz	GCF_004028255.1_ASM402825v1_genomic.fna.gz	NN08200		quanzeng8586@gmail.com	ZENG	QUAN	Hu chunjing
Y	76,6,13,0,1,0,0,0,0,0,0,3,14,0,0,0,0,0,0,0	GCF_017474015.1	Pantoea ananatis	OC5a	d__Bacteria;p__Proteobacteria;c__Gammaproteobacteria;o__Enterobacterales;f__Erwiniaceae;g__Pantoea;s__Pantoea ananatis	d__Bacteria;p__Proteobacteria;c__Gammaproteobacteria;o__Enterobacterales;f__Enterobacteriaceae;g__Pantoea;s__Pantoea ananatis	Pantoea ananatis		healthy/unspecified plant	Allium cepa	onion	2009-01-01	USA	Orange County, New York			GCF_017474015.1_ASM1747401v1_genomic.fna	RS_GCF_017474015.1	f	not type material	none	f	none	none	OC5a	USDA-ARS	none	Undefined interest	PRJNA224116	SAMN15405802	4	4980968	ASM1747401v1	GCF_017474015.1	553	Yes	ftp://ftp.ncbi.nlm.nih.gov/genomes/all/GCF/017/474/015/GCF_017474015.1_ASM1747401v1/GCF_017474015.1_ASM1747401v1_genomic.fna.gz	GCF_017474015.1_ASM1747401v1_genomic.fna.gz	OC5a		paul.stodghill@usda.gov	Paul	Stodghill		Vinson
Y	76,6,13,0,1,0,0,0,0,0,0,3,15,0,0,0,0,0,0,0	GCF_017920345.1	Pantoea ananatis	PANS_2_6	d__Bacteria;p__Proteobacteria;c__Gammaproteobacteria;o__Enterobacterales;f__Erwiniaceae;g__Pantoea;s__Pantoea ananatis	d__Bacteria;p__Proteobacteria;c__Gammaproteobacteria;o__Enterobacterales;f__Enterobacteriaceae;g__Pantoea;s__Pantoea ananatis	Pantoea ananatis	from peanut blossoms	insect	Frankliniella tritici	flower thrips	2002-01-01	USA	Tift County, Georgia			GCF_017920345.1_ASM1792034v1_genomic.fna	RS_GCF_017920345.1	f	not type material	none	f	none	none	PANS_2_6	University of Georgia	JABDYY000000000.1	Undefined interest	PRJNA224116	SAMN14604975	35	5081916	ASM1792034v1	GCF_017920345.1	553	Yes	ftp://ftp.ncbi.nlm.nih.gov/genomes/all/GCF/017/920/345/GCF_017920345.1_ASM1792034v1/GCF_017920345.1_ASM1792034v1_genomic.fna.gz	GCF_017920345.1_ASM1792034v1_genomic.fna.gz	PANS_2_6		gaurav.agarwal@uga.edu	Gaurav	Agarwal
Y	76,6,13,0,1,0,0,0,0,0,0,3,15,1,0,0,0,0,0,0	GCF_017920675.1	Pantoea ananatis	PANS_99_32	d__Bacteria;p__Proteobacteria;c__Gammaproteobacteria;o__Enterobacterales;f__Erwiniaceae;g__Pantoea;s__Pantoea ananatis	d__Bacteria;p__Proteobacteria;c__Gammaproteobacteria;o__Enterobacterales;f__Enterobacteriaceae;g__Pantoea;s__Pantoea ananatis	Pantoea ananatis		healthy/unspecified plant	Richardia scabra	Florida pusley	1999-01-01	USA	Vidalia Region, Georgia			GCF_017920675.1_ASM1792067v1_genomic.fna	RS_GCF_017920675.1	f	not type material	none	f	none	none	PANS_99_32	University of Georgia	JABDZM000000000.1	Undefined interest	PRJNA224116	SAMN14604961	32	4968757	ASM1792067v1	GCF_017920675.1	553	Yes	ftp://ftp.ncbi.nlm.nih.gov/genomes/all/GCF/017/920/675/GCF_017920675.1_ASM1792067v1/GCF_017920675.1_ASM1792067v1_genomic.fna.gz	GCF_017920675.1_ASM1792067v1_genomic.fna.gz	PANS_99_32		gaurav.agarwal@uga.edu	Gaurav	Agarwal
Y	76,6,13,0,1,0,0,0,0,0,0,3,16,0,0,0,0,0,0,0	GCF_017920555.1	Pantoea ananatis	PANS_99_25	d__Bacteria;p__Proteobacteria;c__Gammaproteobacteria;o__Enterobacterales;f__Erwiniaceae;g__Pantoea;s__Pantoea ananatis	d__Bacteria;p__Proteobacteria;c__Gammaproteobacteria;o__Enterobacterales;f__Enterobacteriaceae;g__Pantoea;s__Pantoea ananatis	Pantoea ananatis		healthy/unspecified plant	Acanthospermum hispidum	bristly starbur	1999-01-01	USA	Vidalia Region, Georgia			GCF_017920555.1_ASM1792055v1_genomic.fna	RS_GCF_017920555.1	f	not type material	none	f	none	none	PANS_99_25	University of Georgia	JABDZH000000000.1	Undefined interest	PRJNA624643	SAMN14604966	24	4818149	ASM1792055v1	GCF_017920555.1	553	Yes	ftp://ftp.ncbi.nlm.nih.gov/genomes/all/GCF/017/920/555/GCF_017920555.1_ASM1792055v1/GCF_017920555.1_ASM1792055v1_genomic.fna.gz	GCF_017920555.1_ASM1792055v1_genomic.fna.gz	PANS_99_25		gaurav.agarwal@uga.edu	Gaurav	Agarwal
Y	76,6,13,0,1,0,0,0,0,0,0,3,17,0,0,0,0,0,0,0	GCF_017920815.1	Pantoea ananatis	PNA_05_1	d__Bacteria;p__Proteobacteria;c__Gammaproteobacteria;o__Enterobacterales;f__Erwiniaceae;g__Pantoea;s__Pantoea ananatis	d__Bacteria;p__Proteobacteria;c__Gammaproteobacteria;o__Enterobacterales;f__Enterobacteriaceae;g__Pantoea;s__Pantoea ananatis	Pantoea ananatis		healthy/unspecified plant	Allium cepa	onion	2005-01-01	USA	Vidalia Region, Georgia			GCF_017920815.1_ASM1792081v1_genomic.fna	RS_GCF_017920815.1	f	not type material	none	f	none	none	PNA_05_1	University of Georgia	JABDZV000000000.1	Undefined interest	PRJNA224116	SAMN14604952	46	5052277	ASM1792081v1	GCF_017920815.1	553	Yes	ftp://ftp.ncbi.nlm.nih.gov/genomes/all/GCF/017/920/815/GCF_017920815.1_ASM1792081v1/GCF_017920815.1_ASM1792081v1_genomic.fna.gz	GCF_017920815.1_ASM1792081v1_genomic.fna.gz	PNA_05_1		gaurav.agarwal@uga.edu	Gaurav	Agarwal
Y	76,6,13,0,1,0,0,0,0,0,0,3,18,0,0,0,0,0,0,0	GCF_017921655.1	Pantoea ananatis	PNA_99_1	d__Bacteria;p__Proteobacteria;c__Gammaproteobacteria;o__Enterobacterales;f__Erwiniaceae;g__Pantoea;s__Pantoea ananatis	d__Bacteria;p__Proteobacteria;c__Gammaproteobacteria;o__Enterobacterales;f__Enterobacteriaceae;g__Pantoea;s__Pantoea ananatis	Pantoea ananatis		healthy/unspecified plant	Allium cepa	onion	1999-01-01	USA	Mount Vernon, Georgia			GCF_017921655.1_ASM1792165v1_genomic.fna	RS_GCF_017921655.1	f	not type material	none	f	none	none	PNA_99_1	University of Georgia	JABEBL000000000.1	Undefined interest	PRJNA224116	SAMN14604910	69	4870064	ASM1792165v1	GCF_017921655.1	553	Yes	ftp://ftp.ncbi.nlm.nih.gov/genomes/all/GCF/017/921/655/GCF_017921655.1_ASM1792165v1/GCF_017921655.1_ASM1792165v1_genomic.fna.gz	GCF_017921655.1_ASM1792165v1_genomic.fna.gz	PNA_99_1		gaurav.agarwal@uga.edu	Gaurav	Agarwal
Y	76,6,13,0,1,0,0,0,0,0,0,3,2,0,0,0,0,0,0,0	GCF_001369395.1	Pantoea ananatis	S8	d__Bacteria;p__Proteobacteria;c__Gammaproteobacteria;o__Enterobacterales;f__Erwiniaceae;g__Pantoea;s__Pantoea ananatis	d__Bacteria;p__Proteobacteria;c__Gammaproteobacteria;o__Enterobacterales;f__Enterobacteriaceae;g__Pantoea;s__Pantoea ananatis	Pantoea ananatis	INSDC center alias/name: AUSTRIAN INSTITUTE OF TECHNOLOGY	undisclosed								GCF_001369395.1_Pantoea_ananatis_S8_genomic.fna	RS_GCF_001369395.1	f	not type material	none	f	none	none	S8	AUSTRIAN INSTITUTE OF TECHNOLOGY	CVNH00000000.1	Undefined interest	PRJNA224116	SAMEA3303365	61	4483222	Pantoea ananatis S8	GCF_001369395.1	553	Yes	ftp://ftp.ncbi.nlm.nih.gov/genomes/all/GCF/001/369/395/GCF_001369395.1_Pantoea_ananatis_S8/GCF_001369395.1_Pantoea_ananatis_S8_genomic.fna.gz	GCF_001369395.1_Pantoea_ananatis_S8_genomic.fna.gz	S8
Y	76,6,13,0,1,0,0,0,0,0,0,3,3,0,0,0,0,0,0,0	GCF_002224585.2	Pantoea ananatis	YJ76	d__Bacteria;p__Proteobacteria;c__Gammaproteobacteria;o__Enterobacterales;f__Erwiniaceae;g__Pantoea;s__Pantoea ananatis	d__Bacteria;p__Proteobacteria;c__Gammaproteobacteria;o__Enterobacterales;f__Enterobacteriaceae;g__Pantoea;s__Pantoea ananatis	Pantoea ananatis		healthy/unspecified plant	Oryza sp.	rice	2011-05-21	China	Dongma Square, Haidian District, Beijing			GCF_002224585.2_ASM222458v2_genomic.fna	RS_GCF_002224585.2	f	not type material	none	f	none	none	YJ76	Beijing Institute of Technology	none	Undefined interest	PRJNA382605	SAMN06711086	4	5146480	ASM222458v2	GCF_002224585.2	553	Yes	ftp://ftp.ncbi.nlm.nih.gov/genomes/all/GCF/002/224/585/GCF_002224585.2_ASM222458v2/GCF_002224585.2_ASM222458v2_genomic.fna.gz	GCF_002224585.2_ASM222458v2_genomic.fna.gz	YJ76		zhengjing76@163.com	Jing	Zheng
Y	76,6,13,0,1,0,0,0,0,0,0,3,4,0,0,0,0,0,0,0	GCF_002952035.2	Pantoea ananatis	PNA 97-1R	d__Bacteria;p__Proteobacteria;c__Gammaproteobacteria;o__Enterobacterales;f__Erwiniaceae;g__Pantoea;s__Pantoea ananatis	d__Bacteria;p__Proteobacteria;c__Gammaproteobacteria;o__Enterobacterales;f__Enterobacteriaceae;g__Pantoea;s__Pantoea ananatis	Pantoea ananatis	tissue sample	healthy/unspecified plant	Allium cepa	onion	1997-01-01	USA	Toombs County, Georgia			GCF_002952035.2_ASM295203v2_genomic.fna	RS_GCF_002952035.2	f	not type material	none	f	none	none	PNA 97-1R	University of Georgia	none	Undefined interest	PRJNA384061	SAMN06827853	3	4994140	ASM295203v2	GCF_002952035.2	553	Yes	ftp://ftp.ncbi.nlm.nih.gov/genomes/all/GCF/002/952/035/GCF_002952035.2_ASM295203v2/GCF_002952035.2_ASM295203v2_genomic.fna.gz	GCF_002952035.2_ASM295203v2_genomic.fna.gz	PNA 97-1R		shaun.stice25@uga.edu	Shaun	Stice
N	76,6,13,0,1,0,0,0,0,0,0,3,4,0,0,0,0,0,1,0	GCF_017921595.1	Pantoea ananatis	PNA_98_8	d__Bacteria;p__Proteobacteria;c__Gammaproteobacteria;o__Enterobacterales;f__Erwiniaceae;g__Pantoea;s__Pantoea ananatis	d__Bacteria;p__Proteobacteria;c__Gammaproteobacteria;o__Enterobacterales;f__Enterobacteriaceae;g__Pantoea;s__Pantoea ananatis	Pantoea ananatis		healthy/unspecified plant	Allium cepa	onion	1998-01-01	USA	Vidalia Region, Georgia			GCF_017921595.1_ASM1792159v1_genomic.fna	RS_GCF_017921595.1	f	not type material	none	f	none	none	PNA_98_8	University of Georgia	JABEBK000000000.1	Undefined interest	PRJNA224116	SAMN14604911	32	4924392	ASM1792159v1	GCF_017921595.1	553	Yes	ftp://ftp.ncbi.nlm.nih.gov/genomes/all/GCF/017/921/595/GCF_017921595.1_ASM1792159v1/GCF_017921595.1_ASM1792159v1_genomic.fna.gz	GCF_017921595.1_ASM1792159v1_genomic.fna.gz	PNA_98_8		gaurav.agarwal@uga.edu	Gaurav	Agarwal
N	76,6,13,0,1,0,0,0,0,0,0,3,4,0,0,0,0,0,1,1	GCF_017921675.1	Pantoea ananatis	PNA_99_14	d__Bacteria;p__Proteobacteria;c__Gammaproteobacteria;o__Enterobacterales;f__Erwiniaceae;g__Pantoea;s__Pantoea ananatis	d__Bacteria;p__Proteobacteria;c__Gammaproteobacteria;o__Enterobacterales;f__Enterobacteriaceae;g__Pantoea;s__Pantoea ananatis	Pantoea ananatis		healthy/unspecified plant	Allium cepa	onion	1999-01-01	USA	Toombs County, Georgia			GCF_017921675.1_ASM1792167v1_genomic.fna	RS_GCF_017921675.1	f	not type material	none	f	none	none	PNA_99_14	University of Georgia	JABEBM000000000.1	Undefined interest	PRJNA624643	SAMN14604909	70	4927587	ASM1792167v1	GCF_017921675.1	553	Yes	ftp://ftp.ncbi.nlm.nih.gov/genomes/all/GCF/017/921/675/GCF_017921675.1_ASM1792167v1/GCF_017921675.1_ASM1792167v1_genomic.fna.gz	GCF_017921675.1_ASM1792167v1_genomic.fna.gz	PNA_99_14		gaurav.agarwal@uga.edu	Gaurav	Agarwal
N	76,6,13,0,1,0,0,0,0,0,0,3,5,0,0,0,0,0,0,0	GCF_002959445.1	Pantoea ananatis	PANS 99-3	d__Bacteria;p__Proteobacteria;c__Gammaproteobacteria;o__Enterobacterales;f__Erwiniaceae;g__Pantoea;s__Pantoea ananatis	d__Bacteria;p__Proteobacteria;c__Gammaproteobacteria;o__Enterobacterales;f__Enterobacteriaceae;g__Pantoea;s__Pantoea ananatis	Pantoea ananatis		healthy/unspecified plant	Allium cepa	onion	1999-01-01	USA	Tift County, Georgia			GCF_002959445.1_ASM295944v1_genomic.fna	RS_GCF_002959445.1	f	not type material	none	f	none	none	PANS 99-3	University of Georgia	NMZR00000000.1	Undefined interest	PRJNA394878	SAMN07362083	54	5113818	ASM295944v1	GCF_002959445.1	553	Yes	ftp://ftp.ncbi.nlm.nih.gov/genomes/all/GCF/002/959/445/GCF_002959445.1_ASM295944v1/GCF_002959445.1_ASM295944v1_genomic.fna.gz	GCF_002959445.1_ASM295944v1_genomic.fna.gz	PANS 99-3		shaun.stice25@uga.edu	Shaun	Stice
Y	76,6,13,0,1,0,0,0,0,0,0,3,5,0,0,0,0,0,1,0	GCF_017920715.1	Pantoea ananatis	PANS_99_4	d__Bacteria;p__Proteobacteria;c__Gammaproteobacteria;o__Enterobacterales;f__Erwiniaceae;g__Pantoea;s__Pantoea ananatis	d__Bacteria;p__Proteobacteria;c__Gammaproteobacteria;o__Enterobacterales;f__Enterobacteriaceae;g__Pantoea;s__Pantoea ananatis	Pantoea ananatis		healthy/unspecified plant	Richardia scabra	Florida pusley	1999-01-01	USA	Tift County, Georgia			GCF_017920715.1_ASM1792071v1_genomic.fna	RS_GCF_017920715.1	f	not type material	none	f	none	none	PANS_99_4	University of Georgia	JABDZP000000000.1	Undefined interest	PRJNA624643	SAMN14604958	39	5094816	ASM1792071v1	GCF_017920715.1	553	Yes	ftp://ftp.ncbi.nlm.nih.gov/genomes/all/GCF/017/920/715/GCF_017920715.1_ASM1792071v1/GCF_017920715.1_ASM1792071v1_genomic.fna.gz	GCF_017920715.1_ASM1792071v1_genomic.fna.gz	PANS_99_4		gaurav.agarwal@uga.edu	Gaurav	Agarwal
N	76,6,13,0,1,0,0,0,0,0,0,3,5,0,0,0,0,0,1,1	GCF_017921735.1	Pantoea ananatis	PNA_99_3	d__Bacteria;p__Proteobacteria;c__Gammaproteobacteria;o__Enterobacterales;f__Erwiniaceae;g__Pantoea;s__Pantoea ananatis	d__Bacteria;p__Proteobacteria;c__Gammaproteobacteria;o__Enterobacterales;f__Enterobacteriaceae;g__Pantoea;s__Pantoea ananatis	Pantoea ananatis		healthy/unspecified plant	Allium cepa	onion	1999-01-01	USA	Tift County, Georgia			GCF_017921735.1_ASM1792173v1_genomic.fna	RS_GCF_017921735.1	f	not type material	none	f	none	none	PNA_99_3	University of Georgia	JABEBO000000000.1	Undefined interest	PRJNA624643	SAMN14604907	42	5095637	ASM1792173v1	GCF_017921735.1	553	Yes	ftp://ftp.ncbi.nlm.nih.gov/genomes/all/GCF/017/921/735/GCF_017921735.1_ASM1792173v1/GCF_017921735.1_ASM1792173v1_genomic.fna.gz	GCF_017921735.1_ASM1792173v1_genomic.fna.gz	PNA_99_3		gaurav.agarwal@uga.edu	Gaurav	Agarwal
N	76,6,13,0,1,0,0,0,0,0,0,3,5,0,0,0,0,0,2,0	GCF_017921575.1	Pantoea ananatis	PNA_98_2	d__Bacteria;p__Proteobacteria;c__Gammaproteobacteria;o__Enterobacterales;f__Erwiniaceae;g__Pantoea;s__Pantoea ananatis	d__Bacteria;p__Proteobacteria;c__Gammaproteobacteria;o__Enterobacterales;f__Enterobacteriaceae;g__Pantoea;s__Pantoea ananatis	Pantoea ananatis		healthy/unspecified plant	Allium cepa	onion	1998-01-01	USA	Tift County, Georgia			GCF_017921575.1_ASM1792157v1_genomic.fna	RS_GCF_017921575.1	f	not type material	none	f	none	none	PNA_98_2	University of Georgia	JABEBH000000000.1	Undefined interest	PRJNA624643	SAMN14604914	42	5124146	ASM1792157v1	GCF_017921575.1	553	Yes	ftp://ftp.ncbi.nlm.nih.gov/genomes/all/GCF/017/921/575/GCF_017921575.1_ASM1792157v1/GCF_017921575.1_ASM1792157v1_genomic.fna.gz	GCF_017921575.1_ASM1792157v1_genomic.fna.gz	PNA_98_2		gaurav.agarwal@uga.edu	Gaurav	Agarwal
N	76,6,13,0,1,0,0,0,0,0,0,3,6,0,0,0,0,0,0,0	GCF_002959475.1	Pantoea ananatis	PANS 04-2	d__Bacteria;p__Proteobacteria;c__Gammaproteobacteria;o__Enterobacterales;f__Erwiniaceae;g__Pantoea;s__Pantoea ananatis	d__Bacteria;p__Proteobacteria;c__Gammaproteobacteria;o__Enterobacterales;f__Enterobacteriaceae;g__Pantoea;s__Pantoea ananatis	Pantoea ananatis		insect	Frankliniella fusca	tobacco thrips	2004-01-01	USA	Tift County, Georgia			GCF_002959475.1_ASM295947v1_genomic.fna	RS_GCF_002959475.1	f	not type material	none	f	none	none	PANS 04-2	University of Georgia	NMZV00000000.1	Undefined interest	PRJNA394887	SAMN07362147	62	4916885	ASM295947v1	GCF_002959475.1	553	Yes	ftp://ftp.ncbi.nlm.nih.gov/genomes/all/GCF/002/959/475/GCF_002959475.1_ASM295947v1/GCF_002959475.1_ASM295947v1_genomic.fna.gz	GCF_002959475.1_ASM295947v1_genomic.fna.gz	PANS 04-2		shaun.stice25@uga.edu	Shaun	Stice
Y	76,6,13,0,1,0,0,0,0,0,0,3,6,0,0,0,0,0,1,0	GCF_017920435.1	Pantoea ananatis	PANS_4_2	d__Bacteria;p__Proteobacteria;c__Gammaproteobacteria;o__Enterobacterales;f__Erwiniaceae;g__Pantoea;s__Pantoea ananatis	d__Bacteria;p__Proteobacteria;c__Gammaproteobacteria;o__Enterobacterales;f__Enterobacteriaceae;g__Pantoea;s__Pantoea ananatis	Pantoea ananatis	adult tobacco thrip from peanut	insect	Thrips tabaci	tobacco thrips	2004-01-01	USA	Tift County, Georgia			GCF_017920435.1_ASM1792043v1_genomic.fna	RS_GCF_017920435.1	f	not type material	none	f	none	none	PANS_4_2	University of Georgia	JABDZD000000000.1	Undefined interest	PRJNA224116	SAMN14604970	31	4903403	ASM1792043v1	GCF_017920435.1	553	Yes	ftp://ftp.ncbi.nlm.nih.gov/genomes/all/GCF/017/920/435/GCF_017920435.1_ASM1792043v1/GCF_017920435.1_ASM1792043v1_genomic.fna.gz	GCF_017920435.1_ASM1792043v1_genomic.fna.gz	PANS_4_2		gaurav.agarwal@uga.edu	Gaurav	Agarwal
Y	76,6,13,0,1,0,0,0,0,0,0,3,6,0,1,0,0,0,0,0	GCF_003182215.1	Pantoea ananatis	PNA 98-11	d__Bacteria;p__Proteobacteria;c__Gammaproteobacteria;o__Enterobacterales;f__Erwiniaceae;g__Pantoea;s__Pantoea ananatis	d__Bacteria;p__Proteobacteria;c__Gammaproteobacteria;o__Enterobacterales;f__Enterobacteriaceae;g__Pantoea;s__Pantoea ananatis	Pantoea ananatis		undisclosed				USA	Evans County, Georgia	genome sequencing to study the core and pangenomes of soil and plant-associated prokaryote	https://gold.jgi.doe.gov/projects?id=Gp0251866	GCF_003182215.1_ASM318221v1_genomic.fna	RS_GCF_003182215.1	f	not type material	none	f	none	none	PNA 98-11	DOE Joint Genome Institute	QGTO00000000.1	Undefined interest	PRJNA224116	SAMN08769423	45	5037181	ASM318221v1	GCF_003182215.1	553	Yes	ftp://ftp.ncbi.nlm.nih.gov/genomes/all/GCF/003/182/215/GCF_003182215.1_ASM318221v1/GCF_003182215.1_ASM318221v1_genomic.fna.gz	GCF_003182215.1_ASM318221v1_genomic.fna.gz	PNA 98-11
N	76,6,13,0,1,0,0,0,0,0,0,3,6,0,2,0,0,0,0,0	GCF_003385815.1	Pantoea ananatis	PANS 02-01	d__Bacteria;p__Proteobacteria;c__Gammaproteobacteria;o__Enterobacterales;f__Erwiniaceae;g__Pantoea;s__Pantoea ananatis	d__Bacteria;p__Proteobacteria;c__Gammaproteobacteria;o__Enterobacterales;f__Enterobacteriaceae;g__Pantoea;s__Pantoea ananatis	Pantoea ananatis		undisclosed				USA	Tift County, Georgia	genome sequencing to study the core and pangenomes of soil and plant-associated prokaryote	https://gold.jgi.doe.gov/projects?id=Gp0251863	GCF_003385815.1_ASM338581v1_genomic.fna	RS_GCF_003385815.1	f	not type material	none	f	none	none	PANS 02-01	DOE Joint Genome Institute	QRDI00000000.1	Undefined interest	PRJNA439964	SAMN08769258	43	4994850	ASM338581v1	GCF_003385815.1	553	Yes	ftp://ftp.ncbi.nlm.nih.gov/genomes/all/GCF/003/385/815/GCF_003385815.1_ASM338581v1/GCF_003385815.1_ASM338581v1_genomic.fna.gz	GCF_003385815.1_ASM338581v1_genomic.fna.gz	PANS 02-01
Y	76,6,13,0,1,0,0,0,0,0,0,3,6,0,2,0,0,0,1,0	GCF_017920335.1	Pantoea ananatis	PANS_2_1	d__Bacteria;p__Proteobacteria;c__Gammaproteobacteria;o__Enterobacterales;f__Erwiniaceae;g__Pantoea;s__Pantoea ananatis	d__Bacteria;p__Proteobacteria;c__Gammaproteobacteria;o__Enterobacterales;f__Enterobacteriaceae;g__Pantoea;s__Pantoea ananatis	Pantoea ananatis	adult from peanut	insect	Thrips tabaci	tobacco thrips	2002-01-01	USA	Tift County, Georgia			GCF_017920335.1_ASM1792033v1_genomic.fna	RS_GCF_017920335.1	f	not type material	none	f	none	none	PANS_2_1	University of Georgia	JABDYW000000000.1	Undefined interest	PRJNA224116	SAMN14604977	38	4997664	ASM1792033v1	GCF_017920335.1	553	Yes	ftp://ftp.ncbi.nlm.nih.gov/genomes/all/GCF/017/920/335/GCF_017920335.1_ASM1792033v1/GCF_017920335.1_ASM1792033v1_genomic.fna.gz	GCF_017920335.1_ASM1792033v1_genomic.fna.gz	PANS_2_1		gaurav.agarwal@uga.edu	Gaurav	Agarwal
Y	76,6,13,0,1,0,0,0,0,0,0,3,6,0,3,0,0,0,0,0	GCF_017920895.1	Pantoea ananatis	PNA_07_14	d__Bacteria;p__Proteobacteria;c__Gammaproteobacteria;o__Enterobacterales;f__Erwiniaceae;g__Pantoea;s__Pantoea ananatis	d__Bacteria;p__Proteobacteria;c__Gammaproteobacteria;o__Enterobacterales;f__Enterobacteriaceae;g__Pantoea;s__Pantoea ananatis	Pantoea ananatis		healthy/unspecified plant	Allium cepa	onion	2007-01-01	USA	Toombs County, Georgia			GCF_017920895.1_ASM1792089v1_genomic.fna	RS_GCF_017920895.1	f	not type material	none	f	none	none	PNA_07_14	University of Georgia	JABEAA000000000.1	Undefined interest	PRJNA624643	SAMN14604947	33	4908624	ASM1792089v1	GCF_017920895.1	553	Yes	ftp://ftp.ncbi.nlm.nih.gov/genomes/all/GCF/017/920/895/GCF_017920895.1_ASM1792089v1/GCF_017920895.1_ASM1792089v1_genomic.fna.gz	GCF_017920895.1_ASM1792089v1_genomic.fna.gz	PNA_07_14		gaurav.agarwal@uga.edu	Gaurav	Agarwal
Y	76,6,13,0,1,0,0,0,0,0,0,3,6,0,4,0,0,0,0,0	GCF_017920915.1	Pantoea ananatis	PNA_07_13	d__Bacteria;p__Proteobacteria;c__Gammaproteobacteria;o__Enterobacterales;f__Erwiniaceae;g__Pantoea;s__Pantoea ananatis	d__Bacteria;p__Proteobacteria;c__Gammaproteobacteria;o__Enterobacterales;f__Enterobacteriaceae;g__Pantoea;s__Pantoea ananatis	Pantoea ananatis		healthy/unspecified plant	Allium cepa	onion	2007-01-01	USA	Toombs County, Georgia			GCF_017920915.1_ASM1792091v1_genomic.fna	RS_GCF_017920915.1	f	not type material	none	f	none	none	PNA_07_13	University of Georgia	JABDZZ000000000.1	Undefined interest	PRJNA624643	SAMN14604948	31	4917787	ASM1792091v1	GCF_017920915.1	553	Yes	ftp://ftp.ncbi.nlm.nih.gov/genomes/all/GCF/017/920/915/GCF_017920915.1_ASM1792091v1/GCF_017920915.1_ASM1792091v1_genomic.fna.gz	GCF_017920915.1_ASM1792091v1_genomic.fna.gz	PNA_07_13		gaurav.agarwal@uga.edu	Gaurav	Agarwal
Y	76,6,13,0,1,0,0,0,0,0,0,3,6,1,0,0,0,0,0,0	GCF_017920725.1	Pantoea ananatis	PNA_02_12	d__Bacteria;p__Proteobacteria;c__Gammaproteobacteria;o__Enterobacterales;f__Erwiniaceae;g__Pantoea;s__Pantoea ananatis	d__Bacteria;p__Proteobacteria;c__Gammaproteobacteria;o__Enterobacterales;f__Enterobacteriaceae;g__Pantoea;s__Pantoea ananatis	Pantoea ananatis		healthy/unspecified plant	Allium cepa	onion	2002-01-01	USA	Tift County, Georgia			GCF_017920725.1_ASM1792072v1_genomic.fna	RS_GCF_017920725.1	f	not type material	none	f	none	none	PNA_02_12	University of Georgia	JABDZS000000000.1	Undefined interest	PRJNA624643	SAMN14604955	37	4718453	ASM1792072v1	GCF_017920725.1	553	Yes	ftp://ftp.ncbi.nlm.nih.gov/genomes/all/GCF/017/920/725/GCF_017920725.1_ASM1792072v1/GCF_017920725.1_ASM1792072v1_genomic.fna.gz	GCF_017920725.1_ASM1792072v1_genomic.fna.gz	PNA_02_12		gaurav.agarwal@uga.edu	Gaurav	Agarwal
Y	76,6,13,0,1,0,0,0,0,0,0,3,6,1,0,0,0,1,0,0	GCF_017921365.1	Pantoea ananatis	PNA_200_11	d__Bacteria;p__Proteobacteria;c__Gammaproteobacteria;o__Enterobacterales;f__Erwiniaceae;g__Pantoea;s__Pantoea ananatis	d__Bacteria;p__Proteobacteria;c__Gammaproteobacteria;o__Enterobacterales;f__Enterobacteriaceae;g__Pantoea;s__Pantoea ananatis	Pantoea ananatis		healthy/unspecified plant	Allium cepa	onion	2000-01-01	USA	Tift County, Georgia			GCF_017921365.1_ASM1792136v1_genomic.fna	RS_GCF_017921365.1	f	not type material	none	f	none	none	PNA_200_11	University of Georgia	JABEAW000000000.1	Undefined interest	PRJNA224116	SAMN14604925	35	4950437	ASM1792136v1	GCF_017921365.1	553	Yes	ftp://ftp.ncbi.nlm.nih.gov/genomes/all/GCF/017/921/365/GCF_017921365.1_ASM1792136v1/GCF_017921365.1_ASM1792136v1_genomic.fna.gz	GCF_017921365.1_ASM1792136v1_genomic.fna.gz	PNA_200_11		gaurav.agarwal@uga.edu	Gaurav	Agarwal
N	76,6,13,0,1,0,0,0,0,0,0,3,6,1,0,0,0,1,0,1	GCF_017921715.1	Pantoea ananatis	PNA_99_2	d__Bacteria;p__Proteobacteria;c__Gammaproteobacteria;o__Enterobacterales;f__Erwiniaceae;g__Pantoea;s__Pantoea ananatis	d__Bacteria;p__Proteobacteria;c__Gammaproteobacteria;o__Enterobacterales;f__Enterobacteriaceae;g__Pantoea;s__Pantoea ananatis	Pantoea ananatis		healthy/unspecified plant	Allium cepa	onion	1999-01-01	USA	Tattnall County, Georgia			GCF_017921715.1_ASM1792171v1_genomic.fna	RS_GCF_017921715.1	f	not type material	none	f	none	none	PNA_99_2	University of Georgia	JABEBN000000000.1	Undefined interest	PRJNA224116	SAMN14604908	40	4950193	ASM1792171v1	GCF_017921715.1	553	Yes	ftp://ftp.ncbi.nlm.nih.gov/genomes/all/GCF/017/921/715/GCF_017921715.1_ASM1792171v1/GCF_017921715.1_ASM1792171v1_genomic.fna.gz	GCF_017921715.1_ASM1792171v1_genomic.fna.gz	PNA_99_2		gaurav.agarwal@uga.edu	Gaurav	Agarwal
N	76,6,13,0,1,0,0,0,0,0,0,3,7,0,0,0,0,0,0,0	GCA_002959495.1	Pantoea ananatis	PANS 99-36	d__Bacteria;p__Proteobacteria;c__Gammaproteobacteria;o__Enterobacterales;f__Erwiniaceae;g__Pantoea;s__Pantoea ananatis	d__Bacteria;p__Proteobacteria;c__Gammaproteobacteria;o__Enterobacterales;f__Enterobacteriaceae;g__Pantoea;s__Pantoea ananatis	Pantoea ananatis		healthy/unspecified plant	Richardia scabra	Florida pusley	1999-01-01	USA	Terrell County, Georgia			GCA_002959495.1_ASM295949v1_genomic.fna	GB_GCA_002959495.1	f	not type material	none	f	none	none	PANS 99-36	University of Georgia	NMZT00000000.1	Undefined interest	PRJNA394885	SAMN07362129	68	4862623	ASM295949v1	GCF_002959495.1	553	Yes	ftp://ftp.ncbi.nlm.nih.gov/genomes/all/GCF/002/959/495/GCF_002959495.1_ASM295949v1/GCF_002959495.1_ASM295949v1_genomic.fna.gz	GCF_002959495.1_ASM295949v1_genomic.fna.gz	PANS 99-36		shaun.stice25@uga.edu	Shaun	Stice
Y	76,6,13,0,1,0,0,0,0,0,0,3,7,0,0,0,0,0,1,0	GCF_017920655.1	Pantoea ananatis	PANS_99_36	d__Bacteria;p__Proteobacteria;c__Gammaproteobacteria;o__Enterobacterales;f__Erwiniaceae;g__Pantoea;s__Pantoea ananatis	d__Bacteria;p__Proteobacteria;c__Gammaproteobacteria;o__Enterobacterales;f__Enterobacteriaceae;g__Pantoea;s__Pantoea ananatis	Pantoea ananatis		healthy/unspecified plant	Richardia scabra	Florida pusley	1999-01-01	USA	Terrell County, Georgia			GCF_017920655.1_ASM1792065v1_genomic.fna	RS_GCF_017920655.1	f	not type material	none	f	none	none	PANS_99_36	University of Georgia	JABDZO000000000.1	Undefined interest	PRJNA224116	SAMN14604959	43	4843772	ASM1792065v1	GCF_017920655.1	553	Yes	ftp://ftp.ncbi.nlm.nih.gov/genomes/all/GCF/017/920/655/GCF_017920655.1_ASM1792065v1/GCF_017920655.1_ASM1792065v1_genomic.fna.gz	GCF_017920655.1_ASM1792065v1_genomic.fna.gz	PANS_99_36		gaurav.agarwal@uga.edu	Gaurav	Agarwal
N	76,6,13,0,1,0,0,0,0,0,0,3,8,0,0,0,0,0,0,0	GCF_002959515.1	Pantoea ananatis	PANS 01-2	d__Bacteria;p__Proteobacteria;c__Gammaproteobacteria;o__Enterobacterales;f__Erwiniaceae;g__Pantoea;s__Pantoea ananatis	d__Bacteria;p__Proteobacteria;c__Gammaproteobacteria;o__Enterobacterales;f__Enterobacteriaceae;g__Pantoea;s__Pantoea ananatis	Pantoea ananatis		insect	Thrips tabaci	tobacco thrips	2001-01-01	USA	Tift County, Georgia	Stice et al. 2018	https://pubmed.ncbi.nlm.nih.gov/29491851/	GCF_002959515.1_ASM295951v1_genomic.fna	RS_GCF_002959515.1	f	not type material	none	f	none	none	PANS 01-2	University of Georgia	NMZU00000000.1	Undefined interest	PRJNA224116	SAMN07362146	45	4919230	ASM295951v1	GCF_002959515.1	553	Yes	ftp://ftp.ncbi.nlm.nih.gov/genomes/all/GCF/002/959/515/GCF_002959515.1_ASM295951v1/GCF_002959515.1_ASM295951v1_genomic.fna.gz	GCF_002959515.1_ASM295951v1_genomic.fna.gz	PANS 01-2		shaun.stice25@uga.edu	Shaun	Stice
Y	76,6,13,0,1,0,0,0,0,0,0,3,8,0,0,0,0,0,1,0	GCF_017920235.1	Pantoea ananatis	PANS_1_2	d__Bacteria;p__Proteobacteria;c__Gammaproteobacteria;o__Enterobacterales;f__Erwiniaceae;g__Pantoea;s__Pantoea ananatis	d__Bacteria;p__Proteobacteria;c__Gammaproteobacteria;o__Enterobacterales;f__Enterobacteriaceae;g__Pantoea;s__Pantoea ananatis	Pantoea ananatis	thrips from onion leaf	insect	Thrips tabaci	tobacco thrips	2001-01-01	USA	Tift County, Georgia			GCF_017920235.1_ASM1792023v1_genomic.fna	RS_GCF_017920235.1	f	not type material	none	f	none	none	PANS_1_2	University of Georgia	JABDYR000000000.1	Undefined interest	PRJNA624643	SAMN14604982	35	4907436	ASM1792023v1	GCF_017920235.1	553	Yes	ftp://ftp.ncbi.nlm.nih.gov/genomes/all/GCF/017/920/235/GCF_017920235.1_ASM1792023v1/GCF_017920235.1_ASM1792023v1_genomic.fna.gz	GCF_017920235.1_ASM1792023v1_genomic.fna.gz	PANS_1_2		gaurav.agarwal@uga.edu	Gaurav	Agarwal
N	76,6,13,0,1,0,0,0,0,0,0,3,8,0,0,0,0,0,1,1	GCF_017921355.1	Pantoea ananatis	PNA_200_12	d__Bacteria;p__Proteobacteria;c__Gammaproteobacteria;o__Enterobacterales;f__Erwiniaceae;g__Pantoea;s__Pantoea ananatis	d__Bacteria;p__Proteobacteria;c__Gammaproteobacteria;o__Enterobacterales;f__Enterobacteriaceae;g__Pantoea;s__Pantoea ananatis	Pantoea ananatis		healthy/unspecified plant	Allium cepa	onion	2000-01-01	USA	Tift County, Georgia			GCF_017921355.1_ASM1792135v1_genomic.fna	RS_GCF_017921355.1	f	not type material	none	f	none	none	PNA_200_12	University of Georgia	JABEAX000000000.1	Undefined interest	PRJNA224116	SAMN14604924	36	4907583	ASM1792135v1	GCF_017921355.1	553	Yes	ftp://ftp.ncbi.nlm.nih.gov/genomes/all/GCF/017/921/355/GCF_017921355.1_ASM1792135v1/GCF_017921355.1_ASM1792135v1_genomic.fna.gz	GCF_017921355.1_ASM1792135v1_genomic.fna.gz	PNA_200_12		gaurav.agarwal@uga.edu	Gaurav	Agarwal
Y	76,6,13,0,1,0,0,0,0,0,0,3,8,0,0,0,1,0,0,0	GCF_017921215.1	Pantoea ananatis	PNA_18_5	d__Bacteria;p__Proteobacteria;c__Gammaproteobacteria;o__Enterobacterales;f__Erwiniaceae;g__Pantoea;s__Pantoea ananatis	d__Bacteria;p__Proteobacteria;c__Gammaproteobacteria;o__Enterobacterales;f__Enterobacteriaceae;g__Pantoea;s__Pantoea ananatis	Pantoea ananatis		healthy/unspecified plant	Allium cepa	onion	2018-01-01	USA	Vidalia Region, Georgia			GCF_017921215.1_ASM1792121v1_genomic.fna	RS_GCF_017921215.1	f	not type material	none	f	none	none	PNA_18_5	University of Georgia	JABEAP000000000.1	Undefined interest	PRJNA224116	SAMN14604932	48	4838001	ASM1792121v1	GCF_017921215.1	553	Yes	ftp://ftp.ncbi.nlm.nih.gov/genomes/all/GCF/017/921/215/GCF_017921215.1_ASM1792121v1/GCF_017921215.1_ASM1792121v1_genomic.fna.gz	GCF_017921215.1_ASM1792121v1_genomic.fna.gz	PNA_18_5		gaurav.agarwal@uga.edu	Gaurav	Agarwal
N	76,6,13,0,1,0,0,0,0,0,0,3,8,0,0,0,1,0,0,1	GCF_017921295.1	Pantoea ananatis	PNA_18_7S	d__Bacteria;p__Proteobacteria;c__Gammaproteobacteria;o__Enterobacterales;f__Erwiniaceae;g__Pantoea;s__Pantoea ananatis	d__Bacteria;p__Proteobacteria;c__Gammaproteobacteria;o__Enterobacterales;f__Enterobacteriaceae;g__Pantoea;s__Pantoea ananatis	Pantoea ananatis		healthy/unspecified plant	Allium cepa	onion	2018-01-01	USA	Vidalia Region, Georgia			GCF_017921295.1_ASM1792129v1_genomic.fna	RS_GCF_017921295.1	f	not type material	none	f	none	none	PNA_18_7S	University of Georgia	JABEAS000000000.1	Undefined interest	PRJNA624643	SAMN14604929	55	4839846	ASM1792129v1	GCF_017921295.1	553	Yes	ftp://ftp.ncbi.nlm.nih.gov/genomes/all/GCF/017/921/295/GCF_017921295.1_ASM1792129v1/GCF_017921295.1_ASM1792129v1_genomic.fna.gz	GCF_017921295.1_ASM1792129v1_genomic.fna.gz	PNA_18_7S		gaurav.agarwal@uga.edu	Gaurav	Agarwal
Y	76,6,13,0,1,0,0,0,0,0,0,3,8,0,1,0,0,0,0,0	GCF_017921745.1	Pantoea ananatis	PNA_99_8	d__Bacteria;p__Proteobacteria;c__Gammaproteobacteria;o__Enterobacterales;f__Erwiniaceae;g__Pantoea;s__Pantoea ananatis	d__Bacteria;p__Proteobacteria;c__Gammaproteobacteria;o__Enterobacterales;f__Enterobacteriaceae;g__Pantoea;s__Pantoea ananatis	Pantoea ananatis		healthy/unspecified plant	Allium cepa	onion	1999-01-01	USA	Wheeler County, Georgia			GCF_017921745.1_ASM1792174v1_genomic.fna	RS_GCF_017921745.1	f	not type material	none	f	none	none	PNA_99_8	University of Georgia	JABEBR000000000.1	Undefined interest	PRJNA224116	SAMN14604904	56	4930728	ASM1792174v1	GCF_017921745.1	553	Yes	ftp://ftp.ncbi.nlm.nih.gov/genomes/all/GCF/017/921/745/GCF_017921745.1_ASM1792174v1/GCF_017921745.1_ASM1792174v1_genomic.fna.gz	GCF_017921745.1_ASM1792174v1_genomic.fna.gz	PNA_99_8		gaurav.agarwal@uga.edu	Gaurav	Agarwal
Y	76,6,13,0,1,0,0,0,0,0,0,3,8,1,0,0,0,0,0,0	GCF_003148595.1	Pantoea ananatis	PNA 200-7	d__Bacteria;p__Proteobacteria;c__Gammaproteobacteria;o__Enterobacterales;f__Erwiniaceae;g__Pantoea;s__Pantoea ananatis	d__Bacteria;p__Proteobacteria;c__Gammaproteobacteria;o__Enterobacterales;f__Enterobacteriaceae;g__Pantoea;s__Pantoea ananatis	Pantoea ananatis		undisclosed				USA	Tifton County, Georgia	genome sequencing to study the core and pangenomes of soil and plant-associated prokaryote	https://gold.jgi.doe.gov/projects?id=Gp0251861	GCF_003148595.1_ASM314859v1_genomic.fna	RS_GCF_003148595.1	f	not type material	none	f	none	none	PNA 200-7	DOE Joint Genome Institute	QGGN00000000.1	Undefined interest	PRJNA439962	SAMN08769420	27	4951661	ASM314859v1	GCF_003148595.1	553	Yes	ftp://ftp.ncbi.nlm.nih.gov/genomes/all/GCF/003/148/595/GCF_003148595.1_ASM314859v1/GCF_003148595.1_ASM314859v1_genomic.fna.gz	GCF_003148595.1_ASM314859v1_genomic.fna.gz	PNA 200-7
Y	76,6,13,0,1,0,0,0,0,0,0,3,8,1,0,0,0,1,0,0	GCF_017921395.1	Pantoea ananatis	PNA_200_7	d__Bacteria;p__Proteobacteria;c__Gammaproteobacteria;o__Enterobacterales;f__Erwiniaceae;g__Pantoea;s__Pantoea ananatis	d__Bacteria;p__Proteobacteria;c__Gammaproteobacteria;o__Enterobacterales;f__Enterobacteriaceae;g__Pantoea;s__Pantoea ananatis	Pantoea ananatis		healthy/unspecified plant	Allium cepa	onion	2000-01-01	USA	Tift County, Georgia			GCF_017921395.1_ASM1792139v1_genomic.fna	RS_GCF_017921395.1	f	not type material	none	f	none	none	PNA_200_7	University of Georgia	JABEAZ000000000.1	Undefined interest	PRJNA224116	SAMN14604922	72	4958190	ASM1792139v1	GCF_017921395.1	553	Yes	ftp://ftp.ncbi.nlm.nih.gov/genomes/all/GCF/017/921/395/GCF_017921395.1_ASM1792139v1/GCF_017921395.1_ASM1792139v1_genomic.fna.gz	GCF_017921395.1_ASM1792139v1_genomic.fna.gz	PNA_200_7		gaurav.agarwal@uga.edu	Gaurav	Agarwal
Y	76,6,13,0,1,0,0,0,0,0,0,3,8,1,0,0,0,2,0,0	GCF_017921485.1	Pantoea ananatis	PNA_97_3	d__Bacteria;p__Proteobacteria;c__Gammaproteobacteria;o__Enterobacterales;f__Erwiniaceae;g__Pantoea;s__Pantoea ananatis	d__Bacteria;p__Proteobacteria;c__Gammaproteobacteria;o__Enterobacterales;f__Enterobacteriaceae;g__Pantoea;s__Pantoea ananatis	Pantoea ananatis		healthy/unspecified plant	Allium cepa	onion	1997-01-01	USA	Toombs County, Georgia			GCF_017921485.1_ASM1792148v1_genomic.fna	RS_GCF_017921485.1	f	not type material	none	f	none	none	PNA_97_3	University of Georgia	JABEBD000000000.1	Undefined interest	PRJNA624643	SAMN14604918	38	4941988	ASM1792148v1	GCF_017921485.1	553	Yes	ftp://ftp.ncbi.nlm.nih.gov/genomes/all/GCF/017/921/485/GCF_017921485.1_ASM1792148v1/GCF_017921485.1_ASM1792148v1_genomic.fna.gz	GCF_017921485.1_ASM1792148v1_genomic.fna.gz	PNA_97_3		gaurav.agarwal@uga.edu	Gaurav	Agarwal
Y	76,6,13,0,1,0,0,0,0,0,0,3,8,1,1,0,0,0,0,0	GCF_017921455.1	Pantoea ananatis	PNA_97_11	d__Bacteria;p__Proteobacteria;c__Gammaproteobacteria;o__Enterobacterales;f__Erwiniaceae;g__Pantoea;s__Pantoea ananatis	d__Bacteria;p__Proteobacteria;c__Gammaproteobacteria;o__Enterobacterales;f__Enterobacteriaceae;g__Pantoea;s__Pantoea ananatis	Pantoea ananatis		healthy/unspecified plant	Allium cepa	onion	1997-01-01	USA	Toombs County, Georgia			GCF_017921455.1_ASM1792145v1_genomic.fna	RS_GCF_017921455.1	f	not type material	none	f	none	none	PNA_97_11	University of Georgia	JABEBC000000000.1	Undefined interest	PRJNA624643	SAMN14604919	40	5074518	ASM1792145v1	GCF_017921455.1	553	Yes	ftp://ftp.ncbi.nlm.nih.gov/genomes/all/GCF/017/921/455/GCF_017921455.1_ASM1792145v1/GCF_017921455.1_ASM1792145v1_genomic.fna.gz	GCF_017921455.1_ASM1792145v1_genomic.fna.gz	PNA_97_11		gaurav.agarwal@uga.edu	Gaurav	Agarwal
N	76,6,13,0,1,0,0,0,0,0,0,3,8,1,2,0,0,0,0,0	GCF_017921695.1	Pantoea ananatis	PNA_99_6	d__Bacteria;p__Proteobacteria;c__Gammaproteobacteria;o__Enterobacterales;f__Erwiniaceae;g__Pantoea;s__Pantoea ananatis	d__Bacteria;p__Proteobacteria;c__Gammaproteobacteria;o__Enterobacterales;f__Enterobacteriaceae;g__Pantoea;s__Pantoea ananatis	Pantoea ananatis		healthy/unspecified plant	Allium cepa	onion	1999-01-01	USA	Toombs County, Georgia			GCF_017921695.1_ASM1792169v1_genomic.fna	RS_GCF_017921695.1	f	not type material	none	f	none	none	PNA_99_6	University of Georgia	JABEBP000000000.1	Undefined interest	PRJNA624643	SAMN14604906	45	5077852	ASM1792169v1	GCF_017921695.1	553	Yes	ftp://ftp.ncbi.nlm.nih.gov/genomes/all/GCF/017/921/695/GCF_017921695.1_ASM1792169v1/GCF_017921695.1_ASM1792169v1_genomic.fna.gz	GCF_017921695.1_ASM1792169v1_genomic.fna.gz	PNA_99_6		gaurav.agarwal@uga.edu	Gaurav	Agarwal
Y	76,6,13,0,1,0,0,0,0,0,0,3,8,1,2,0,0,0,0,1	GCF_017921755.1	Pantoea ananatis	PNA_99_7	d__Bacteria;p__Proteobacteria;c__Gammaproteobacteria;o__Enterobacterales;f__Erwiniaceae;g__Pantoea;s__Pantoea ananatis	d__Bacteria;p__Proteobacteria;c__Gammaproteobacteria;o__Enterobacterales;f__Enterobacteriaceae;g__Pantoea;s__Pantoea ananatis	Pantoea ananatis		healthy/unspecified plant	Allium cepa	onion	1999-01-01	USA	Tattnall County, Georgia			GCF_017921755.1_ASM1792175v1_genomic.fna	RS_GCF_017921755.1	f	not type material	none	f	none	none	PNA_99_7	University of Georgia	JABEBQ000000000.1	Undefined interest	PRJNA624643	SAMN14604905	38	5042041	ASM1792175v1	GCF_017921755.1	553	Yes	ftp://ftp.ncbi.nlm.nih.gov/genomes/all/GCF/017/921/755/GCF_017921755.1_ASM1792175v1/GCF_017921755.1_ASM1792175v1_genomic.fna.gz	GCF_017921755.1_ASM1792175v1_genomic.fna.gz	PNA_99_7		gaurav.agarwal@uga.edu	Gaurav	Agarwal
Y	76,6,13,0,1,0,0,0,0,0,0,3,9,0,0,0,0,0,0,0	GCF_002959535.1	Pantoea ananatis	PNA 99-7	d__Bacteria;p__Proteobacteria;c__Gammaproteobacteria;o__Enterobacterales;f__Erwiniaceae;g__Pantoea;s__Pantoea ananatis	d__Bacteria;p__Proteobacteria;c__Gammaproteobacteria;o__Enterobacterales;f__Enterobacteriaceae;g__Pantoea;s__Pantoea ananatis	Pantoea ananatis		healthy/unspecified plant	Allium cepa	onion	1999-01-01	USA	Tattnall County, Georgia			GCF_002959535.1_ASM295953v1_genomic.fna	RS_GCF_002959535.1	f	not type material	none	f	none	none	PNA 99-7	University of Georgia	NMZW00000000.1	Undefined interest	PRJNA224116	SAMN07362148	65	4971764	ASM295953v1	GCF_002959535.1	553	Yes	ftp://ftp.ncbi.nlm.nih.gov/genomes/all/GCF/002/959/535/GCF_002959535.1_ASM295953v1/GCF_002959535.1_ASM295953v1_genomic.fna.gz	GCF_002959535.1_ASM295953v1_genomic.fna.gz	PNA 99-7		shaun.stice25@uga.edu	Shaun	Stice
N	76,6,13,0,1,0,0,0,0,0,0,3,9,0,0,1,0,0,0,0	GCF_017920195.1	Pantoea ananatis	PANS_1_10	d__Bacteria;p__Proteobacteria;c__Gammaproteobacteria;o__Enterobacterales;f__Erwiniaceae;g__Pantoea;s__Pantoea ananatis	d__Bacteria;p__Proteobacteria;c__Gammaproteobacteria;o__Enterobacterales;f__Enterobacteriaceae;g__Pantoea;s__Pantoea ananatis	Pantoea ananatis	feces from peanut leaf	insect	Frankliniella tritici	flower thrips	2001-01-01	USA	Tift County, Georgia			GCF_017920195.1_ASM1792019v1_genomic.fna	RS_GCF_017920195.1	f	not type material	none	f	none	none	PANS_1_10	University of Georgia	JABDYQ000000000.1	Undefined interest	PRJNA224116	SAMN14604983	28	4946200	ASM1792019v1	GCF_017920195.1	553	Yes	ftp://ftp.ncbi.nlm.nih.gov/genomes/all/GCF/017/920/195/GCF_017920195.1_ASM1792019v1/GCF_017920195.1_ASM1792019v1_genomic.fna.gz	GCF_017920195.1_ASM1792019v1_genomic.fna.gz	PANS_1_10		gaurav.agarwal@uga.edu	Gaurav	Agarwal
Y	76,6,13,0,1,0,0,0,0,0,0,3,9,0,0,1,0,0,0,1	GCF_017920295.1	Pantoea ananatis	PANS_1_9	d__Bacteria;p__Proteobacteria;c__Gammaproteobacteria;o__Enterobacterales;f__Erwiniaceae;g__Pantoea;s__Pantoea ananatis	d__Bacteria;p__Proteobacteria;c__Gammaproteobacteria;o__Enterobacterales;f__Enterobacteriaceae;g__Pantoea;s__Pantoea ananatis	Pantoea ananatis	feces from peanut leaf	insect	Frankliniella tritici	flower thrips	2001-01-01	USA	Tift County, Georgia			GCF_017920295.1_ASM1792029v1_genomic.fna	RS_GCF_017920295.1	f	not type material	none	f	none	none	PANS_1_9	University of Georgia	JABDYV000000000.1	Undefined interest	PRJNA624643	SAMN14604978	26	4947012	ASM1792029v1	GCF_017920295.1	553	Yes	ftp://ftp.ncbi.nlm.nih.gov/genomes/all/GCF/017/920/295/GCF_017920295.1_ASM1792029v1/GCF_017920295.1_ASM1792029v1_genomic.fna.gz	GCF_017920295.1_ASM1792029v1_genomic.fna.gz	PANS_1_9		gaurav.agarwal@uga.edu	Gaurav	Agarwal
Y	76,6,13,0,1,0,0,0,0,0,0,3,9,0,0,1,1,0,0,0	GCF_017920695.1	Pantoea ananatis	PANS_99_5	d__Bacteria;p__Proteobacteria;c__Gammaproteobacteria;o__Enterobacterales;f__Erwiniaceae;g__Pantoea;s__Pantoea ananatis	d__Bacteria;p__Proteobacteria;c__Gammaproteobacteria;o__Enterobacterales;f__Enterobacteriaceae;g__Pantoea;s__Pantoea ananatis	Pantoea ananatis		healthy/unspecified plant	Glandularia bipinnatifida	prairie verbena	1999-01-01	USA	Tift County, Georgia			GCF_017920695.1_ASM1792069v1_genomic.fna	RS_GCF_017920695.1	f	not type material	none	f	none	none	PANS_99_5	University of Georgia	JABDZQ000000000.1	Undefined interest	PRJNA624643	SAMN14604957	49	4969785	ASM1792069v1	GCF_017920695.1	553	Yes	ftp://ftp.ncbi.nlm.nih.gov/genomes/all/GCF/017/920/695/GCF_017920695.1_ASM1792069v1/GCF_017920695.1_ASM1792069v1_genomic.fna.gz	GCF_017920695.1_ASM1792069v1_genomic.fna.gz	PANS_99_5		gaurav.agarwal@uga.edu	Gaurav	Agarwal
Y	76,6,13,0,1,0,0,0,0,0,0,3,9,1,0,0,0,0,0,0	GCF_017921615.1	Pantoea ananatis	PNA_98_3	d__Bacteria;p__Proteobacteria;c__Gammaproteobacteria;o__Enterobacterales;f__Erwiniaceae;g__Pantoea;s__Pantoea ananatis	d__Bacteria;p__Proteobacteria;c__Gammaproteobacteria;o__Enterobacterales;f__Enterobacteriaceae;g__Pantoea;s__Pantoea ananatis	Pantoea ananatis		healthy/unspecified plant	Allium cepa	onion	1998-01-01	USA	Dougherty County, Georgia			GCF_017921615.1_ASM1792161v1_genomic.fna	RS_GCF_017921615.1	f	not type material	none	f	none	none	PNA_98_3	University of Georgia	JABEBI000000000.1	Undefined interest	PRJNA224116	SAMN14604913	463	5381004	ASM1792161v1	GCF_017921615.1	553	Yes	ftp://ftp.ncbi.nlm.nih.gov/genomes/all/GCF/017/921/615/GCF_017921615.1_ASM1792161v1/GCF_017921615.1_ASM1792161v1_genomic.fna.gz	GCF_017921615.1_ASM1792161v1_genomic.fna.gz	PNA_98_3		gaurav.agarwal@uga.edu	Gaurav	Agarwal
Y	76,6,13,0,1,0,0,0,0,0,0,4,0,0,0,0,0,0,0,0	GCF_000233595.1	Pantoea ananatis PA13	PA13	d__Bacteria;p__Proteobacteria;c__Gammaproteobacteria;o__Enterobacterales;f__Erwiniaceae;g__Pantoea;s__Pantoea ananatis	d__Bacteria;p__Proteobacteria;c__Gammaproteobacteria;o__Enterobacterales;f__Enterobacteriaceae;g__Pantoea;s__Pantoea ananatis	Pantoea ananatis		undisclosed								GCF_000233595.1_ASM23359v1_genomic.fna	RS_GCF_000233595.1	f	not type material	none	f	none	none	PA13	Gyeongsang National University	none	Undefined interest	PRJNA74285	SAMN02603299	2	4867131	ASM23359v1	GCF_000233595.1	1095774	Yes	ftp://ftp.ncbi.nlm.nih.gov/genomes/all/GCF/000/233/595/GCF_000233595.1_ASM23359v1/GCF_000233595.1_ASM23359v1_genomic.fna.gz	GCF_000233595.1_ASM23359v1_genomic.fna.gz	PA13							Pantoea ananatis
Y	76,6,13,0,1,0,0,0,0,0,0,4,1,0,0,0,0,0,0,0	GCF_000709995.2	Pantoea ananatis BD442	BD442	d__Bacteria;p__Proteobacteria;c__Gammaproteobacteria;o__Enterobacterales;f__Erwiniaceae;g__Pantoea;s__Pantoea ananatis	d__Bacteria;p__Proteobacteria;c__Gammaproteobacteria;o__Enterobacterales;f__Enterobacteriaceae;g__Pantoea;s__Pantoea ananatis	Pantoea ananatis	stalk tissue	healthy/unspecified plant	Zea mays	maize	2004-01-01	South Africa	Mpumalanga Province			GCF_000709995.2_PABD442-3.0_genomic.fna	RS_GCF_000709995.2	f	not type material	none	f	South Africa: Mpumalanga	stalk tissue	BD442	Centre for Microbial Ecology and Genomics	JMJL00000000.1	Undefined interest	PRJNA245793	SAMN02739895	11	4798552	PABD442-3.0	GCF_000709995.2	1378092	Yes	ftp://ftp.ncbi.nlm.nih.gov/genomes/all/GCF/000/709/995/GCF_000709995.2_PABD442-3.0/GCF_000709995.2_PABD442-3.0_genomic.fna.gz	GCF_000709995.2_PABD442-3.0_genomic.fna.gz	BD442		Pieter.demaayer@fabi.up.ac.za	Pieter	De Maayer	T. Goszczynska		Pantoea ananatis
Y	76,6,13,0,1,0,0,0,0,0,0,4,2,0,0,0,0,0,0,0	GCF_002215245.1	Pantoea sp. AMG 501	AMG 501	d__Bacteria;p__Proteobacteria;c__Gammaproteobacteria;o__Enterobacterales;f__Erwiniaceae;g__Pantoea;s__	d__Bacteria;p__Proteobacteria;c__Gammaproteobacteria;o__Enterobacterales;f__Enterobacteriaceae;g__Pantoea;s__Pantoea ananatis	Pantoea ananatis	field	healthy/unspecified plant	Oryza sp.	rice	2004-05-01	Spain				GCF_002215245.1_ASM221524v1_genomic.fna	RS_GCF_002215245.1	f	not type material	none	f	none	none	AMG 501	Embrapa	NIRH00000000.1	Undefined interest	PRJNA389525	SAMN07201750	51	5102640	ASM221524v1	GCF_002215245.1	2008894	Yes	ftp://ftp.ncbi.nlm.nih.gov/genomes/all/GCF/002/215/245/GCF_002215245.1_ASM221524v1/GCF_002215245.1_ASM221524v1_genomic.fna.gz	GCF_002215245.1_ASM221524v1_genomic.fna.gz	AMG 501		renanribeiro83@gmail.com	Renan	Ribeiro		Augusto
Y	76,6,13,0,1,0,0,0,0,0,0,5,0,0,0,0,0,0,0,0	GCF_000283875.1	Pantoea ananatis LMG 5342	LMG 5342	d__Bacteria;p__Proteobacteria;c__Gammaproteobacteria;o__Enterobacterales;f__Erwiniaceae;g__Pantoea;s__Pantoea ananatis	d__Bacteria;p__Proteobacteria;c__Gammaproteobacteria;o__Enterobacterales;f__Enterobacteriaceae;g__Pantoea;s__Pantoea ananatis	Pantoea ananatis	INSDC center alias: EBI; INSDC center name: European Bioinformatics Institute	undisclosed								GCF_000283875.1_ASM28387v1_genomic.fna	RS_GCF_000283875.1	f	not type material	none	f	none	none	LMG 5342	Center for Biotechnology	none	Undefined interest	PRJNA224116	SAMEA2272583	2	4908144	ASM28387v1	GCF_000283875.1	1123863	Yes	ftp://ftp.ncbi.nlm.nih.gov/genomes/all/GCF/000/283/875/GCF_000283875.1_ASM28387v1/GCF_000283875.1_ASM28387v1_genomic.fna.gz	GCF_000283875.1_ASM28387v1_genomic.fna.gz	LMG 5342							Pantoea ananatis
Y	76,6,13,0,1,0,0,0,0,0,0,5,1,0,0,0,0,0,0,0	GCA_003634335.1	Pantoea allii	PNA 02-18	d__Bacteria;p__Proteobacteria;c__Gammaproteobacteria;o__Enterobacterales;f__Erwiniaceae;g__Pantoea;s__Pantoea allii	d__Bacteria;p__Proteobacteria;c__Gammaproteobacteria;o__Enterobacterales;f__Enterobacteriaceae;g__Pantoea;s__Pantoea ananatis	Pantoea ananatis		undisclosed				USA	Tattnall County, Georgia	genome sequencing to study the core and pangenomes of soil and plant-associated prokaryote	https://gold.jgi.doe.gov/projects?id=Gp0251872	GCA_003634335.1_ASM363433v1_genomic.fna	GB_GCA_003634335.1	f	not type material	none	f	none	none	PNA 02-18	DOE Joint Genome Institute	RBXY00000000.1	Undefined interest	PRJNA439973	SAMN08769428	22	4859082	ASM363433v1	GCF_003634335.1	574096	Yes	ftp://ftp.ncbi.nlm.nih.gov/genomes/all/GCF/003/634/335/GCF_003634335.1_ASM363433v1/GCF_003634335.1_ASM363433v1_genomic.fna.gz	GCF_003634335.1_ASM363433v1_genomic.fna.gz	PNA 02-18
N	76,6,13,0,1,0,0,0,0,0,0,5,1,0,0,1,0,0,0,0	GCF_017920315.1	Pantoea ananatis	PANS_2_5	d__Bacteria;p__Proteobacteria;c__Gammaproteobacteria;o__Enterobacterales;f__Erwiniaceae;g__Pantoea;s__Pantoea ananatis	d__Bacteria;p__Proteobacteria;c__Gammaproteobacteria;o__Enterobacterales;f__Enterobacteriaceae;g__Pantoea;s__Pantoea ananatis	Pantoea ananatis	from peanut blossoms	insect	Frankliniella tritici	flower thrips	2002-01-01	USA	Tift County, Georgia			GCF_017920315.1_ASM1792031v1_genomic.fna	RS_GCF_017920315.1	f	not type material	none	f	none	none	PANS_2_5	University of Georgia	JABDYX000000000.1	Undefined interest	PRJNA624643	SAMN14604976	41	4828056	ASM1792031v1	GCF_017920315.1	553	Yes	ftp://ftp.ncbi.nlm.nih.gov/genomes/all/GCF/017/920/315/GCF_017920315.1_ASM1792031v1/GCF_017920315.1_ASM1792031v1_genomic.fna.gz	GCF_017920315.1_ASM1792031v1_genomic.fna.gz	PANS_2_5		gaurav.agarwal@uga.edu	Gaurav	Agarwal
N	76,6,13,0,1,0,0,0,0,0,0,5,1,0,0,1,0,0,0,1	GCF_017920375.1	Pantoea ananatis	PANS_2_7	d__Bacteria;p__Proteobacteria;c__Gammaproteobacteria;o__Enterobacterales;f__Erwiniaceae;g__Pantoea;s__Pantoea ananatis	d__Bacteria;p__Proteobacteria;c__Gammaproteobacteria;o__Enterobacterales;f__Enterobacteriaceae;g__Pantoea;s__Pantoea ananatis	Pantoea ananatis	from peanut blossoms	insect	Frankliniella tritici	flower thrips	2002-01-01	USA	Tift County, Georgia			GCF_017920375.1_ASM1792037v1_genomic.fna	RS_GCF_017920375.1	f	not type material	none	f	none	none	PANS_2_7	University of Georgia	JABDYZ000000000.1	Undefined interest	PRJNA224116	SAMN14604974	33	4825312	ASM1792037v1	GCF_017920375.1	553	Yes	ftp://ftp.ncbi.nlm.nih.gov/genomes/all/GCF/017/920/375/GCF_017920375.1_ASM1792037v1/GCF_017920375.1_ASM1792037v1_genomic.fna.gz	GCF_017920375.1_ASM1792037v1_genomic.fna.gz	PANS_2_7		gaurav.agarwal@uga.edu	Gaurav	Agarwal
Y	76,6,13,0,1,0,0,0,0,0,0,5,1,0,0,1,0,0,0,2	GCF_017920395.1	Pantoea ananatis	PANS_2_8	d__Bacteria;p__Proteobacteria;c__Gammaproteobacteria;o__Enterobacterales;f__Erwiniaceae;g__Pantoea;s__Pantoea ananatis	d__Bacteria;p__Proteobacteria;c__Gammaproteobacteria;o__Enterobacterales;f__Enterobacteriaceae;g__Pantoea;s__Pantoea ananatis	Pantoea ananatis	thrips infected leaf	diseased plant	Arachis hypogaea	peanut	2002-01-01	USA	Tift County, Georgia			GCF_017920395.1_ASM1792039v1_genomic.fna	RS_GCF_017920395.1	f	not type material	none	f	none	none	PANS_2_8	University of Georgia	JABDZA000000000.1	Undefined interest	PRJNA624643	SAMN14604973	30	4825104	ASM1792039v1	GCF_017920395.1	553	Yes	ftp://ftp.ncbi.nlm.nih.gov/genomes/all/GCF/017/920/395/GCF_017920395.1_ASM1792039v1/GCF_017920395.1_ASM1792039v1_genomic.fna.gz	GCF_017920395.1_ASM1792039v1_genomic.fna.gz	PANS_2_8		gaurav.agarwal@uga.edu	Gaurav	Agarwal
Y	76,6,13,0,1,0,0,0,0,0,0,5,1,0,0,2,0,0,0,0	GCF_900119405.1	Pantoea ananatis	NFR11	d__Bacteria;p__Proteobacteria;c__Gammaproteobacteria;o__Enterobacterales;f__Erwiniaceae;g__Pantoea;s__Pantoea ananatis	d__Bacteria;p__Proteobacteria;c__Gammaproteobacteria;o__Enterobacterales;f__Enterobacteriaceae;g__Pantoea;s__Pantoea ananatis	Pantoea ananatis		healthy/unspecified plant	Panicum virgatum	switchgrass				comparative genomics of bacterial root endophytes collected from native prairies over two seasons	https://gold.jgi.doe.gov/projects?Project.GOLD+Project+ID=Gp0104738	GCF_900119405.1_IMG-taxon_2599185299_annotated_assembly_genomic.fna	RS_GCF_900119405.1	f	not type material	none	f	none	none	NFR11	DOE - JOINT GENOME INSTITUTE	FPJM00000000.1	Undefined interest	PRJNA224116	SAMN03097714	24	4854625	IMG-taxon 2599185299 annotated assembly	GCF_900119405.1	553	Yes	ftp://ftp.ncbi.nlm.nih.gov/genomes/all/GCF/900/119/405/GCF_900119405.1_IMG-taxon_2599185299_annotated_assembly/GCF_900119405.1_IMG-taxon_2599185299_annotated_assembly_genomic.fna.gz	GCF_900119405.1_IMG-taxon_2599185299_annotated_assembly_genomic.fna.gz	NFR11
Y	76,6,13,0,1,0,0,0,0,0,0,5,1,0,1,0,0,0,0,0	Need to add	Pantoea ananatis	BAV3096	d__Bacteria;p__Proteobacteria;c__Gammaproteobacteria;o__Enterobacterales;f__Erwiniaceae;g__Pantoea;s__Pantoea ananatis	d__Bacteria;p__Proteobacteria;c__Gammaproteobacteria;o__Enterobacterales;f__Enterobacteriaceae;g__Pantoea;s__Pantoea ananatis	Pantoea ananatis	precipitation	water/air			2013-07-01	USA	Kentland Farm, Virginia Tech, Blacksburg, Virginia	Failor et al. 2017	https://www.nature.com/articles/ismej2017124	BAV3096.fasta	TBA	f	not type material	0	0	0	0	0	0	0
Y	76,6,13,0,1,0,0,0,0,0,0,5,1,1,0,0,0,0,0,0	GCF_017920475.1	Pantoea ananatis	PANS_99_11	d__Bacteria;p__Proteobacteria;c__Gammaproteobacteria;o__Enterobacterales;f__Erwiniaceae;g__Pantoea;s__Pantoea ananatis	d__Bacteria;p__Proteobacteria;c__Gammaproteobacteria;o__Enterobacterales;f__Enterobacteriaceae;g__Pantoea;s__Pantoea ananatis	Pantoea ananatis		healthy/unspecified plant	Digitaria sanguinalis	hairy crabgrass	1999-01-01	USA	Tift County, Georgia			GCF_017920475.1_ASM1792047v1_genomic.fna	RS_GCF_017920475.1	f	not type material	none	f	none	none	PANS_99_11	University of Georgia	JABDZE000000000.1	Undefined interest	PRJNA624643	SAMN14604969	51	5051101	ASM1792047v1	GCF_017920475.1	553	Yes	ftp://ftp.ncbi.nlm.nih.gov/genomes/all/GCF/017/920/475/GCF_017920475.1_ASM1792047v1/GCF_017920475.1_ASM1792047v1_genomic.fna.gz	GCF_017920475.1_ASM1792047v1_genomic.fna.gz	PANS_99_11		gaurav.agarwal@uga.edu	Gaurav	Agarwal
Y	76,6,13,0,1,0,0,0,0,0,0,5,1,2,0,0,0,0,0,0	Need to add	Pantoea ananatis	BAV3127	d__Bacteria;p__Proteobacteria;c__Gammaproteobacteria;o__Enterobacterales;f__Erwiniaceae;g__Pantoea;s__Pantoea ananatis	d__Bacteria;p__Proteobacteria;c__Gammaproteobacteria;o__Enterobacterales;f__Enterobacteriaceae;g__Pantoea;s__Pantoea ananatis	Pantoea ananatis	precipitation	water/air			2013-07-17	USA	Kentland Farm, Virginia Tech, Blacksburg, Virginia	Failor et al. 2017	https://www.nature.com/articles/ismej2017124	BAV3127.fasta	TBA	f	not type material	0	0	0	0	0	0	0
Y	76,6,13,0,1,0,0,0,0,0,0,5,2,0,0,0,0,0,0,0	GCF_009996785.1	Pantoea ananatis	MMB-1	d__Bacteria;p__Proteobacteria;c__Gammaproteobacteria;o__Enterobacterales;f__Erwiniaceae;g__Pantoea;s__Pantoea ananatis	d__Bacteria;p__Proteobacteria;c__Gammaproteobacteria;o__Enterobacterales;f__Enterobacteriaceae;g__Pantoea;s__Pantoea ananatis	Pantoea ananatis	soil	soil			2017-01-01	USA				GCF_009996785.1_ASM999678v1_genomic.fna	RS_GCF_009996785.1	f	not type material	none	f	none	none	MMB-1	Grand View University	JAABOW000000000.1	Undefined interest	PRJNA224116	SAMN13881226	12	4634340	ASM999678v1	GCF_009996785.1	553	Yes	ftp://ftp.ncbi.nlm.nih.gov/genomes/all/GCF/009/996/785/GCF_009996785.1_ASM999678v1/GCF_009996785.1_ASM999678v1_genomic.fna.gz	GCF_009996785.1_ASM999678v1_genomic.fna.gz	MMB-1		mlagier@grandview.edu	Michael	LaGier		J
Y	76,6,13,0,1,0,0,0,0,0,0,5,3,0,0,0,0,0,0,0	Need to add	Pantoea ananatis	BAV3057	d__Bacteria;p__Proteobacteria;c__Gammaproteobacteria;o__Enterobacterales;f__Erwiniaceae;g__Pantoea;s__Pantoea ananatis	d__Bacteria;p__Proteobacteria;c__Gammaproteobacteria;o__Enterobacterales;f__Enterobacteriaceae;g__Pantoea;s__Pantoea ananatis	Pantoea ananatis	precipitation	water/air			2013-06-18	USA	Kentland Farm, Virginia Tech, Blacksburg, Virginia	Failor et al. 2017	https://www.nature.com/articles/ismej2017124	BAV3057.fasta	TBA	f	not type material	0	0	0	0	0	0	0
Y	76,6,13,0,1,0,0,0,0,0,0,6,0,0,0,0,0,0,0,0	GCF_000475035.1	Pantoea ananatis BRT175	BRT175	d__Bacteria;p__Proteobacteria;c__Gammaproteobacteria;o__Enterobacterales;f__Erwiniaceae;g__Pantoea;s__Pantoea ananatis	d__Bacteria;p__Proteobacteria;c__Gammaproteobacteria;o__Enterobacterales;f__Enterobacteriaceae;g__Pantoea;s__Pantoea ananatis	Pantoea ananatis		undisclosed								GCF_000475035.1_ASM47503v1_genomic.fna	RS_GCF_000475035.1	f	not type material	none	f	none	none	BRT175	University of Regina	ASJH00000000.1	Undefined interest	PRJNA202242	SAMN02471932	43	4852947	ASM47503v1	GCF_000475035.1	1332074	Yes	ftp://ftp.ncbi.nlm.nih.gov/genomes/all/GCF/000/475/035/GCF_000475035.1_ASM47503v1/GCF_000475035.1_ASM47503v1_genomic.fna.gz	GCF_000475035.1_ASM47503v1_genomic.fna.gz	BRT175							Pantoea ananatis
Y	76,6,13,0,1,0,0,0,0,0,0,7,0,0,0,0,0,0,0,0	GCF_000710015.2	Pantoea ananatis	PA4	d__Bacteria;p__Proteobacteria;c__Gammaproteobacteria;o__Enterobacterales;f__Erwiniaceae;g__Pantoea;s__Pantoea ananatis	d__Bacteria;p__Proteobacteria;c__Gammaproteobacteria;o__Enterobacterales;f__Enterobacteriaceae;g__Pantoea;s__Pantoea ananatis	Pantoea ananatis	seed	healthy/unspecified plant	Allium cepa	onion	2004-01-01	South Africa	Free State			GCF_000710015.2_PAPA4-4.0_genomic.fna	RS_GCF_000710015.2	f	not type material	none	f	South Africa: Free State	onion seed	PA4	Centre for Microbial Ecology and Genomics	JMJK00000000.1	Undefined interest	PRJNA245800	SAMN02739930	17	5163485	PAPA4-4.0	GCF_000710015.2	553	Yes	ftp://ftp.ncbi.nlm.nih.gov/genomes/all/GCF/000/710/015/GCF_000710015.2_PAPA4-4.0/GCF_000710015.2_PAPA4-4.0_genomic.fna.gz	GCF_000710015.2_PAPA4-4.0_genomic.fna.gz	PA4		Pieter.demaayer@fabi.up.ac.za	Pieter	De Maayer	T. Goszczynska
Y	76,6,13,0,1,0,0,0,0,0,0,7,0,0,1,0,0,0,0,0	GCF_017921135.1	Pantoea ananatis	PNA_18_10S	d__Bacteria;p__Proteobacteria;c__Gammaproteobacteria;o__Enterobacterales;f__Erwiniaceae;g__Pantoea;s__Pantoea ananatis	d__Bacteria;p__Proteobacteria;c__Gammaproteobacteria;o__Enterobacterales;f__Enterobacteriaceae;g__Pantoea;s__Pantoea ananatis	Pantoea ananatis		healthy/unspecified plant	Allium cepa	onion	2018-01-01	USA	Vidalia Region, Georgia			GCF_017921135.1_ASM1792113v1_genomic.fna	RS_GCF_017921135.1	f	not type material	none	f	none	none	PNA_18_10S	University of Georgia	JABEAM000000000.1	Undefined interest	PRJNA224116	SAMN14604935	82	5013185	ASM1792113v1	GCF_017921135.1	553	Yes	ftp://ftp.ncbi.nlm.nih.gov/genomes/all/GCF/017/921/135/GCF_017921135.1_ASM1792113v1/GCF_017921135.1_ASM1792113v1_genomic.fna.gz	GCF_017921135.1_ASM1792113v1_genomic.fna.gz	PNA_18_10S		gaurav.agarwal@uga.edu	Gaurav	Agarwal
N	76,6,13,0,1,0,0,0,0,0,0,7,0,0,1,0,0,1,0,0	GCF_017921235.1	Pantoea ananatis	PNA_18_6S	d__Bacteria;p__Proteobacteria;c__Gammaproteobacteria;o__Enterobacterales;f__Erwiniaceae;g__Pantoea;s__Pantoea ananatis	d__Bacteria;p__Proteobacteria;c__Gammaproteobacteria;o__Enterobacterales;f__Enterobacteriaceae;g__Pantoea;s__Pantoea ananatis	Pantoea ananatis		healthy/unspecified plant	Allium cepa	onion	2018-01-01	USA	Vidalia Region, Georgia			GCF_017921235.1_ASM1792123v1_genomic.fna	RS_GCF_017921235.1	f	not type material	none	f	none	none	PNA_18_6S	University of Georgia	JABEAR000000000.1	Undefined interest	PRJNA624643	SAMN14604930	50	4996440	ASM1792123v1	GCF_017921235.1	553	Yes	ftp://ftp.ncbi.nlm.nih.gov/genomes/all/GCF/017/921/235/GCF_017921235.1_ASM1792123v1/GCF_017921235.1_ASM1792123v1_genomic.fna.gz	GCF_017921235.1_ASM1792123v1_genomic.fna.gz	PNA_18_6S		gaurav.agarwal@uga.edu	Gaurav	Agarwal
Y	76,6,13,0,1,0,0,0,0,0,0,7,0,0,1,0,0,1,0,1	GCF_017921325.1	Pantoea ananatis	PNA_18_8S	d__Bacteria;p__Proteobacteria;c__Gammaproteobacteria;o__Enterobacterales;f__Erwiniaceae;g__Pantoea;s__Pantoea ananatis	d__Bacteria;p__Proteobacteria;c__Gammaproteobacteria;o__Enterobacterales;f__Enterobacteriaceae;g__Pantoea;s__Pantoea ananatis	Pantoea ananatis		healthy/unspecified plant	Allium cepa	onion	2018-01-01	USA	Vidalia Region, Georgia			GCF_017921325.1_ASM1792132v1_genomic.fna	RS_GCF_017921325.1	f	not type material	none	f	none	none	PNA_18_8S	University of Georgia	JABEAT000000000.1	Undefined interest	PRJNA224116	SAMN14604928	39	4996751	ASM1792132v1	GCF_017921325.1	553	Yes	ftp://ftp.ncbi.nlm.nih.gov/genomes/all/GCF/017/921/325/GCF_017921325.1_ASM1792132v1/GCF_017921325.1_ASM1792132v1_genomic.fna.gz	GCF_017921325.1_ASM1792132v1_genomic.fna.gz	PNA_18_8S		gaurav.agarwal@uga.edu	Gaurav	Agarwal
Y	76,6,13,0,1,0,0,0,0,0,0,7,0,0,2,0,0,0,0,0	GCF_017921275.1	Pantoea ananatis	PNA_18_9S	d__Bacteria;p__Proteobacteria;c__Gammaproteobacteria;o__Enterobacterales;f__Erwiniaceae;g__Pantoea;s__Pantoea ananatis	d__Bacteria;p__Proteobacteria;c__Gammaproteobacteria;o__Enterobacterales;f__Enterobacteriaceae;g__Pantoea;s__Pantoea ananatis	Pantoea ananatis		healthy/unspecified plant	Allium cepa	onion	2018-01-01	USA	Vidalia Region, Georgia			GCF_017921275.1_ASM1792127v1_genomic.fna	RS_GCF_017921275.1	f	not type material	none	f	none	none	PNA_18_9S	University of Georgia	JABEAU000000000.1	Undefined interest	PRJNA224116	SAMN14604927	382	5467243	ASM1792127v1	GCF_017921275.1	553	Yes	ftp://ftp.ncbi.nlm.nih.gov/genomes/all/GCF/017/921/275/GCF_017921275.1_ASM1792127v1/GCF_017921275.1_ASM1792127v1_genomic.fna.gz	GCF_017921275.1_ASM1792127v1_genomic.fna.gz	PNA_18_9S		gaurav.agarwal@uga.edu	Gaurav	Agarwal
Y	76,6,13,0,1,0,0,0,0,0,0,8,0,0,0,0,0,0,0,0	GCF_001369355.1	Pantoea ananatis	S6	d__Bacteria;p__Proteobacteria;c__Gammaproteobacteria;o__Enterobacterales;f__Erwiniaceae;g__Pantoea;s__Pantoea ananatis	d__Bacteria;p__Proteobacteria;c__Gammaproteobacteria;o__Enterobacterales;f__Enterobacteriaceae;g__Pantoea;s__Pantoea ananatis	Pantoea ananatis	INSDC center alias/name: AUSTRIAN INSTITUTE OF TECHNOLOGY	undisclosed								GCF_001369355.1_Pantoea_ananatis_S6_genomic.fna	RS_GCF_001369355.1	f	not type material	none	f	none	none	S6	AUSTRIAN INSTITUTE OF TECHNOLOGY	CVNF00000000.1	Undefined interest	PRJNA224116	SAMEA3303336	77	4344781	Pantoea ananatis S6	GCF_001369355.1	553	Yes	ftp://ftp.ncbi.nlm.nih.gov/genomes/all/GCF/001/369/355/GCF_001369355.1_Pantoea_ananatis_S6/GCF_001369355.1_Pantoea_ananatis_S6_genomic.fna.gz	GCF_001369355.1_Pantoea_ananatis_S6_genomic.fna.gz	S6
Y	76,6,13,0,1,0,0,0,0,0,0,9,0,0,0,0,0,0,0,0	GCF_001543055.1	Pantoea ananatis	R100	d__Bacteria;p__Proteobacteria;c__Gammaproteobacteria;o__Enterobacterales;f__Erwiniaceae;g__Pantoea;s__Pantoea ananatis	d__Bacteria;p__Proteobacteria;c__Gammaproteobacteria;o__Enterobacterales;f__Enterobacteriaceae;g__Pantoea;s__Pantoea ananatis	Pantoea ananatis	environmental	healthy/unspecified plant	Oryza sp.	rice	2013-10-30	China	Zhejiang Province			GCF_001543055.1_ASM154305v1_genomic.fna	RS_GCF_001543055.1	f	not type material	none	f	China: Zhejiang	environmental	R100	State Key Lab for Rice Biology, China National Rice Research Institute	none	Undefined interest	PRJNA224116	SAMN04445753	2	4857861	ASM154305v1	GCF_001543055.1	553	Yes	ftp://ftp.ncbi.nlm.nih.gov/genomes/all/GCF/001/543/055/GCF_001543055.1_ASM154305v1/GCF_001543055.1_ASM154305v1_genomic.fna.gz	GCF_001543055.1_ASM154305v1_genomic.fna.gz	R100		guleijin@zju.edu.cn	Longbiao	Guo
Y	76,6,13,0,1,0,0,0,0,0,0,9,1,0,0,0,0,0,0,0	GCF_900167295.1	Pantoea ananatis	NFIX48	d__Bacteria;p__Proteobacteria;c__Gammaproteobacteria;o__Enterobacterales;f__Erwiniaceae;g__Pantoea;s__Pantoea ananatis	d__Bacteria;p__Proteobacteria;c__Gammaproteobacteria;o__Enterobacterales;f__Enterobacteriaceae;g__Pantoea;s__Pantoea ananatis	Pantoea ananatis		healthy/unspecified plant	Panicum virgatum	switchgrass				comparative genomics of bacterial root endophytes collected from native prairies over two seasons	https://gold.jgi.doe.gov/project?id=Gp0104737	GCF_900167295.1_IMG-taxon_2684622997_annotated_assembly_genomic.fna	RS_GCF_900167295.1	f	not type material	none	f	none	none	NFIX48	DOE - JOINT GENOME INSTITUTE	FUXY00000000.1	Undefined interest	PRJEB19578	SAMN03097719	17	4624240	IMG-taxon 2684622997 annotated assembly	GCF_900167295.1	553	Yes	ftp://ftp.ncbi.nlm.nih.gov/genomes/all/GCF/900/167/295/GCF_900167295.1_IMG-taxon_2684622997_annotated_assembly/GCF_900167295.1_IMG-taxon_2684622997_annotated_assembly_genomic.fna.gz	GCF_900167295.1_IMG-taxon_2684622997_annotated_assembly_genomic.fna.gz	NFIX48
Y	76,6,13,0,1,0,0,0,0,0,1,0,0,0,0,0,0,0,0,0	GCA_000467085.1	Pantoea ananatis DAR 76143	DAR76143	d__Bacteria;p__Proteobacteria;c__Gammaproteobacteria;o__Enterobacterales;f__Erwiniaceae;g__Pantoea;s__Pantoea ananatis	d__Bacteria;p__Proteobacteria;c__Gammaproteobacteria;o__Enterobacterales;f__Enterobacteriaceae;g__Pantoea;s__Pantoea ananatis	Pantoea ananatis	diseased plants	diseased plant	Oryza sp.	rice	2002-01-01	Australia	New South Wales			GCA_000467085.1_ASM46708v1_genomic.fna	GB_GCA_000467085.1	f	not type material	none	f	none	none	DAR76143	Charles Sturt University	BATH00000000.1	Undefined interest	PRJDB1421	SAMD00000757	254	5246263	ASM46708v1	GCF_000467085.1	1367456	Yes	ftp://ftp.ncbi.nlm.nih.gov/genomes/all/GCF/000/467/085/GCF_000467085.1_ASM46708v1/GCF_000467085.1_ASM46708v1_genomic.fna.gz	GCF_000467085.1_ASM46708v1_genomic.fna.gz	DAR76143							Pantoea ananatis
Y	76,6,13,0,1,0,0,0,0,0,2,0,0,0,0,0,0,0,0,0	GCF_013364135.1	Pantoea ananatis	FDAARGOS_680	d__Bacteria;p__Proteobacteria;c__Gammaproteobacteria;o__Enterobacterales;f__Erwiniaceae;g__Pantoea;s__Pantoea ananatis	d__Bacteria;p__Proteobacteria;c__Gammaproteobacteria;o__Enterobacterales;f__Enterobacteriaceae;g__Pantoea;s__Pantoea ananatis	Pantoea ananatis		undisclosed				USA	Virginia			GCF_013364135.1_ASM1336413v1_genomic.fna	RS_GCF_013364135.1	f	not type material	none	f	none	none	FDAARGOS_680	US Food and Drug Administration	none	Undefined interest	PRJNA231221	SAMN11056395	4	5279242	ASM1336413v1	GCF_013364135.1	553	Yes	ftp://ftp.ncbi.nlm.nih.gov/genomes/all/GCF/013/364/135/GCF_013364135.1_ASM1336413v1/GCF_013364135.1_ASM1336413v1_genomic.fna.gz	GCF_013364135.1_ASM1336413v1_genomic.fna.gz	FDAARGOS_680		FDA-ARGOS@fda.hhs.gov	Heike	Sichtig	ATCC
N	76,6,13,0,1,0,0,0,0,0,2,0,0,0,0,0,0,0,1,0	GCF_013912115.1	Pantoea ananatis	NRRL B-14773	d__Bacteria;p__Proteobacteria;c__Gammaproteobacteria;o__Enterobacterales;f__Erwiniaceae;g__Pantoea;s__Pantoea ananatis	d__Bacteria;p__Proteobacteria;c__Gammaproteobacteria;o__Enterobacterales;f__Enterobacteriaceae;g__Pantoea;s__Pantoea ananatis	Pantoea ananatis	environmental	undisclosed								GCF_013912115.1_ASM1391211v1_genomic.fna	RS_GCF_013912115.1	f	not type material	none	f	none	none	NRRL B-14773	University of Illinois Urbana-Champaign	JACEUA000000000.1	Undefined interest	PRJNA224116	SAMN15572632	50	5217799	ASM1391211v1	GCF_013912115.1	553	Yes	ftp://ftp.ncbi.nlm.nih.gov/genomes/all/GCF/013/912/115/GCF_013912115.1_ASM1391211v1/GCF_013912115.1_ASM1391211v1_genomic.fna.gz	GCF_013912115.1_ASM1391211v1_genomic.fna.gz	NRRL B-14773		alexp2@Illinois.edu	Alexander	Polidore
Y	76,6,13,0,1,0,0,0,0,0,3,0,0,0,0,0,0,0,0,0	GCF_017921115.1	Pantoea ananatis	PNA_18_10	d__Bacteria;p__Proteobacteria;c__Gammaproteobacteria;o__Enterobacterales;f__Erwiniaceae;g__Pantoea;s__Pantoea ananatis	d__Bacteria;p__Proteobacteria;c__Gammaproteobacteria;o__Enterobacterales;f__Enterobacteriaceae;g__Pantoea;s__Pantoea ananatis	Pantoea ananatis		healthy/unspecified plant	Allium cepa	onion	2018-01-01	USA	Vidalia Region, Georgia			GCF_017921115.1_ASM1792111v1_genomic.fna	RS_GCF_017921115.1	f	not type material	none	f	none	none	PNA_18_10	University of Georgia	JABEAL000000000.1	Undefined interest	PRJNA624643	SAMN14604936	447	5335058	ASM1792111v1	GCF_017921115.1	553	Yes	ftp://ftp.ncbi.nlm.nih.gov/genomes/all/GCF/017/921/115/GCF_017921115.1_ASM1792111v1/GCF_017921115.1_ASM1792111v1_genomic.fna.gz	GCF_017921115.1_ASM1792111v1_genomic.fna.gz	PNA_18_10		gaurav.agarwal@uga.edu	Gaurav	Agarwal
Y	76,6,13,0,1,0,0,0,0,0,4,0,0,0,0,0,0,0,0,0	GCF_017921515.1	Pantoea ananatis	PNA_92_7	d__Bacteria;p__Proteobacteria;c__Gammaproteobacteria;o__Enterobacterales;f__Erwiniaceae;g__Pantoea;s__Pantoea ananatis	d__Bacteria;p__Proteobacteria;c__Gammaproteobacteria;o__Enterobacterales;f__Enterobacteriaceae;g__Pantoea;s__Pantoea ananatis	Pantoea ananatis		healthy/unspecified plant	Allium cepa	onion	1992-01-01	USA	Vidalia Region, Georgia			GCF_017921515.1_ASM1792151v1_genomic.fna	RS_GCF_017921515.1	f	not type material	none	f	none	none	PNA_92_7	University of Georgia	JABEBB000000000.1	Undefined interest	PRJNA624643	SAMN14604920	383	5098009	ASM1792151v1	GCF_017921515.1	553	Yes	ftp://ftp.ncbi.nlm.nih.gov/genomes/all/GCF/017/921/515/GCF_017921515.1_ASM1792151v1/GCF_017921515.1_ASM1792151v1_genomic.fna.gz	GCF_017921515.1_ASM1792151v1_genomic.fna.gz	PNA_92_7		gaurav.agarwal@uga.edu	Gaurav	Agarwal
Y	76,6,13,0,1,0,0,1,0,0,0,0,0,0,0,0,0,0,0,0	GCF_000582575.1	Pantoea ananatis Sd-1	Sd-1	d__Bacteria;p__Proteobacteria;c__Gammaproteobacteria;o__Enterobacterales;f__Erwiniaceae;g__Pantoea;s__Pantoea ananatis	d__Bacteria;p__Proteobacteria;c__Gammaproteobacteria;o__Enterobacterales;f__Enterobacteriaceae;g__Pantoea;s__Pantoea ananatis	Pantoea ananatis	seed	healthy/unspecified plant	Oryza sp.	rice		China	Changsha, Hunan Province			GCF_000582575.1_Pantoea_Sequence_genomic.fna	RS_GCF_000582575.1	f	not type material	none	f	China: Changsha; Hunan	seed	Sd-1	Hunan University	AZTE00000000.1	Undefined interest	PRJNA224116	SAMN02951867	93	4926744	Pantoea Sequence	GCF_000582575.1	1440773	Yes	ftp://ftp.ncbi.nlm.nih.gov/genomes/all/GCF/000/582/575/GCF_000582575.1_Pantoea_Sequence/GCF_000582575.1_Pantoea_Sequence_genomic.fna.gz	GCF_000582575.1_Pantoea_Sequence_genomic.fna.gz	Sd-1							Pantoea ananatis
Y	76,6,13,0,1,0,0,1,0,0,0,1,0,0,0,0,0,0,0,0	GCF_000766045.1	Pantoea ananatis	PaMB1	d__Bacteria;p__Proteobacteria;c__Gammaproteobacteria;o__Enterobacterales;f__Erwiniaceae;g__Pantoea;s__Pantoea ananatis	d__Bacteria;p__Proteobacteria;c__Gammaproteobacteria;o__Enterobacterales;f__Enterobacteriaceae;g__Pantoea;s__Pantoea ananatis	Pantoea ananatis	plant	healthy/unspecified plant			2011-01-01	China	Hubei Province			GCF_000766045.1_ASM76604v1_genomic.fna	RS_GCF_000766045.1	f	not type material	none	f	China: Hubei	plant	PaMB1	Huazhong Agricultural University	JQZZ00000000.1	Undefined interest	PRJNA259615	SAMN03009826	180	4756401	ASM76604v1	GCF_000766045.1	553	Yes	ftp://ftp.ncbi.nlm.nih.gov/genomes/all/GCF/000/766/045/GCF_000766045.1_ASM76604v1/GCF_000766045.1_ASM76604v1_genomic.fna.gz	GCF_000766045.1_ASM76604v1_genomic.fna.gz	PaMB1		jszheng@mail.hzau.edu.cn	Jinshui	Zheng
Y	76,6,13,0,1,0,0,1,0,0,0,2,0,0,0,0,0,0,0,0	GCF_001465955.1	Pantoea ananatis	AMG521	d__Bacteria;p__Proteobacteria;c__Gammaproteobacteria;o__Enterobacterales;f__Erwiniaceae;g__Pantoea;s__Pantoea ananatis	d__Bacteria;p__Proteobacteria;c__Gammaproteobacteria;o__Enterobacterales;f__Enterobacteriaceae;g__Pantoea;s__Pantoea ananatis	Pantoea ananatis	soil	soil			2005-07-01	Spain	Las Marismas, Rio Guadalquivir, Seville			GCF_001465955.1_ASM146595v1_genomic.fna	RS_GCF_001465955.1	f	not type material	none	f	Spain: Sevilla	soil	AMG521	Embrapa Soja	LMYG00000000.1	Undefined interest	PRJNA301127	SAMN04235877	137	4875770	ASM146595v1	GCF_001465955.1	553	Yes	ftp://ftp.ncbi.nlm.nih.gov/genomes/all/GCF/001/465/955/GCF_001465955.1_ASM146595v1/GCF_001465955.1_ASM146595v1_genomic.fna.gz	GCF_001465955.1_ASM146595v1_genomic.fna.gz	AMG521		renata.kerolini@gmail.com	Renata	Souza		Carolini		37.22 N 5.98000000 W
N	76,6,13,0,1,0,0,1,0,0,0,3,0,0,0,0,0,0,0,0	GCF_001475715.1	Pantoea ananatis	NS296	d__Bacteria;p__Proteobacteria;c__Gammaproteobacteria;o__Enterobacterales;f__Erwiniaceae;g__Pantoea;s__Pantoea ananatis	d__Bacteria;p__Proteobacteria;c__Gammaproteobacteria;o__Enterobacterales;f__Enterobacteriaceae;g__Pantoea;s__Pantoea ananatis	Pantoea ananatis		healthy/unspecified plant	Oryza sativa	Asian rice	2013-01-01	India				GCF_001475715.1_ASM147571v1_genomic.fna	RS_GCF_001475715.1	f	not type material	none	f	India	none	NS296	Bacterial Genomics and Evolution Laboratory, CSIR-Institute of Microbial Technology, Sector 39-A, Chandigarh, India	LDQX00000000.1	Undefined interest	PRJNA278207	SAMN03401372	54	4734861	ASM147571v1	GCF_001475715.1	553	Yes	ftp://ftp.ncbi.nlm.nih.gov/genomes/all/GCF/001/475/715/GCF_001475715.1_ASM147571v1/GCF_001475715.1_ASM147571v1_genomic.fna.gz	GCF_001475715.1_ASM147571v1_genomic.fna.gz	NS296		pbpatil@imtech.res.in	Prabhu	Patil		B.
N	76,6,13,0,1,0,0,1,0,0,0,3,0,0,0,0,0,0,0,1	GCF_001475725.1	Pantoea ananatis	NS311	d__Bacteria;p__Proteobacteria;c__Gammaproteobacteria;o__Enterobacterales;f__Erwiniaceae;g__Pantoea;s__Pantoea ananatis	d__Bacteria;p__Proteobacteria;c__Gammaproteobacteria;o__Enterobacterales;f__Enterobacteriaceae;g__Pantoea;s__Pantoea ananatis	Pantoea ananatis		healthy/unspecified plant	Oryza sativa	Asian rice	2013-01-01	India				GCF_001475725.1_ASM147572v1_genomic.fna	RS_GCF_001475725.1	f	not type material	none	f	India	none	NS311	Bacterial Genomics and Evolution Laboratory, CSIR-Institute of Microbial Technology, Sector 39-A, Chandigarh, India	LDQZ00000000.1	Undefined interest	PRJNA224116	SAMN03401370	174	4721488	ASM147572v1	GCF_001475725.1	553	Yes	ftp://ftp.ncbi.nlm.nih.gov/genomes/all/GCF/001/475/725/GCF_001475725.1_ASM147572v1/GCF_001475725.1_ASM147572v1_genomic.fna.gz	GCF_001475725.1_ASM147572v1_genomic.fna.gz	NS311		pbpatil@imtech.res.in	Prabhu	Patil		B.
Y	76,6,13,0,1,0,0,1,0,0,0,3,0,0,0,0,0,0,0,2	GCF_001475885.1	Pantoea ananatis	RSA47	d__Bacteria;p__Proteobacteria;c__Gammaproteobacteria;o__Enterobacterales;f__Erwiniaceae;g__Pantoea;s__Pantoea ananatis	d__Bacteria;p__Proteobacteria;c__Gammaproteobacteria;o__Enterobacterales;f__Enterobacteriaceae;g__Pantoea;s__Pantoea ananatis	Pantoea ananatis		healthy/unspecified plant	Oryza sativa	Asian rice	2013-01-01	India				GCF_001475885.1_ASM147588v1_genomic.fna	RS_GCF_001475885.1	f	not type material	none	f	India	none	RSA47	Bacterial Genomics and Evolution Laboratory, CSIR-Institute of Microbial Technology, Sector 39-A, Chandigarh, India	LDRA00000000.1	Undefined interest	PRJNA224116	SAMN03401373	46	4737914	ASM147588v1	GCF_001475885.1	553	Yes	ftp://ftp.ncbi.nlm.nih.gov/genomes/all/GCF/001/475/885/GCF_001475885.1_ASM147588v1/GCF_001475885.1_ASM147588v1_genomic.fna.gz	GCF_001475885.1_ASM147588v1_genomic.fna.gz	RSA47		pbpatil@imtech.res.in	Prabhu	Patil		B.
N	76,6,13,0,1,0,0,1,0,0,0,3,0,0,0,0,0,0,0,3	GCF_001476115.1	Pantoea ananatis	NS303	d__Bacteria;p__Proteobacteria;c__Gammaproteobacteria;o__Enterobacterales;f__Erwiniaceae;g__Pantoea;s__Pantoea ananatis	d__Bacteria;p__Proteobacteria;c__Gammaproteobacteria;o__Enterobacterales;f__Enterobacteriaceae;g__Pantoea;s__Pantoea ananatis	Pantoea ananatis		healthy/unspecified plant	Oryza sativa	Asian rice	2013-01-01	India				GCF_001476115.1_ASM147611v1_genomic.fna	RS_GCF_001476115.1	f	not type material	none	f	India	none	NS303	Bacterial Genomics and Evolution Laboratory, CSIR-Institute of Microbial Technology, Sector 39-A, Chandigarh, India	LDQY00000000.1	Undefined interest	PRJNA278206	SAMN03401371	69	4732969	ASM147611v1	GCF_001476115.1	553	Yes	ftp://ftp.ncbi.nlm.nih.gov/genomes/all/GCF/001/476/115/GCF_001476115.1_ASM147611v1/GCF_001476115.1_ASM147611v1_genomic.fna.gz	GCF_001476115.1_ASM147611v1_genomic.fna.gz	NS303		pbpatil@imtech.res.in	Prabhu	Patil		B.
Y	76,6,13,0,1,0,0,1,0,0,0,3,1,0,0,0,0,0,0,0	GCF_003231505.1	Pantoea ananatis	ARC311	d__Bacteria;p__Proteobacteria;c__Gammaproteobacteria;o__Enterobacterales;f__Erwiniaceae;g__Pantoea;s__Pantoea ananatis	d__Bacteria;p__Proteobacteria;c__Gammaproteobacteria;o__Enterobacterales;f__Enterobacteriaceae;g__Pantoea;s__Pantoea ananatis	Pantoea ananatis		healthy/unspecified plant	Oryza sativa	Asian rice	2013-01-01	Benin				GCF_003231505.1_ASM323150v1_genomic.fna	RS_GCF_003231505.1	f	not type material	none	f	none	none	ARC311	Institut de Recherche pour le Developpement	PUGB00000000.1	Undefined interest	PRJNA399063	SAMN07522548	166	4593415	ASM323150v1	GCF_003231505.1	553	Yes	ftp://ftp.ncbi.nlm.nih.gov/genomes/all/GCF/003/231/505/GCF_003231505.1_ASM323150v1/GCF_003231505.1_ASM323150v1_genomic.fna.gz	GCF_003231505.1_ASM323150v1_genomic.fna.gz	ARC311		koebnik@gmx.de	Ralf	Koebnik	GRU Seeds
N	76,6,13,0,1,0,0,1,0,0,0,3,1,0,0,0,0,0,0,1	GCF_003231535.1	Pantoea ananatis	ARC310	d__Bacteria;p__Proteobacteria;c__Gammaproteobacteria;o__Enterobacterales;f__Erwiniaceae;g__Pantoea;s__Pantoea ananatis	d__Bacteria;p__Proteobacteria;c__Gammaproteobacteria;o__Enterobacterales;f__Enterobacteriaceae;g__Pantoea;s__Pantoea ananatis	Pantoea ananatis	leaf	healthy/unspecified plant	Oryza sativa	Asian rice	2010-06-29	Togo	Dévé			GCF_003231535.1_ASM323153v1_genomic.fna	RS_GCF_003231535.1	f	not type material	none	f	none	none	ARC310	Institut de Recherche pour le Developpement	PUGC00000000.1	Undefined interest	PRJNA224116	SAMN07522547	216	4598241	ASM323153v1	GCF_003231535.1	553	Yes	ftp://ftp.ncbi.nlm.nih.gov/genomes/all/GCF/003/231/535/GCF_003231535.1_ASM323153v1/GCF_003231535.1_ASM323153v1_genomic.fna.gz	GCF_003231535.1_ASM323153v1_genomic.fna.gz	ARC310		koebnik@gmx.de	Ralf	Koebnik	Joseph
Y	76,6,13,0,1,0,0,1,0,0,0,3,2,0,0,0,0,0,0,0	GCF_003231545.1	Pantoea ananatis	ARC272	d__Bacteria;p__Proteobacteria;c__Gammaproteobacteria;o__Enterobacterales;f__Erwiniaceae;g__Pantoea;s__Pantoea ananatis	d__Bacteria;p__Proteobacteria;c__Gammaproteobacteria;o__Enterobacterales;f__Enterobacteriaceae;g__Pantoea;s__Pantoea ananatis	Pantoea ananatis	leaf	healthy/unspecified plant	Oryza sativa	Asian rice	2013-10-22	Burkina Faso	Village Bama, Bobo-Dioulasso			GCF_003231545.1_ASM323154v1_genomic.fna	RS_GCF_003231545.1	f	not type material	none	f	none	none	ARC272	Institut de Recherche pour le Developpement	PUGD00000000.1	Undefined interest	PRJNA224116	SAMN07522540	128	4615013	ASM323154v1	GCF_003231545.1	553	Yes	ftp://ftp.ncbi.nlm.nih.gov/genomes/all/GCF/003/231/545/GCF_003231545.1_ASM323154v1/GCF_003231545.1_ASM323154v1_genomic.fna.gz	GCF_003231545.1_ASM323154v1_genomic.fna.gz	ARC272		koebnik@gmx.de	Ralf	Koebnik	Afolabi Toyin & Awande Symphorien
Y	76,6,13,0,1,0,0,1,0,0,0,4,0,0,0,0,0,0,0,0	GCF_002224035.1	Pantoea ananatis	1.38	d__Bacteria;p__Proteobacteria;c__Gammaproteobacteria;o__Enterobacterales;f__Erwiniaceae;g__Pantoea;s__Pantoea ananatis	d__Bacteria;p__Proteobacteria;c__Gammaproteobacteria;o__Enterobacterales;f__Enterobacteriaceae;g__Pantoea;s__Pantoea ananatis	Pantoea ananatis	field	healthy/unspecified plant	Oryza sp.	rice	2010-10-01	Spain				GCF_002224035.1_ASM222403v1_genomic.fna	RS_GCF_002224035.1	f	not type material	none	f	none	none	1.38	Embrapa	NKXT00000000.1	Undefined interest	PRJNA393047	SAMN07313992	23	4869281	ASM222403v1	GCF_002224035.1	553	Yes	ftp://ftp.ncbi.nlm.nih.gov/genomes/all/GCF/002/224/035/GCF_002224035.1_ASM222403v1/GCF_002224035.1_ASM222403v1_genomic.fna.gz	GCF_002224035.1_ASM222403v1_genomic.fna.gz	1.38		renanribeiro83@gmail.com	Renan	Ribeiro		Augusto
Y	76,6,13,0,1,0,0,1,0,0,0,4,1,0,0,0,0,0,0,0	GCF_003184965.2	Pantoea ananatis	SGAir0210	d__Bacteria;p__Proteobacteria;c__Gammaproteobacteria;o__Enterobacterales;f__Erwiniaceae;g__Pantoea;s__Pantoea ananatis	d__Bacteria;p__Proteobacteria;c__Gammaproteobacteria;o__Enterobacterales;f__Enterobacteriaceae;g__Pantoea;s__Pantoea ananatis	Pantoea ananatis	air	water/air			2015-05-14	Singapore				GCF_003184965.2_ASM318496v2_genomic.fna	RS_GCF_003184965.2	f	not type material	none	f	none	none	SGAir0210	Nanyang Technological University	none	Undefined interest	PRJNA224116	SAMN08222708	2	4808686	ASM318496v2	GCF_003184965.2	553	Yes	ftp://ftp.ncbi.nlm.nih.gov/genomes/all/GCF/003/184/965/GCF_003184965.2_ASM318496v2/GCF_003184965.2_ASM318496v2_genomic.fna.gz	GCF_003184965.2_ASM318496v2_genomic.fna.gz	SGAir0210		submitter.sg.air@gmail.com	SGAir	SCELSE
Y	76,6,13,0,1,0,0,1,0,0,0,4,2,0,0,0,0,0,0,0	GCF_017154245.1	Pantoea ananatis	ku-pa	d__Bacteria;p__Proteobacteria;c__Gammaproteobacteria;o__Enterobacterales;f__Erwiniaceae;g__Pantoea;s__Pantoea ananatis	d__Bacteria;p__Proteobacteria;c__Gammaproteobacteria;o__Enterobacterales;f__Enterobacteriaceae;g__Pantoea;s__Pantoea ananatis	Pantoea ananatis	stem tissue	healthy/unspecified plant	Oryza sp.	rice	2016-06-24	India	Centre for Plant Molecular Biology, Osmania University, Telangana, Hyderabad			GCF_017154245.1_ASM1715424v1_genomic.fna	RS_GCF_017154245.1	f	not type material	none	f	none	none	ku-pa	Osmania University	JAFJML000000000.1	Undefined interest	PRJNA704497	SAMN18043248	60	4861853	ASM1715424v1	GCF_017154245.1	553	Yes	ftp://ftp.ncbi.nlm.nih.gov/genomes/all/GCF/017/154/245/GCF_017154245.1_ASM1715424v1/GCF_017154245.1_ASM1715424v1_genomic.fna.gz	GCF_017154245.1_ASM1715424v1_genomic.fna.gz	ku-pa		kulaganathan123@gmail.com	Kandasamy	Ulaganathan
Y	76,6,13,1,0,0,0,0,0,0,0,0,0,0,0,0,0,0,0,0	GCF_008801695.1	Pantoea stewartii subsp. stewartii	CCUG 26359	d__Bacteria;p__Proteobacteria;c__Gammaproteobacteria;o__Enterobacterales;f__Erwiniaceae;g__Pantoea;s__Pantoea stewartii	d__Bacteria;p__Proteobacteria;c__Gammaproteobacteria;o__Enterobacterales;f__Enterobacteriaceae;g__Pantoea;s__Pantoea stewartii	Pantoea stewartii		healthy/unspecified plant	Zea mays var. rugosa	sweet corn		USA				GCF_008801695.1_ASM880169v1_genomic.fna	RS_GCF_008801695.1	t	type strain of species	LPSN	f	none	none	CCUG 26359	University of Gothenburg - CCUG	VZPF00000000.1	Undefined interest	PRJNA224116	SAMN12697580	352	4916637	ASM880169v1	GCF_008801695.1	66271	Yes	ftp://ftp.ncbi.nlm.nih.gov/genomes/all/GCF/008/801/695/GCF_008801695.1_ASM880169v1/GCF_008801695.1_ASM880169v1_genomic.fna.gz	GCF_008801695.1_ASM880169v1_genomic.fna.gz	CCUG 26359		erbmoore@ccug.se	Edward	Moore			Pantoea stewartii
N	76,6,13,1,0,0,0,0,0,0,0,0,0,0,1,0,0,0,0,0	GCF_000248395.1	Pantoea stewartii subsp. stewartii DC283	DC283	d__Bacteria;p__Proteobacteria;c__Gammaproteobacteria;o__Enterobacterales;f__Erwiniaceae;g__Pantoea;s__Pantoea stewartii	d__Bacteria;p__Proteobacteria;c__Gammaproteobacteria;o__Enterobacterales;f__Enterobacteriaceae;g__Pantoea;s__Pantoea stewartii	Pantoea stewartii		healthy/unspecified plant	Zea mays	maize	1967-01-01	USA	Illinois			GCF_000248395.1_ASM24839v2_genomic.fna	RS_GCF_000248395.1	f	not type material	none	f	USA: Illinois	maize	DC283	University of Wisconsin, Madison	AHIE00000000.1	Undefined interest	PRJNA39561	SAMN02472011	65	5233214	ASM24839v2	GCF_000248395.1	660596	Yes	ftp://ftp.ncbi.nlm.nih.gov/genomes/all/GCF/000/248/395/GCF_000248395.1_ASM24839v2/GCF_000248395.1_ASM24839v2_genomic.fna.gz	GCF_000248395.1_ASM24839v2_genomic.fna.gz	DC283							Pantoea stewartii
Y	76,6,13,1,0,0,0,0,0,0,0,0,0,0,1,0,0,0,1,0	GCF_002082215.1	Pantoea stewartii subsp. stewartii DC283	DC283	d__Bacteria;p__Proteobacteria;c__Gammaproteobacteria;o__Enterobacterales;f__Erwiniaceae;g__Pantoea;s__Pantoea stewartii	d__Bacteria;p__Proteobacteria;c__Gammaproteobacteria;o__Enterobacterales;f__Enterobacteriaceae;g__Pantoea;s__Pantoea stewartii	Pantoea stewartii	Strain received from Susanne von Bodman laboratory in University of Connecticut	healthy/unspecified plant	Zea mays	maize		USA	Blacksburg, Virginia			GCF_002082215.1_ASM208221v1_genomic.fna	RS_GCF_002082215.1	f	not type material	none	f	none	none	DC283	Virginia Polytechnic Institute and State University	none	Undefined interest	PRJNA342501	SAMN05761485	12	5314092	ASM208221v1	GCF_002082215.1	660596	Yes	ftp://ftp.ncbi.nlm.nih.gov/genomes/all/GCF/002/082/215/GCF_002082215.1_ASM208221v1/GCF_002082215.1_ASM208221v1_genomic.fna.gz	GCF_002082215.1_ASM208221v1_genomic.fna.gz	DC283		andd@vt.edu	Duy An	Duong			Pantoea stewartii
Y	76,6,13,1,0,0,0,0,0,0,0,1,0,0,0,0,0,0,0,0	GCA_000757405.2	Pantoea stewartii subsp. indologenes	LMG 2632	d__Bacteria;p__Proteobacteria;c__Gammaproteobacteria;o__Enterobacterales;f__Erwiniaceae;g__Pantoea;s__Pantoea stewartii	d__Bacteria;p__Proteobacteria;c__Gammaproteobacteria;o__Enterobacterales;f__Enterobacteriaceae;g__Pantoea;s__Pantoea stewartii	Pantoea stewartii		healthy/unspecified plant	Setaria italica (Panicum italicum L.)	foxtail millet	1960-01-01	India				GCA_000757405.2_LMG2632assem4_genomic.fna	GB_GCA_000757405.2	f	type strain of subspecies	LPSN	f	none	none	LMG 2632	University of Pretoria	JPKO00000000.1	Undefined interest	PRJNA224116	SAMN02905159	35	4681235	LMG2632assem4	GCF_000757405.2	66270	Yes	ftp://ftp.ncbi.nlm.nih.gov/genomes/all/GCF/000/757/405/GCF_000757405.2_LMG2632assem4/GCF_000757405.2_LMG2632assem4_genomic.fna.gz	GCF_000757405.2_LMG2632assem4_genomic.fna.gz	LMG 2632		Pieter.demaayer@fabi.up.ac.za	Pieter	De Maayer			Pantoea stewartii
Y	76,6,13,1,0,0,0,0,0,0,0,1,0,0,0,0,0,1,0,0	GCF_017051805.1	Pantoea stewartii subsp. indologenes	NCPPB 2281	d__Bacteria;p__Proteobacteria;c__Gammaproteobacteria;o__Enterobacterales;f__Erwiniaceae;g__Pantoea;s__Pantoea stewartii	d__Bacteria;p__Proteobacteria;c__Gammaproteobacteria;o__Enterobacterales;f__Enterobacteriaceae;g__Pantoea;s__Pantoea stewartii	Pantoea stewartii	Location: 20.5937° N 78.9629° E	healthy/unspecified plant	Setaria italica (Panicum italicum L.)	foxtail millet	1970-01-01	India	Samudrapur, Maharastra			GCF_017051805.1_ASM1705180v1_genomic.fna	RS_GCF_017051805.1	f	not type material	none	f	none	none	NCPPB 2281	University of Georgia	JADWWP000000000.1	Undefined interest	PRJNA676043	SAMN16866629	26	4687505	ASM1705180v1	GCF_017051805.1	66270	Yes	ftp://ftp.ncbi.nlm.nih.gov/genomes/all/GCF/017/051/805/GCF_017051805.1_ASM1705180v1/GCF_017051805.1_ASM1705180v1_genomic.fna.gz	GCF_017051805.1_ASM1705180v1_genomic.fna.gz	NCPPB 2281		gaurav.agarwal@uga.edu	Gaurav	Agarwal			Pantoea stewartii	20.5937 N 78.9629 E
Y	76,6,13,1,0,0,0,0,0,0,0,1,0,1,0,0,0,0,0,0	GCF_004364735.1	Pantoea sp. PNA 14-12	PNA 14-12	d__Bacteria;p__Proteobacteria;c__Gammaproteobacteria;o__Enterobacterales;f__Erwiniaceae;g__Pantoea;s__	d__Bacteria;p__Proteobacteria;c__Gammaproteobacteria;o__Enterobacterales;f__Enterobacteriaceae;g__Pantoea;s__Pantoea stewartii	Pantoea stewartii		undisclosed				USA	Vidalia Region, Georgia	genome sequencing to study the core and pangenomes of soil and plant-associated prokaryote	https://gold.jgi.doe.gov/projects?id=Gp0251874	GCF_004364735.1_ASM436473v1_genomic.fna	RS_GCF_004364735.1	f	not type material	none	f	none	none	PNA 14-12	DOE Joint Genome Institute	SOAJ00000000.1	Undefined interest	PRJNA439975	SAMN08776224	17	4673332	ASM436473v1	GCF_004364735.1	2135461	Yes	ftp://ftp.ncbi.nlm.nih.gov/genomes/all/GCF/004/364/735/GCF_004364735.1_ASM436473v1/GCF_004364735.1_ASM436473v1_genomic.fna.gz	GCF_004364735.1_ASM436473v1_genomic.fna.gz	PNA 14-12
N	76,6,13,1,0,0,0,0,0,0,0,1,0,1,0,0,0,0,0,1	GCF_017052135.1	Pantoea stewartii subsp. indologenes	PNA 14-12	d__Bacteria;p__Proteobacteria;c__Gammaproteobacteria;o__Enterobacterales;f__Erwiniaceae;g__Pantoea;s__Pantoea stewartii	d__Bacteria;p__Proteobacteria;c__Gammaproteobacteria;o__Enterobacterales;f__Enterobacteriaceae;g__Pantoea;s__Pantoea stewartii	Pantoea stewartii	field	healthy/unspecified plant	Allium cepa	onion	2014-01-01	USA	Vidalia Region, Georgia			GCF_017052135.1_ASM1705213v1_genomic.fna	RS_GCF_017052135.1	f	not type material	none	f	none	none	PNA 14-12	University of Georgia	JADWWD000000000.1	Undefined interest	PRJNA224116	SAMN16866617	23	4673200	ASM1705213v1	GCF_017052135.1	66270	Yes	ftp://ftp.ncbi.nlm.nih.gov/genomes/all/GCF/017/052/135/GCF_017052135.1_ASM1705213v1/GCF_017052135.1_ASM1705213v1_genomic.fna.gz	GCF_017052135.1_ASM1705213v1_genomic.fna.gz	PNA 14-12		gaurav.agarwal@uga.edu	Gaurav	Agarwal	Ron Gitaitis and Bhabesh Dutta		Pantoea stewartii	32.2177 N 82.4135 W
N	76,6,13,1,0,0,0,0,0,0,0,1,0,1,0,0,0,0,0,2	GCF_017052195.1	Pantoea stewartii subsp. indologenes	PNA 14-11	d__Bacteria;p__Proteobacteria;c__Gammaproteobacteria;o__Enterobacterales;f__Erwiniaceae;g__Pantoea;s__Pantoea stewartii	d__Bacteria;p__Proteobacteria;c__Gammaproteobacteria;o__Enterobacterales;f__Enterobacteriaceae;g__Pantoea;s__Pantoea stewartii	Pantoea stewartii	field; Location: 32.2177° N 82.4135° W	healthy/unspecified plant	Allium cepa	onion	2014-01-01	USA	Vidalia Region, Georgia			GCF_017052195.1_ASM1705219v1_genomic.fna	RS_GCF_017052195.1	f	not type material	none	f	none	none	PNA 14-11	University of Georgia	JADWWC000000000.1	Undefined interest	PRJNA224116	SAMN16866616	24	4673210	ASM1705219v1	GCF_017052195.1	66270	Yes	ftp://ftp.ncbi.nlm.nih.gov/genomes/all/GCF/017/052/195/GCF_017052195.1_ASM1705219v1/GCF_017052195.1_ASM1705219v1_genomic.fna.gz	GCF_017052195.1_ASM1705219v1_genomic.fna.gz	PNA 14-11		gaurav.agarwal@uga.edu	Gaurav	Agarwal	Ron Gitaitis and Bhabesh Dutta		Pantoea stewartii	32.2177 N 82.4135 W
N	76,6,13,1,0,0,0,0,0,0,0,1,0,1,0,0,0,0,0,3	GCF_017052375.1	Pantoea stewartii subsp. indologenes	PNA 14-9	d__Bacteria;p__Proteobacteria;c__Gammaproteobacteria;o__Enterobacterales;f__Erwiniaceae;g__Pantoea;s__Pantoea stewartii	d__Bacteria;p__Proteobacteria;c__Gammaproteobacteria;o__Enterobacterales;f__Enterobacteriaceae;g__Pantoea;s__Pantoea stewartii	Pantoea stewartii	field	healthy/unspecified plant	Allium cepa	onion	2014-01-01	USA	Vidalia Region, Georgia			GCF_017052375.1_ASM1705237v1_genomic.fna	RS_GCF_017052375.1	f	not type material	none	f	none	none	PNA 14-9	University of Georgia	JADWWB000000000.1	Undefined interest	PRJNA676043	SAMN16866615	24	4672170	ASM1705237v1	GCF_017052375.1	66270	Yes	ftp://ftp.ncbi.nlm.nih.gov/genomes/all/GCF/017/052/375/GCF_017052375.1_ASM1705237v1/GCF_017052375.1_ASM1705237v1_genomic.fna.gz	GCF_017052375.1_ASM1705237v1_genomic.fna.gz	PNA 14-9		gaurav.agarwal@uga.edu	Gaurav	Agarwal	Ron Gitaitis and Bhabesh Dutta		Pantoea stewartii	32.2177 N 82.4135 W
Y	76,6,13,1,0,0,0,0,0,0,0,10,0,0,0,0,0,0,0,0	GCF_017051815.1	Pantoea stewartii subsp. indologenes	NCPPB 2282	d__Bacteria;p__Proteobacteria;c__Gammaproteobacteria;o__Enterobacterales;f__Erwiniaceae;g__Pantoea;s__Pantoea stewartii	d__Bacteria;p__Proteobacteria;c__Gammaproteobacteria;o__Enterobacterales;f__Enterobacteriaceae;g__Pantoea;s__Pantoea stewartii	Pantoea stewartii	Location: 20.5937° N 78.9629° E	healthy/unspecified plant	Pennisetum glaucum	pearl millet	1956-01-01	India				GCF_017051815.1_ASM1705181v1_genomic.fna	RS_GCF_017051815.1	f	not type material	none	f	none	none	NCPPB 2282	University of Georgia	JADWWN000000000.1	Undefined interest	PRJNA676043	SAMN16866627	28	4857718	ASM1705181v1	GCF_017051815.1	66270	Yes	ftp://ftp.ncbi.nlm.nih.gov/genomes/all/GCF/017/051/815/GCF_017051815.1_ASM1705181v1/GCF_017051815.1_ASM1705181v1_genomic.fna.gz	GCF_017051815.1_ASM1705181v1_genomic.fna.gz	NCPPB 2282		gaurav.agarwal@uga.edu	Gaurav	Agarwal			Pantoea stewartii	20.5937 N 78.9629 E
N	76,6,13,1,0,0,0,0,0,0,0,10,0,0,0,0,0,0,0,0	GCF_017051845.1	Pantoea stewartii subsp. indologenes	NCPPB 1562	d__Bacteria;p__Proteobacteria;c__Gammaproteobacteria;o__Enterobacterales;f__Erwiniaceae;g__Pantoea;s__Pantoea stewartii	d__Bacteria;p__Proteobacteria;c__Gammaproteobacteria;o__Enterobacterales;f__Enterobacteriaceae;g__Pantoea;s__Pantoea stewartii	Pantoea stewartii		healthy/unspecified plant	Pennisetum glaucum	pearl millet	1963-01-01	India				GCF_017051845.1_ASM1705184v1_genomic.fna	RS_GCF_017051845.1	f	not type material	none	f	none	none	NCPPB 1562	University of Georgia	JADWWO000000000.1	Undefined interest	PRJNA676043	SAMN16866628	30	4858306	ASM1705184v1	GCF_017051845.1	66270	Yes	ftp://ftp.ncbi.nlm.nih.gov/genomes/all/GCF/017/051/845/GCF_017051845.1_ASM1705184v1/GCF_017051845.1_ASM1705184v1_genomic.fna.gz	GCF_017051845.1_ASM1705184v1_genomic.fna.gz	NCPPB 1562		gaurav.agarwal@uga.edu	Gaurav	Agarwal			Pantoea stewartii	20.5937 N 78.9629 E
Y	76,6,13,1,0,0,0,0,0,0,0,11,0,0,0,0,0,0,0,0	GCF_017051935.1	Pantoea stewartii subsp. indologenes	PANS 07-14	d__Bacteria;p__Proteobacteria;c__Gammaproteobacteria;o__Enterobacterales;f__Erwiniaceae;g__Pantoea;s__Pantoea stewartii	d__Bacteria;p__Proteobacteria;c__Gammaproteobacteria;o__Enterobacterales;f__Enterobacteriaceae;g__Pantoea;s__Pantoea stewartii	Pantoea stewartii	onion field; Location: 32.2177° N 82.4135° W	healthy/unspecified plant	Verbena sp.	verbena	2007-01-01	USA	Vidalia Region, Georgia			GCF_017051935.1_ASM1705193v1_genomic.fna	RS_GCF_017051935.1	f	not type material	none	f	none	none	PANS 07-14	University of Georgia	JADWWJ000000000.1	Undefined interest	PRJNA676043	SAMN16866623	29	4773208	ASM1705193v1	GCF_017051935.1	66270	Yes	ftp://ftp.ncbi.nlm.nih.gov/genomes/all/GCF/017/051/935/GCF_017051935.1_ASM1705193v1/GCF_017051935.1_ASM1705193v1_genomic.fna.gz	GCF_017051935.1_ASM1705193v1_genomic.fna.gz	PANS 07-14		gaurav.agarwal@uga.edu	Gaurav	Agarwal	Ron Gitaitis		Pantoea stewartii	32.2177 N 82.4135 W
Y	76,6,13,1,0,0,0,0,0,0,0,12,0,0,0,0,0,0,0,0	GCF_017051945.1	Pantoea stewartii subsp. indologenes	PANS 99-15	d__Bacteria;p__Proteobacteria;c__Gammaproteobacteria;o__Enterobacterales;f__Erwiniaceae;g__Pantoea;s__Pantoea stewartii	d__Bacteria;p__Proteobacteria;c__Gammaproteobacteria;o__Enterobacterales;f__Enterobacteriaceae;g__Pantoea;s__Pantoea stewartii	Pantoea stewartii	onion field	healthy/unspecified plant	Digitaria sp.	crabgrass	1999-01-01	USA	Vidalia Region, Georgia			GCF_017051945.1_ASM1705194v1_genomic.fna	RS_GCF_017051945.1	f	not type material	none	f	none	none	PANS 99-15	University of Georgia	JADWWK000000000.1	Undefined interest	PRJNA676043	SAMN16866624	36	4797428	ASM1705194v1	GCF_017051945.1	66270	Yes	ftp://ftp.ncbi.nlm.nih.gov/genomes/all/GCF/017/051/945/GCF_017051945.1_ASM1705194v1/GCF_017051945.1_ASM1705194v1_genomic.fna.gz	GCF_017051945.1_ASM1705194v1_genomic.fna.gz	PANS 99-15		gaurav.agarwal@uga.edu	Gaurav	Agarwal	Ron Gitaitis		Pantoea stewartii	32.2177 N 82.4135 W
Y	76,6,13,1,0,0,0,0,0,0,0,13,0,0,0,0,0,0,0,0	GCF_017051975.1	Pantoea stewartii subsp. indologenes	PANS 07-10	d__Bacteria;p__Proteobacteria;c__Gammaproteobacteria;o__Enterobacterales;f__Erwiniaceae;g__Pantoea;s__Pantoea stewartii	d__Bacteria;p__Proteobacteria;c__Gammaproteobacteria;o__Enterobacterales;f__Enterobacteriaceae;g__Pantoea;s__Pantoea stewartii	Pantoea stewartii	onion field; Location: 32.2177° N 82.4135° W	healthy/unspecified plant	Pennisetum glaucum	pearl millet	2007-01-01	USA	Vidalia Region, Georgia			GCF_017051975.1_ASM1705197v1_genomic.fna	RS_GCF_017051975.1	f	not type material	none	f	none	none	PANS 07-10	University of Georgia	JADWWH000000000.1	Undefined interest	PRJNA676043	SAMN16866621	36	4938266	ASM1705197v1	GCF_017051975.1	66270	Yes	ftp://ftp.ncbi.nlm.nih.gov/genomes/all/GCF/017/051/975/GCF_017051975.1_ASM1705197v1/GCF_017051975.1_ASM1705197v1_genomic.fna.gz	GCF_017051975.1_ASM1705197v1_genomic.fna.gz	PANS 07-10		gaurav.agarwal@uga.edu	Gaurav	Agarwal	Ron Gitaitis		Pantoea stewartii	32.2177 N 82.4135 W
N	76,6,13,1,0,0,0,0,0,0,0,13,0,0,0,0,0,0,0,0	GCF_017052015.1	Pantoea stewartii subsp. indologenes	PANS 07-12	d__Bacteria;p__Proteobacteria;c__Gammaproteobacteria;o__Enterobacterales;f__Erwiniaceae;g__Pantoea;s__Pantoea stewartii	d__Bacteria;p__Proteobacteria;c__Gammaproteobacteria;o__Enterobacterales;f__Enterobacteriaceae;g__Pantoea;s__Pantoea stewartii	Pantoea stewartii	onion field	healthy/unspecified plant	Pennisetum glaucum	pearl millet	2007-01-01	USA	Vidalia Region, Georgia			GCF_017052015.1_ASM1705201v1_genomic.fna	RS_GCF_017052015.1	f	not type material	none	f	none	none	PANS 07-12	University of Georgia	JADWWI000000000.1	Undefined interest	PRJNA676043	SAMN16866622	36	4938506	ASM1705201v1	GCF_017052015.1	66270	Yes	ftp://ftp.ncbi.nlm.nih.gov/genomes/all/GCF/017/052/015/GCF_017052015.1_ASM1705201v1/GCF_017052015.1_ASM1705201v1_genomic.fna.gz	GCF_017052015.1_ASM1705201v1_genomic.fna.gz	PANS 07-12		gaurav.agarwal@uga.edu	Gaurav	Agarwal	Ron Gitaitis		Pantoea stewartii	32.2177 N 82.4135 W
Y	76,6,13,1,0,0,0,0,0,0,0,14,0,0,0,0,0,0,0,0	GCF_017052095.1	Pantoea stewartii subsp. indologenes	PANS 07-4	d__Bacteria;p__Proteobacteria;c__Gammaproteobacteria;o__Enterobacterales;f__Erwiniaceae;g__Pantoea;s__Pantoea stewartii	d__Bacteria;p__Proteobacteria;c__Gammaproteobacteria;o__Enterobacterales;f__Enterobacteriaceae;g__Pantoea;s__Pantoea stewartii	Pantoea stewartii	onion field; Location: 32.2177° N 82.4135° W	healthy/unspecified plant	Setaria italica (Panicum italicum L.)	foxtail millet	2007-01-01	USA	Vidalia Region, Georgia			GCF_017052095.1_ASM1705209v1_genomic.fna	RS_GCF_017052095.1	f	not type material	none	f	none	none	PANS 07-4	University of Georgia	JADWWF000000000.1	Undefined interest	PRJNA224116	SAMN16866619	37	5042668	ASM1705209v1	GCF_017052095.1	66270	Yes	ftp://ftp.ncbi.nlm.nih.gov/genomes/all/GCF/017/052/095/GCF_017052095.1_ASM1705209v1/GCF_017052095.1_ASM1705209v1_genomic.fna.gz	GCF_017052095.1_ASM1705209v1_genomic.fna.gz	PANS 07-4		gaurav.agarwal@uga.edu	Gaurav	Agarwal	Ron Gitaitis		Pantoea stewartii	32.2177 N 82.4135 W
Y	76,6,13,1,0,0,0,0,0,0,0,14,0,0,0,0,0,1,0,0	GCF_017052115.1	Pantoea stewartii subsp. indologenes	PANS 07-6	d__Bacteria;p__Proteobacteria;c__Gammaproteobacteria;o__Enterobacterales;f__Erwiniaceae;g__Pantoea;s__Pantoea stewartii	d__Bacteria;p__Proteobacteria;c__Gammaproteobacteria;o__Enterobacterales;f__Enterobacteriaceae;g__Pantoea;s__Pantoea stewartii	Pantoea stewartii	onion field	healthy/unspecified plant	Zea mays	corn	2007-01-01	USA	Vidalia Region, Georgia			GCF_017052115.1_ASM1705211v1_genomic.fna	RS_GCF_017052115.1	f	not type material	none	f	none	none	PANS 07-6	University of Georgia	JADWWG000000000.1	Undefined interest	PRJNA224116	SAMN16866620	37	5090281	ASM1705211v1	GCF_017052115.1	66270	Yes	ftp://ftp.ncbi.nlm.nih.gov/genomes/all/GCF/017/052/115/GCF_017052115.1_ASM1705211v1/GCF_017052115.1_ASM1705211v1_genomic.fna.gz	GCF_017052115.1_ASM1705211v1_genomic.fna.gz	PANS 07-6		gaurav.agarwal@uga.edu	Gaurav	Agarwal	Ron Gitaitis		Pantoea stewartii	32.2177 N 82.4135 W
Y	76,6,13,1,0,0,0,0,0,0,0,15,0,0,0,0,0,0,0,0	GCF_017052175.1	Pantoea stewartii subsp. indologenes	PNA 15-2	d__Bacteria;p__Proteobacteria;c__Gammaproteobacteria;o__Enterobacterales;f__Erwiniaceae;g__Pantoea;s__Pantoea stewartii	d__Bacteria;p__Proteobacteria;c__Gammaproteobacteria;o__Enterobacterales;f__Enterobacteriaceae;g__Pantoea;s__Pantoea stewartii	Pantoea stewartii	field	healthy/unspecified plant	Allium cepa	onion	2015-01-01	USA	Vidalia Region, Georgia			GCF_017052175.1_ASM1705217v1_genomic.fna	RS_GCF_017052175.1	f	not type material	none	f	none	none	PNA 15-2	University of Georgia	JADWWE000000000.1	Undefined interest	PRJNA676043	SAMN16866618	26	4633154	ASM1705217v1	GCF_017052175.1	66270	Yes	ftp://ftp.ncbi.nlm.nih.gov/genomes/all/GCF/017/052/175/GCF_017052175.1_ASM1705217v1/GCF_017052175.1_ASM1705217v1_genomic.fna.gz	GCF_017052175.1_ASM1705217v1_genomic.fna.gz	PNA 15-2		gaurav.agarwal@uga.edu	Gaurav	Agarwal	Ron Gitaitis and Bhabesh Dutta		Pantoea stewartii	32.2177 N 82.4135 W
N	76,6,13,1,0,0,0,0,0,0,0,2,0,0,0,0,0,0,0,0	GCF_000786255.1	Pantoea stewartii	M009	d__Bacteria;p__Proteobacteria;c__Gammaproteobacteria;o__Enterobacterales;f__Erwiniaceae;g__Pantoea;s__Pantoea stewartii	d__Bacteria;p__Proteobacteria;c__Gammaproteobacteria;o__Enterobacterales;f__Enterobacteriaceae;g__Pantoea;s__Pantoea stewartii	Pantoea stewartii	waterfall	water/air			2013-10-01	Malaysia				GCF_000786255.1_ASM78625v1_genomic.fna	RS_GCF_000786255.1	f	not type material	none	f	Malaysia	waterfall	M009	University of Malaya	JRWI00000000.1	Undefined interest	PRJNA263996	SAMN03112721	56	4821705	ASM78625v1	GCF_000786255.1	66269	Yes	ftp://ftp.ncbi.nlm.nih.gov/genomes/all/GCF/000/786/255/GCF_000786255.1_ASM78625v1/GCF_000786255.1_ASM78625v1_genomic.fna.gz	GCF_000786255.1_ASM78625v1_genomic.fna.gz	M009		tmarilyn36@gmail.com	Wen-Si	Tan	Wen-Si Tan
Y	76,6,13,1,0,0,0,0,0,0,0,2,0,0,0,0,0,0,0,1	GCF_000803205.1	Pantoea stewartii	M073a	d__Bacteria;p__Proteobacteria;c__Gammaproteobacteria;o__Enterobacterales;f__Erwiniaceae;g__Pantoea;s__Pantoea stewartii	d__Bacteria;p__Proteobacteria;c__Gammaproteobacteria;o__Enterobacterales;f__Enterobacteriaceae;g__Pantoea;s__Pantoea stewartii	Pantoea stewartii	waterfall	water/air			2013-10-01	Malaysia				GCF_000803205.1_ASM80320v1_genomic.fna	RS_GCF_000803205.1	f	not type material	none	f	Malaysia	waterfall	M073a	University of Malaya	JSXF00000000.1	Undefined interest	PRJNA265925	SAMN03154073	39	4817607	ASM80320v1	GCF_000803205.1	66269	Yes	ftp://ftp.ncbi.nlm.nih.gov/genomes/all/GCF/000/803/205/GCF_000803205.1_ASM80320v1/GCF_000803205.1_ASM80320v1_genomic.fna.gz	GCF_000803205.1_ASM80320v1_genomic.fna.gz	M073a		tmarilyn36@gmail.com	Wen-Si	Tan	Wen-Si Tan
Y	76,6,13,1,0,0,0,0,0,0,0,3,0,0,0,0,0,0,0,0	GCF_001476355.1	Pantoea stewartii	NS381	d__Bacteria;p__Proteobacteria;c__Gammaproteobacteria;o__Enterobacterales;f__Erwiniaceae;g__Pantoea;s__Pantoea stewartii	d__Bacteria;p__Proteobacteria;c__Gammaproteobacteria;o__Enterobacterales;f__Enterobacteriaceae;g__Pantoea;s__Pantoea stewartii	Pantoea stewartii		healthy/unspecified plant	Oryza sativa	Asian rice	2013-01-01	India				GCF_001476355.1_ASM147635v1_genomic.fna	RS_GCF_001476355.1	f	not type material	none	f	India	none	NS381	Bacterial Genomics and Evolution Laboratory, CSIR-Institute of Microbial Technology, Sector 39-A, Chandigarh, India	LDSH00000000.1	Undefined interest	PRJNA224116	SAMN03401412	51	4693001	ASM147635v1	GCF_001476355.1	66269	Yes	ftp://ftp.ncbi.nlm.nih.gov/genomes/all/GCF/001/476/355/GCF_001476355.1_ASM147635v1/GCF_001476355.1_ASM147635v1_genomic.fna.gz	GCF_001476355.1_ASM147635v1_genomic.fna.gz	NS381		pbpatil@imtech.res.in	Prabhu	Patil		B.
Y	76,6,13,1,0,0,0,0,0,0,0,4,0,0,0,0,0,0,0,0	GCF_001476375.1	Pantoea stewartii	RSA36	d__Bacteria;p__Proteobacteria;c__Gammaproteobacteria;o__Enterobacterales;f__Erwiniaceae;g__Pantoea;s__Pantoea stewartii	d__Bacteria;p__Proteobacteria;c__Gammaproteobacteria;o__Enterobacterales;f__Enterobacteriaceae;g__Pantoea;s__Pantoea stewartii	Pantoea stewartii		healthy/unspecified plant	Oryza sativa	Asian rice	2013-01-01	India				GCF_001476375.1_ASM147637v1_genomic.fna	RS_GCF_001476375.1	f	not type material	none	f	India	none	RSA36	Bacterial Genomics and Evolution Laboratory, CSIR-Institute of Microbial Technology, Sector 39-A, Chandigarh, India	LDSK00000000.1	Undefined interest	PRJNA278253	SAMN03401418	76	4790394	ASM147637v1	GCF_001476375.1	66269	Yes	ftp://ftp.ncbi.nlm.nih.gov/genomes/all/GCF/001/476/375/GCF_001476375.1_ASM147637v1/GCF_001476375.1_ASM147637v1_genomic.fna.gz	GCF_001476375.1_ASM147637v1_genomic.fna.gz	RSA36		pbpatil@imtech.res.in	Prabhu	Patil		B.
N	76,6,13,1,0,0,0,0,0,0,0,4,0,0,0,0,0,0,1,0	GCF_001476795.1	Pantoea stewartii	RSA30	d__Bacteria;p__Proteobacteria;c__Gammaproteobacteria;o__Enterobacterales;f__Erwiniaceae;g__Pantoea;s__Pantoea stewartii	d__Bacteria;p__Proteobacteria;c__Gammaproteobacteria;o__Enterobacterales;f__Enterobacteriaceae;g__Pantoea;s__Pantoea stewartii	Pantoea stewartii		healthy/unspecified plant	Oryza sativa	Asian rice	2013-01-01	India				GCF_001476795.1_ASM147679v1_genomic.fna	RS_GCF_001476795.1	f	not type material	none	f	India	none	RSA30	Bacterial Genomics and Evolution Laboratory, CSIR-Institute of Microbial Technology, Sector 39-A, Chandigarh, India	LDSJ00000000.1	Undefined interest	PRJNA278250	SAMN03401415	84	4760375	ASM147679v1	GCF_001476795.1	66269	Yes	ftp://ftp.ncbi.nlm.nih.gov/genomes/all/GCF/001/476/795/GCF_001476795.1_ASM147679v1/GCF_001476795.1_ASM147679v1_genomic.fna.gz	GCF_001476795.1_ASM147679v1_genomic.fna.gz	RSA30		pbpatil@imtech.res.in	Prabhu	Patil		B.
N	76,6,13,1,0,0,0,0,0,0,0,4,0,0,0,0,0,0,1,1	GCF_001477215.1	Pantoea stewartii	RSA13	d__Bacteria;p__Proteobacteria;c__Gammaproteobacteria;o__Enterobacterales;f__Erwiniaceae;g__Pantoea;s__Pantoea stewartii	d__Bacteria;p__Proteobacteria;c__Gammaproteobacteria;o__Enterobacterales;f__Enterobacteriaceae;g__Pantoea;s__Pantoea stewartii	Pantoea stewartii	cone cell culture	healthy/unspecified plant	Oryza sativa	Asian rice	2013-01-01	India				GCF_001477215.1_ASM147721v1_genomic.fna	RS_GCF_001477215.1	f	not type material	none	f	India	none	RSA13	Bacterial Genomics and Evolution Laboratory, CSIR-Institute of Microbial Technology, Sector 39-A, Chandigarh, India	LDSI00000000.1	Undefined interest	PRJNA224116	SAMN03401414	48	4766500	ASM147721v1	GCF_001477215.1	66269	Yes	ftp://ftp.ncbi.nlm.nih.gov/genomes/all/GCF/001/477/215/GCF_001477215.1_ASM147721v1/GCF_001477215.1_ASM147721v1_genomic.fna.gz	GCF_001477215.1_ASM147721v1_genomic.fna.gz	RSA13		pbpatil@imtech.res.in	Prabhu	Patil		B.
Y	76,6,13,1,0,0,0,0,0,0,0,5,0,0,0,0,0,0,0,0	GCF_003201175.1	Pantoea sp. PNA 03-3	PNA 03-3	d__Bacteria;p__Proteobacteria;c__Gammaproteobacteria;o__Enterobacterales;f__Erwiniaceae;g__Pantoea;s__	d__Bacteria;p__Proteobacteria;c__Gammaproteobacteria;o__Enterobacterales;f__Enterobacteriaceae;g__Pantoea;s__Pantoea stewartii	Pantoea stewartii		undisclosed				USA	Toombs County, Georgia	genome sequencing to study the core and pangenomes of soil and plant-associated prokaryote	https://gold.jgi.doe.gov/projects?id=Gp0251873	GCF_003201175.1_ASM320117v1_genomic.fna	RS_GCF_003201175.1	f	not type material	none	f	none	none	PNA 03-3	DOE Joint Genome Institute	QICO00000000.1	Undefined interest	PRJNA439974	SAMN08776223	26	4932888	ASM320117v1	GCF_003201175.1	2135460	Yes	ftp://ftp.ncbi.nlm.nih.gov/genomes/all/GCF/003/201/175/GCF_003201175.1_ASM320117v1/GCF_003201175.1_ASM320117v1_genomic.fna.gz	GCF_003201175.1_ASM320117v1_genomic.fna.gz	PNA 03-3
Y	76,6,13,1,0,0,0,0,0,0,0,6,0,0,0,0,0,0,0,0	GCF_010273335.1	Pantoea stewartii subsp. stewartii	MS1	d__Bacteria;p__Proteobacteria;c__Gammaproteobacteria;o__Enterobacterales;f__Erwiniaceae;g__Pantoea;s__Pantoea stewartii	d__Bacteria;p__Proteobacteria;c__Gammaproteobacteria;o__Enterobacterales;f__Enterobacteriaceae;g__Pantoea;s__Pantoea stewartii	Pantoea stewartii	pulps and rags tissues of infected fruits	diseased plant	Artocarpus heterophyllus	jackfruit	2017-01-01	Malaysia	Pahang			GCF_010273335.1_ASM1027333v1_genomic.fna	RS_GCF_010273335.1	f	not type material	none	f	none	none	MS1	Faculty of Agriculture	SGSP00000000.1	Undefined interest	PRJNA224116	SAMN10915378	59	4780534	ASM1027333v1	GCF_010273335.1	66271	Yes	ftp://ftp.ncbi.nlm.nih.gov/genomes/all/GCF/010/273/335/GCF_010273335.1_ASM1027333v1/GCF_010273335.1_ASM1027333v1_genomic.fna.gz	GCF_010273335.1_ASM1027333v1_genomic.fna.gz	MS1		wahidasuhaimy86@gmail.com	Noor Wahida	Suhaimy	Noor Wahida Ismail-Suhaimy	Ismail	Pantoea stewartii
Y	76,6,13,1,0,0,0,0,0,0,0,7,0,0,0,0,0,0,0,0	GCF_011044475.1	Pantoea stewartii	ZJ-FGZX1	d__Bacteria;p__Proteobacteria;c__Gammaproteobacteria;o__Enterobacterales;f__Erwiniaceae;g__Pantoea;s__Pantoea stewartii	d__Bacteria;p__Proteobacteria;c__Gammaproteobacteria;o__Enterobacterales;f__Enterobacteriaceae;g__Pantoea;s__Pantoea stewartii	Pantoea stewartii	leaf; Location: 21.54° N 110.50° E	healthy/unspecified plant	Dracaena sanderiana	ribbon plant	2017-09-10	China	Zhanjiang City, Guangdong Province			GCF_011044475.1_ASM1104447v1_genomic.fna	RS_GCF_011044475.1	f	not type material	none	f	none	none	ZJ-FGZX1	Guangdong Ocean University	none	Undefined interest	PRJNA607905	SAMN14150199	3	4982863	ASM1104447v1	GCF_011044475.1	66269	Yes	ftp://ftp.ncbi.nlm.nih.gov/genomes/all/GCF/011/044/475/GCF_011044475.1_ASM1104447v1/GCF_011044475.1_ASM1104447v1_genomic.fna.gz	GCF_011044475.1_ASM1104447v1_genomic.fna.gz	ZJ-FGZX1		huhanqiao@sina.com	Han	Hu	Dr. Hanqiao Hu	Q		21.54 N 110.50 E
N	76,6,13,1,0,0,0,0,0,0,0,8,0,0,0,0,0,0,0,0	GCF_013277595.1	Pantoea stewartii	626	d__Bacteria;p__Proteobacteria;c__Gammaproteobacteria;o__Enterobacterales;f__Erwiniaceae;g__Pantoea;s__Pantoea stewartii	d__Bacteria;p__Proteobacteria;c__Gammaproteobacteria;o__Enterobacterales;f__Enterobacteriaceae;g__Pantoea;s__Pantoea stewartii	Pantoea stewartii		healthy/unspecified plant	Zea mays	maize		India	Madras			GCF_013277595.1_ASM1327759v1_genomic.fna	RS_GCF_013277595.1	f	not type material	none	f	none	none	626	University of Regina	LYOW00000000.1	Undefined interest	PRJNA224116	SAMN05013688	43	4772642	ASM1327759v1	GCF_013277595.1	66269	Yes	ftp://ftp.ncbi.nlm.nih.gov/genomes/all/GCF/013/277/595/GCF_013277595.1_ASM1327759v1/GCF_013277595.1_ASM1327759v1_genomic.fna.gz	GCF_013277595.1_ASM1327759v1_genomic.fna.gz	626		john.stavrinides@uregina.ca	John	Stavrinides	D.W. Dye
N	76,6,13,1,0,0,0,0,0,0,0,8,0,0,0,0,0,0,1,0	GCF_017051875.1	Pantoea stewartii subsp. indologenes	NCPPB 1877	d__Bacteria;p__Proteobacteria;c__Gammaproteobacteria;o__Enterobacterales;f__Erwiniaceae;g__Pantoea;s__Pantoea stewartii	d__Bacteria;p__Proteobacteria;c__Gammaproteobacteria;o__Enterobacterales;f__Enterobacteriaceae;g__Pantoea;s__Pantoea stewartii	Pantoea stewartii	pulse	healthy/unspecified plant	Cyamopsis tetragonoloba	guar bean	1966-01-01					GCF_017051875.1_ASM1705187v1_genomic.fna	RS_GCF_017051875.1	f	not type material	none	f	none	none	NCPPB 1877	University of Georgia	JADWWM000000000.1	Undefined interest	PRJNA224116	SAMN16866626	36	4762219	ASM1705187v1	GCF_017051875.1	66270	Yes	ftp://ftp.ncbi.nlm.nih.gov/genomes/all/GCF/017/051/875/GCF_017051875.1_ASM1705187v1/GCF_017051875.1_ASM1705187v1_genomic.fna.gz	GCF_017051875.1_ASM1705187v1_genomic.fna.gz	NCPPB 1877		gaurav.agarwal@uga.edu	Gaurav	Agarwal			Pantoea stewartii
Y	76,6,13,1,0,0,0,0,0,0,0,8,0,0,0,0,0,0,1,1	GCF_017051895.1	Pantoea stewartii subsp. indologenes	NCPPB 2275	d__Bacteria;p__Proteobacteria;c__Gammaproteobacteria;o__Enterobacterales;f__Erwiniaceae;g__Pantoea;s__Pantoea stewartii	d__Bacteria;p__Proteobacteria;c__Gammaproteobacteria;o__Enterobacterales;f__Enterobacteriaceae;g__Pantoea;s__Pantoea stewartii	Pantoea stewartii		healthy/unspecified plant	Pennisetum glaucum	pearl millet	1970-01-01	India				GCF_017051895.1_ASM1705189v1_genomic.fna	RS_GCF_017051895.1	f	not type material	none	f	none	none	NCPPB 2275	University of Georgia	JADWWL000000000.1	Undefined interest	PRJNA224116	SAMN16866625	32	4762030	ASM1705189v1	GCF_017051895.1	66270	Yes	ftp://ftp.ncbi.nlm.nih.gov/genomes/all/GCF/017/051/895/GCF_017051895.1_ASM1705189v1/GCF_017051895.1_ASM1705189v1_genomic.fna.gz	GCF_017051895.1_ASM1705189v1_genomic.fna.gz	NCPPB 2275		gaurav.agarwal@uga.edu	Gaurav	Agarwal			Pantoea stewartii	20.5937 N 78.9629 E
Y	76,6,13,1,0,0,0,0,0,0,0,9,0,0,0,0,0,0,0,0	GCF_014218605.1	Pantoea stewartii	NRRL B-133	d__Bacteria;p__Proteobacteria;c__Gammaproteobacteria;o__Enterobacterales;f__Erwiniaceae;g__Pantoea;s__Pantoea stewartii	d__Bacteria;p__Proteobacteria;c__Gammaproteobacteria;o__Enterobacterales;f__Enterobacteriaceae;g__Pantoea;s__Pantoea stewartii	Pantoea stewartii	environmental	undisclosed								GCF_014218605.1_ASM1421860v1_genomic.fna	RS_GCF_014218605.1	f	not type material	none	f	none	none	NRRL B-133	University of Illinois Urbana-Champaign	JACETZ000000000.1	Undefined interest	PRJNA224116	SAMN15572496	28	4866106	ASM1421860v1	GCF_014218605.1	66269	Yes	ftp://ftp.ncbi.nlm.nih.gov/genomes/all/GCF/014/218/605/GCF_014218605.1_ASM1421860v1/GCF_014218605.1_ASM1421860v1_genomic.fna.gz	GCF_014218605.1_ASM1421860v1_genomic.fna.gz	NRRL B-133		alexp2@Illinois.edu	Alexander	Polidore
Y	76,6,13,1,0,0,0,0,0,0,1,0,0,0,0,0,0,0,0,0	GCF_001310285.1	Pantoea stewartii	A206	d__Bacteria;p__Proteobacteria;c__Gammaproteobacteria;o__Enterobacterales;f__Erwiniaceae;g__Pantoea;s__Pantoea stewartii	d__Bacteria;p__Proteobacteria;c__Gammaproteobacteria;o__Enterobacterales;f__Enterobacteriaceae;g__Pantoea;s__Pantoea stewartii	Pantoea stewartii	infected leaves	diseased plant	Bactris gasipaes	peach palm	2011-01-01	Costa Rica				GCF_001310285.1_Pantoea_stewartii_A206_1.0_genomic.fna	RS_GCF_001310285.1	f	not type material	none	f	Costa Rica	infected leaves	A206	Dr. James Tambong	LIHC00000000.1	Undefined interest	PRJNA224116	SAMN03968921	19	4654611	Pantoea_stewartii_A206_1.0	GCF_001310285.1	66269	Yes	ftp://ftp.ncbi.nlm.nih.gov/genomes/all/GCF/001/310/285/GCF_001310285.1_Pantoea_stewartii_A206_1.0/GCF_001310285.1_Pantoea_stewartii_A206_1.0_genomic.fna.gz	GCF_001310285.1_Pantoea_stewartii_A206_1.0_genomic.fna.gz	A206		zadam008@uottawa.ca	Zaky	Adam
Y	76,6,13,1,0,0,0,0,0,0,1,0,0,1,0,0,0,0,0,0	GCF_001310295.1	Pantoea stewartii	S301	d__Bacteria;p__Proteobacteria;c__Gammaproteobacteria;o__Enterobacterales;f__Erwiniaceae;g__Pantoea;s__Pantoea stewartii	d__Bacteria;p__Proteobacteria;c__Gammaproteobacteria;o__Enterobacterales;f__Enterobacteriaceae;g__Pantoea;s__Pantoea stewartii	Pantoea stewartii	infected leaves	diseased plant	Bactris gasipaes	peach palm	2011-01-01	Costa Rica				GCF_001310295.1_Pantoea_stewartii_S301_1.0_genomic.fna	RS_GCF_001310295.1	f	not type material	none	f	Costa Rica	Infected leaves	S301	Dr. James Tambong	LIIU00000000.1	Undefined interest	PRJNA224116	SAMN03968918	30	4486406	Pantoea_stewartii_S301_1.0	GCF_001310295.1	66269	Yes	ftp://ftp.ncbi.nlm.nih.gov/genomes/all/GCF/001/310/295/GCF_001310295.1_Pantoea_stewartii_S301_1.0/GCF_001310295.1_Pantoea_stewartii_S301_1.0_genomic.fna.gz	GCF_001310295.1_Pantoea_stewartii_S301_1.0_genomic.fna.gz	S301		zadam008@uottawa.ca	Zaky	Adam
Y	76,6,2,0,0,0,0,0,0,0,0,0,0,0,0,0,0,0,0,0	GCF_009905795.1	Pantoea vagans	SRS89	d__Bacteria;p__Proteobacteria;c__Gammaproteobacteria;o__Enterobacterales;f__Erwiniaceae;g__Pantoea;s__Pantoea vagans	d__Bacteria;p__Proteobacteria;c__Gammaproteobacteria;o__Enterobacterales;f__Enterobacteriaceae;g__Pantoea;s__Pantoea sp003512445	“Pantoea alfalfae”	seeds	healthy/unspecified plant	Stevia rebaudiana Bertoni	Stevia		Poland				GCF_009905795.1_ASM990579v1_genomic.fna	RS_GCF_009905795.1	t	not type material	none	f	none	none	SRS89	University of Agriculture in Krakow	JAAALG000000000.1	Undefined interest	PRJNA601084	SAMN13841437	151	4610019	ASM990579v1	GCF_009905795.1	470934	Yes	ftp://ftp.ncbi.nlm.nih.gov/genomes/all/GCF/009/905/795/GCF_009905795.1_ASM990579v1/GCF_009905795.1_ASM990579v1_genomic.fna.gz	GCF_009905795.1_ASM990579v1_genomic.fna.gz	SRS89		artur.gurgul@izoo.krakow.pl	Artur	Gurgul
Y	76,6,2,0,0,1,0,0,0,0,0,0,0,0,0,0,0,0,0,0	GCF_004792415.1	Pantoea vagans	LMG 24199	d__Bacteria;p__Proteobacteria;c__Gammaproteobacteria;o__Enterobacterales;f__Erwiniaceae;g__Pantoea;s__Pantoea vagans	d__Bacteria;p__Proteobacteria;c__Gammaproteobacteria;o__Enterobacterales;f__Enterobacteriaceae;g__Pantoea;s__Pantoea vagans	Pantoea vagans	leaves showing symptoms of bacterial blight and dieback	diseased plant	Eucalyptus sp.	eucalyptus		Uganda				GCF_004792415.1_ASM479241v1_genomic.fna	RS_GCF_004792415.1	t	type strain of species	LPSN	f	none	none	LMG 24199	Nanjing Forestry University	none	Undefined interest	PRJNA505269	SAMN10414043	3	4790329	ASM479241v1	GCF_004792415.1	470934	Yes	ftp://ftp.ncbi.nlm.nih.gov/genomes/all/GCF/004/792/415/GCF_004792415.1_ASM479241v1/GCF_004792415.1_ASM479241v1_genomic.fna.gz	GCF_004792415.1_ASM479241v1_genomic.fna.gz	LMG 24199		zwsong1027@gmail.com	Ben	Fan	Ben Fan
Y	76,6,2,0,0,1,0,0,1,0,0,0,0,0,0,0,0,0,0,0	GCA_002454305.1	Pantoea vagans	UBA6713	d__Bacteria;p__Proteobacteria;c__Gammaproteobacteria;o__Enterobacterales;f__Erwiniaceae;g__Pantoea;s__Pantoea vagans	d__Bacteria;p__Proteobacteria;c__Gammaproteobacteria;o__Enterobacterales;f__Enterobacteriaceae;g__Pantoea;s__Pantoea vagans	Pantoea vagans	metal	anthropogenic surface				USA	New York City, New York			GCA_002454305.1_ASM245430v1_genomic.fna	GB_GCA_002454305.1	f	not type material	none	f	none	none	UBA6713	University of Queensland	DKIR00000000.1	Undefined interest	PRJNA348753	SAMN06451703	31	4857046	ASM245430v1	GCA_002454305.1	470934	Yes	ftp://ftp.ncbi.nlm.nih.gov/genomes/all/GCA/002/454/305/GCA_002454305.1_ASM245430v1/GCA_002454305.1_ASM245430v1_genomic.fna.gz	GCA_002454305.1_ASM245430v1_genomic.fna.gz	UBA6713		donovan.parks@gmail.com	Donovan	Parks
Y	76,6,2,0,0,1,0,0,1,0,1,0,0,0,0,0,0,0,0,0	GCF_000148935.1	Pantoea vagans C9-1	C9-1	d__Bacteria;p__Proteobacteria;c__Gammaproteobacteria;o__Enterobacterales;f__Erwiniaceae;g__Pantoea;s__Pantoea vagans	d__Bacteria;p__Proteobacteria;c__Gammaproteobacteria;o__Enterobacterales;f__Enterobacteriaceae;g__Pantoea;s__Pantoea vagans	Pantoea vagans		undisclosed								GCF_000148935.1_ASM14893v1_genomic.fna	RS_GCF_000148935.1	f	not type material	none	f	none	none	C9-1	Forschungsanstalt Agroscope Changins-W├ñdenswil ACW	none	Undefined interest	PRJNA224116	SAMN02603237	4	4888338	ASM14893v1	GCF_000148935.1	712898	Yes	ftp://ftp.ncbi.nlm.nih.gov/genomes/all/GCF/000/148/935/GCF_000148935.1_ASM14893v1/GCF_000148935.1_ASM14893v1_genomic.fna.gz	GCF_000148935.1_ASM14893v1_genomic.fna.gz	C9-1							Pantoea vagans
Y	76,6,2,0,0,1,0,0,1,0,2,0,0,0,0,0,0,0,0,0	GCF_000745295.1	Pantoea sp. 9140	9140	d__Bacteria;p__Proteobacteria;c__Gammaproteobacteria;o__Enterobacterales;f__Erwiniaceae;g__Pantoea;s__	d__Bacteria;p__Proteobacteria;c__Gammaproteobacteria;o__Enterobacterales;f__Enterobacteriaceae;g__Pantoea;s__Pantoea vagans	Pantoea vagans		undisclosed						convergent evolution of an endohyphal lifestyle and mutualism in phylogenetically diverse bacteria	https://gold.jgi.doe.gov/project?id=Gp0041991	GCF_000745295.1_ASM74529v1_genomic.fna	RS_GCF_000745295.1	f	not type material	none	f	none	none	9140	DOE Joint Genome Institute	JQNO00000000.1	Undefined interest	PRJNA247914	SAMN02787012	3	4839470	ASM74529v1	GCF_000745295.1	1500896	Yes	ftp://ftp.ncbi.nlm.nih.gov/genomes/all/GCF/000/745/295/GCF_000745295.1_ASM74529v1/GCF_000745295.1_ASM74529v1_genomic.fna.gz	GCF_000745295.1_ASM74529v1_genomic.fna.gz	9140
Y	76,6,2,0,0,1,0,0,1,0,2,1,0,0,0,0,0,0,0,0	GCF_003032455.1	Pantoea vagans	PV989	d__Bacteria;p__Proteobacteria;c__Gammaproteobacteria;o__Enterobacterales;f__Erwiniaceae;g__Pantoea;s__Pantoea vagans	d__Bacteria;p__Proteobacteria;c__Gammaproteobacteria;o__Enterobacterales;f__Enterobacteriaceae;g__Pantoea;s__Pantoea vagans	Pantoea vagans	blood of an infant	human/animal	Homo sapiens	human	2015-12-01	China	Lishui, Zhejiang Province			GCF_003032455.1_ASM303245v1_genomic.fna	RS_GCF_003032455.1	f	not type material	none	f	none	none	PV989	Wenzhou Medical University	none	Undefined interest	PRJNA224116	SAMN08800199	4	4839154	ASM303245v1	GCF_003032455.1	470934	Yes	ftp://ftp.ncbi.nlm.nih.gov/genomes/all/GCF/003/032/455/GCF_003032455.1_ASM303245v1/GCF_003032455.1_ASM303245v1_genomic.fna.gz	GCF_003032455.1_ASM303245v1_genomic.fna.gz	PV989		xlllab@163.com	Lei	Xu	the Central Hospital of Lishui City
Y	76,6,2,0,0,1,0,0,1,0,3,0,0,0,0,0,0,0,0,0	GCF_002287745.1	Pantoea vagans	TYU1	d__Bacteria;p__Proteobacteria;c__Gammaproteobacteria;o__Enterobacterales;f__Erwiniaceae;g__Pantoea;s__Pantoea vagans	d__Bacteria;p__Proteobacteria;c__Gammaproteobacteria;o__Enterobacterales;f__Enterobacteriaceae;g__Pantoea;s__Pantoea vagans	Pantoea vagans	Identification of Taxol (Paclitaxel) producing endophytic bacteria from seeds and needles and identified as paclitaxel-producing strain.	healthy/unspecified plant	Taxus cuspidata Sieb. et Zucc	Spreading yew	2015-11-10	South Korea				GCF_002287745.1_ASM228774v1_genomic.fna	RS_GCF_002287745.1	f	not type material	none	f	none	none	TYU1	Yeungnam University	NRSO00000000.1	Undefined interest	PRJNA224116	SAMN07445198	6	4942229	ASM228774v1	GCF_002287745.1	470934	Yes	ftp://ftp.ncbi.nlm.nih.gov/genomes/all/GCF/002/287/745/GCF_002287745.1_ASM228774v1/GCF_002287745.1_ASM228774v1_genomic.fna.gz	GCF_002287745.1_ASM228774v1_genomic.fna.gz	TYU1		awadhesh.biotech07@gmail.com	Kwang-Hyun	Baek
Y	76,6,2,0,0,1,0,0,1,0,4,0,0,0,0,0,0,0,0,0	GCF_008039815.1	Pantoea vagans	ET-90	d__Bacteria;p__Proteobacteria;c__Gammaproteobacteria;o__Enterobacterales;f__Erwiniaceae;g__Pantoea;s__Pantoea vagans	d__Bacteria;p__Proteobacteria;c__Gammaproteobacteria;o__Enterobacterales;f__Enterobacteriaceae;g__Pantoea;s__Pantoea vagans	Pantoea vagans		insect	Melanaphis sacchari (Zehntner)	sugarcane aphid	2015-10-15	Mexico	Morelos			GCF_008039815.1_ASM803981v1_genomic.fna	RS_GCF_008039815.1	f	not type material	none	f	none	none	ET-90	Center for Genomic Sciences, UNAM	RCNL00000000.1	Undefined interest	PRJNA495668	SAMN10229748	292	5016207	ASM803981v1	GCF_008039815.1	470934	Yes	ftp://ftp.ncbi.nlm.nih.gov/genomes/all/GCF/008/039/815/GCF_008039815.1_ASM803981v1/GCF_008039815.1_ASM803981v1_genomic.fna.gz	GCF_008039815.1_ASM803981v1_genomic.fna.gz	ET-90		llozano@ccg.unam.mx	Luis	Lozano
Y	76,6,2,0,0,1,0,0,1,0,5,0,0,0,0,0,0,0,0,0	GCF_015654165.1	Pantoea sp. SM3640	SM3640	d__Bacteria;p__Proteobacteria;c__Gammaproteobacteria;o__Enterobacterales;f__Erwiniaceae;g__Pantoea;s__	d__Bacteria;p__Proteobacteria;c__Gammaproteobacteria;o__Enterobacterales;f__Enterobacteriaceae;g__Pantoea;s__Pantoea vagans	Pantoea vagans	oral, altitude: 1 m	human/animal	Homo sapiens	human	2020-01-01	South Korea				GCF_015654165.1_ASM1565416v1_genomic.fna	RS_GCF_015654165.1	f	not type material	none	f	none	none	SM3640	Korea University	none	Undefined interest	PRJNA224116	SAMN16744834	1	3998540	ASM1565416v1	GCF_015654165.1	2787629	Yes	ftp://ftp.ncbi.nlm.nih.gov/genomes/all/GCF/015/654/165/GCF_015654165.1_ASM1565416v1/GCF_015654165.1_ASM1565416v1_genomic.fna.gz	GCF_015654165.1_ASM1565416v1_genomic.fna.gz	SM3640		hpark@korea.ac.kr	Hyun	Park
Y	76,6,2,0,0,1,0,0,1,0,6,0,0,0,0,0,0,0,0,0	GCF_016658625.1	Pantoea sp. S62	S62	d__Bacteria;p__Proteobacteria;c__Gammaproteobacteria;o__Enterobacterales;f__Erwiniaceae;g__Pantoea;s__	d__Bacteria;p__Proteobacteria;c__Gammaproteobacteria;o__Enterobacterales;f__Enterobacteriaceae;g__Pantoea;s__Pantoea vagans	Pantoea vagans	heads	insect	Hypothenemus hampei	coffee berry borer (beetle)	2016-01-01	USA	Hawai'i			GCF_016658625.1_ASM1665862v1_genomic.fna	RS_GCF_016658625.1	f	not type material	none	f	none	none	S62	USDA-ARS-Beltsville Sustainable Perennial Crops Laboratory	JACVVI000000000.1	Undefined interest	PRJNA224116	SAMN15967376	89	5300361	ASM1665862v1	GCF_016658625.1	2769342	Yes	ftp://ftp.ncbi.nlm.nih.gov/genomes/all/GCF/016/658/625/GCF_016658625.1_ASM1665862v1/GCF_016658625.1_ASM1665862v1_genomic.fna.gz	GCF_016658625.1_ASM1665862v1_genomic.fna.gz	S62		jonathan.shao@ars.usda.gov	Jonathan	Shao
Y	76,6,2,0,0,1,0,1,0,0,0,0,0,0,0,0,0,0,0,0	GCF_000757435.2	Pantoea vagans	MP7	d__Bacteria;p__Proteobacteria;c__Gammaproteobacteria;o__Enterobacterales;f__Erwiniaceae;g__Pantoea;s__Pantoea vagans	d__Bacteria;p__Proteobacteria;c__Gammaproteobacteria;o__Enterobacterales;f__Enterobacteriaceae;g__Pantoea;s__Pantoea vagans	Pantoea vagans		insect	Isoptera sp.	termites	2009-01-01	South Africa				GCF_000757435.2_MP7assem4_genomic.fna	RS_GCF_000757435.2	f	not type material	none	f	South Africa	termites	MP7	Forestry and Agricultural Biotechnology Institute	JPKP00000000.1	Undefined interest	PRJNA254769	SAMN02905155	8	4598703	MP7assem4	GCF_000757435.2	470934	Yes	ftp://ftp.ncbi.nlm.nih.gov/genomes/all/GCF/000/757/435/GCF_000757435.2_MP7assem4/GCF_000757435.2_MP7assem4_genomic.fna.gz	GCF_000757435.2_MP7assem4_genomic.fna.gz	MP7		Pieter.demaayer@fabi.up.ac.za	Pieter	De Maayer
Y	76,6,2,0,0,1,0,2,0,0,0,0,0,0,0,0,0,0,0,0	GCF_001558735.2	Pantoea vagans	FDAARGOS_160	d__Bacteria;p__Proteobacteria;c__Gammaproteobacteria;o__Enterobacterales;f__Erwiniaceae;g__Pantoea;s__Pantoea vagans	d__Bacteria;p__Proteobacteria;c__Gammaproteobacteria;o__Enterobacterales;f__Enterobacteriaceae;g__Pantoea;s__Pantoea vagans	Pantoea vagans	wound swab	human/animal	Homo sapiens	human	2014-05-23	USA	District of Columbia			GCF_001558735.2_ASM155873v2_genomic.fna	RS_GCF_001558735.2	f	not type material	none	f	USA: DC	Wound swab	FDAARGOS_160	University of Maryland School of Medicine Institute for Genome Sciences (IGS) - sequencing center	none	Undefined interest	PRJNA224116	SAMN03996307	4	4808855	ASM155873v2	GCF_001558735.2	470934	Yes	ftp://ftp.ncbi.nlm.nih.gov/genomes/all/GCF/001/558/735/GCF_001558735.2_ASM155873v2/GCF_001558735.2_ASM155873v2_genomic.fna.gz	GCF_001558735.2_ASM155873v2_genomic.fna.gz	FDAARGOS_160		FDA-ARGOS@fda.hhs.gov	Heike	Sichtig	Children's National Hospital					Foreign Body
Y	76,6,2,0,0,1,1,0,0,0,0,0,0,0,0,0,0,0,0,0	GCA_002554555.1	Pantoea agglomerans	FDAARGOS_407	d__Bacteria;p__Proteobacteria;c__Gammaproteobacteria;o__Enterobacterales;f__Erwiniaceae;g__Pantoea;s__Pantoea agglomerans	d__Bacteria;p__Proteobacteria;c__Gammaproteobacteria;o__Enterobacterales;f__Enterobacteriaceae;g__Pantoea;s__Pantoea vagans	Pantoea vagans		healthy/unspecified plant	Mangifera indica	mango		South Africa				GCA_002554555.1_ASM255455v1_genomic.fna	GB_GCA_002554555.1	f	not type material	none	f	none	none	FDAARGOS_407	University of Maryland School of Medicine Institute for Genome Sciences (IGS) - sequencing center	PDEG00000000.1	Undefined interest	PRJNA224116	SAMN07312451	5	4795473	ASM255455v1	GCF_002554555.1	549	Yes	ftp://ftp.ncbi.nlm.nih.gov/genomes/all/GCF/002/554/555/GCF_002554555.1_ASM255455v1/GCF_002554555.1_ASM255455v1_genomic.fna.gz	GCF_002554555.1_ASM255455v1_genomic.fna.gz	FDAARGOS_407		FDA-ARGOS@fda.hhs.gov	Heike	Sichtig	USAMRIID < ATCC
Y	76,6,2,0,0,2,0,0,0,0,0,0,0,0,0,0,0,0,0,0	GCF_008632075.1	Pantoea sp. B_8	B_8	d__Bacteria;p__Proteobacteria;c__Gammaproteobacteria;o__Enterobacterales;f__Erwiniaceae;g__Pantoea;s__	d__Bacteria;p__Proteobacteria;c__Gammaproteobacteria;o__Enterobacterales;f__Enterobacteriaceae;g__Pantoea;s__Pantoea sp008632075	Pantoea gossypiicola sp. nov.	epiphytic bacteria isolated from symptomatic leaves	diseased plant	Gossypium hirsutum	upland cotton	2016-07-15	Pakistan	Bahwalpur, Punjab			GCF_008632075.1_ASM863207v1_genomic.fna	RS_GCF_008632075.1	t	not type material	none	f	none	none	B_8	Cook Lab - University of California at Davis	VWVM00000000.1	Undefined interest	PRJNA563888	SAMN12692236	47	4936004	ASM863207v1	GCF_008632075.1	2608008	Yes	ftp://ftp.ncbi.nlm.nih.gov/genomes/all/GCF/008/632/075/GCF_008632075.1_ASM863207v1/GCF_008632075.1_ASM863207v1_genomic.fna.gz	GCF_008632075.1_ASM863207v1_genomic.fna.gz	B_8		peterlchang@gmail.com	Peter	Chang	Muhammad Rizwan Tufail
Y	76,6,2,0,0,2,0,0,0,0,0,0,0,0,0,0,1,0,0,0	GCF_008631275.1	Pantoea sp. VH_8	VH_8	d__Bacteria;p__Proteobacteria;c__Gammaproteobacteria;o__Enterobacterales;f__Erwiniaceae;g__Pantoea;s__	d__Bacteria;p__Proteobacteria;c__Gammaproteobacteria;o__Enterobacterales;f__Enterobacteriaceae;g__Pantoea;s__Pantoea sp008632075	Pantoea gossypiicola sp. nov.	leaves	healthy/unspecified plant	Gossypium hirsutum	upland cotton	2016-08-15	Pakistan	Vehari, Punjab			GCF_008631275.1_ASM863127v1_genomic.fna	RS_GCF_008631275.1	f	not type material	none	f	none	none	VH_8	Cook Lab - University of California at Davis	VWTY00000000.1	Undefined interest	PRJNA563888	SAMN12692276	56	4918592	ASM863127v1	GCF_008631275.1	2608048	Yes	ftp://ftp.ncbi.nlm.nih.gov/genomes/all/GCF/008/631/275/GCF_008631275.1_ASM863127v1/GCF_008631275.1_ASM863127v1_genomic.fna.gz	GCF_008631275.1_ASM863127v1_genomic.fna.gz	VH_8		peterlchang@gmail.com	Peter	Chang	Muhammad Rizwan Tufail
Y	76,6,2,0,0,2,0,0,0,0,0,0,0,0,0,0,1,1,0,0	GCF_008631295.1	Pantoea sp. VH_4	VH_4	d__Bacteria;p__Proteobacteria;c__Gammaproteobacteria;o__Enterobacterales;f__Erwiniaceae;g__Pantoea;s__	d__Bacteria;p__Proteobacteria;c__Gammaproteobacteria;o__Enterobacterales;f__Enterobacteriaceae;g__Pantoea;s__Pantoea sp008632075	Pantoea gossypiicola sp. nov.	epiphytic bacteria isolated from symptomatic leaves	diseased plant	Gossypium hirsutum	upland cotton	2016-08-15	Pakistan	Vehari, Punjab			GCF_008631295.1_ASM863129v1_genomic.fna	RS_GCF_008631295.1	f	not type material	none	f	none	none	VH_4	Cook Lab - University of California at Davis	VWTZ00000000.1	Undefined interest	PRJNA224116	SAMN12692275	56	4927374	ASM863129v1	GCF_008631295.1	2608047	Yes	ftp://ftp.ncbi.nlm.nih.gov/genomes/all/GCF/008/631/295/GCF_008631295.1_ASM863129v1/GCF_008631295.1_ASM863129v1_genomic.fna.gz	GCF_008631295.1_ASM863129v1_genomic.fna.gz	VH_4		peterlchang@gmail.com	Peter	Chang	Muhammad Rizwan Tufail
Y	76,6,2,0,0,2,0,0,0,0,0,0,0,0,0,0,2,0,0,0	GCF_008631475.1	Pantoea sp. M_4	M_4	d__Bacteria;p__Proteobacteria;c__Gammaproteobacteria;o__Enterobacterales;f__Erwiniaceae;g__Pantoea;s__	d__Bacteria;p__Proteobacteria;c__Gammaproteobacteria;o__Enterobacterales;f__Enterobacteriaceae;g__Pantoea;s__Pantoea sp008632075	Pantoea gossypiicola sp. nov.	leaves	healthy/unspecified plant	Gossypium hirsutum	upland cotton	2016-07-19	Pakistan	Multan, Punjab			GCF_008631475.1_ASM863147v1_genomic.fna	RS_GCF_008631475.1	f	not type material	none	f	none	none	M_4	Cook Lab - University of California at Davis	VWUJ00000000.1	Undefined interest	PRJNA563888	SAMN12692265	59	4914301	ASM863147v1	GCF_008631475.1	2608037	Yes	ftp://ftp.ncbi.nlm.nih.gov/genomes/all/GCF/008/631/475/GCF_008631475.1_ASM863147v1/GCF_008631475.1_ASM863147v1_genomic.fna.gz	GCF_008631475.1_ASM863147v1_genomic.fna.gz	M_4		peterlchang@gmail.com	Peter	Chang	Muhammad Rizwan Tufail
Y	76,6,2,0,0,2,0,0,0,0,0,0,1,0,0,0,0,0,0,0	GCF_008631285.1	Pantoea sp. VH_3	VH_3	d__Bacteria;p__Proteobacteria;c__Gammaproteobacteria;o__Enterobacterales;f__Erwiniaceae;g__Pantoea;s__	d__Bacteria;p__Proteobacteria;c__Gammaproteobacteria;o__Enterobacterales;f__Enterobacteriaceae;g__Pantoea;s__Pantoea sp008632075	Pantoea gossypiicola sp. nov.	leaves	healthy/unspecified plant	Gossypium hirsutum	upland cotton	2016-08-15	Pakistan	Vehari, Punjab			GCF_008631285.1_ASM863128v1_genomic.fna	RS_GCF_008631285.1	f	not type material	none	f	none	none	VH_3	Cook Lab - University of California at Davis	VWUA00000000.1	Undefined interest	PRJNA224116	SAMN12692274	65	4898480	ASM863128v1	GCF_008631285.1	2608046	Yes	ftp://ftp.ncbi.nlm.nih.gov/genomes/all/GCF/008/631/285/GCF_008631285.1_ASM863128v1/GCF_008631285.1_ASM863128v1_genomic.fna.gz	GCF_008631285.1_ASM863128v1_genomic.fna.gz	VH_3		peterlchang@gmail.com	Peter	Chang	Muhammad Rizwan Tufail
N	76,6,2,0,0,2,0,0,0,0,0,0,1,0,0,0,0,0,1,0	GCF_008631335.1	Pantoea sp. VH_25	VH_25	d__Bacteria;p__Proteobacteria;c__Gammaproteobacteria;o__Enterobacterales;f__Erwiniaceae;g__Pantoea;s__	d__Bacteria;p__Proteobacteria;c__Gammaproteobacteria;o__Enterobacterales;f__Enterobacteriaceae;g__Pantoea;s__Pantoea sp008632075	Pantoea gossypiicola sp. nov.	epiphytic bacteria isolated from symptomatic leaves	diseased plant	Gossypium hirsutum	upland cotton	2016-08-15	Pakistan	Vehari, Punjab			GCF_008631335.1_ASM863133v1_genomic.fna	RS_GCF_008631335.1	f	not type material	none	f	none	none	VH_25	Cook Lab - University of California at Davis	VWUB00000000.1	Undefined interest	PRJNA563888	SAMN12692273	54	4906761	ASM863133v1	GCF_008631335.1	2608045	Yes	ftp://ftp.ncbi.nlm.nih.gov/genomes/all/GCF/008/631/335/GCF_008631335.1_ASM863133v1/GCF_008631335.1_ASM863133v1_genomic.fna.gz	GCF_008631335.1_ASM863133v1_genomic.fna.gz	VH_25		peterlchang@gmail.com	Peter	Chang	Muhammad Rizwan Tufail
Y	76,6,2,0,0,2,0,0,0,0,0,0,1,0,0,0,0,1,0,0	GCF_008631505.1	Pantoea sp. M_3	M_3	d__Bacteria;p__Proteobacteria;c__Gammaproteobacteria;o__Enterobacterales;f__Erwiniaceae;g__Pantoea;s__	d__Bacteria;p__Proteobacteria;c__Gammaproteobacteria;o__Enterobacterales;f__Enterobacteriaceae;g__Pantoea;s__Pantoea sp008632075	Pantoea gossypiicola sp. nov.	epiphytic bacteria isolated from symptomatic leaves	diseased plant	Gossypium hirsutum	upland cotton	2016-07-19	Pakistan	Multan, Punjab			GCF_008631505.1_ASM863150v1_genomic.fna	RS_GCF_008631505.1	f	not type material	none	f	none	none	M_3	Cook Lab - University of California at Davis	VWUK00000000.1	Undefined interest	PRJNA224116	SAMN12692264	59	4906730	ASM863150v1	GCF_008631505.1	2608036	Yes	ftp://ftp.ncbi.nlm.nih.gov/genomes/all/GCF/008/631/505/GCF_008631505.1_ASM863150v1/GCF_008631505.1_ASM863150v1_genomic.fna.gz	GCF_008631505.1_ASM863150v1_genomic.fna.gz	M_3		peterlchang@gmail.com	Peter	Chang	Muhammad Rizwan Tufail
Y	76,6,2,0,0,2,0,0,0,0,0,0,1,0,0,0,0,2,0,0	GCF_008631735.1	Pantoea sp. FN_2b	FN_2b	d__Bacteria;p__Proteobacteria;c__Gammaproteobacteria;o__Enterobacterales;f__Erwiniaceae;g__Pantoea;s__	d__Bacteria;p__Proteobacteria;c__Gammaproteobacteria;o__Enterobacterales;f__Enterobacteriaceae;g__Pantoea;s__Pantoea sp008632075	Pantoea gossypiicola sp. nov.	leaves	healthy/unspecified plant	Gossypium hirsutum	upland cotton	2016-08-05	Pakistan	Faisalabad, Punjab			GCF_008631735.1_ASM863173v1_genomic.fna	RS_GCF_008631735.1	f	not type material	none	f	none	none	FN_2b	Cook Lab - University of California at Davis	VWUW00000000.1	Undefined interest	PRJNA563888	SAMN12692252	54	4915313	ASM863173v1	GCF_008631735.1	2608024	Yes	ftp://ftp.ncbi.nlm.nih.gov/genomes/all/GCF/008/631/735/GCF_008631735.1_ASM863173v1/GCF_008631735.1_ASM863173v1_genomic.fna.gz	GCF_008631735.1_ASM863173v1_genomic.fna.gz	FN_2b		peterlchang@gmail.com	Peter	Chang	Muhammad Rizwan Tufail
N	76,6,2,0,0,2,0,0,0,0,0,0,1,0,0,0,0,2,0,1	GCF_008631795.1	Pantoea sp. Bo_5	Bo_5	d__Bacteria;p__Proteobacteria;c__Gammaproteobacteria;o__Enterobacterales;f__Erwiniaceae;g__Pantoea;s__	d__Bacteria;p__Proteobacteria;c__Gammaproteobacteria;o__Enterobacterales;f__Enterobacteriaceae;g__Pantoea;s__Pantoea sp008632075	Pantoea gossypiicola sp. nov.	Epiphytic bacteria isolated from symptomatic leaves	diseased plant	Gossypium hirsutum	upland cotton	2016-07-18	Pakistan	Burewala, Punjab			GCF_008631795.1_ASM863179v1_genomic.fna	RS_GCF_008631795.1	f	not type material	none	f	none	none	Bo_5	Cook Lab - University of California at Davis	VWUY00000000.1	Undefined interest	PRJNA563888	SAMN12692250	54	4922806	ASM863179v1	GCF_008631795.1	2608022	Yes	ftp://ftp.ncbi.nlm.nih.gov/genomes/all/GCF/008/631/795/GCF_008631795.1_ASM863179v1/GCF_008631795.1_ASM863179v1_genomic.fna.gz	GCF_008631795.1_ASM863179v1_genomic.fna.gz	Bo_5		peterlchang@gmail.com	Peter	Chang	Muhammad Rizwan Tufail
N	76,6,2,0,0,2,0,0,0,0,0,0,1,0,0,0,0,2,0,10	GCF_008632095.1	Pantoea sp. B_2	B_2	d__Bacteria;p__Proteobacteria;c__Gammaproteobacteria;o__Enterobacterales;f__Erwiniaceae;g__Pantoea;s__	d__Bacteria;p__Proteobacteria;c__Gammaproteobacteria;o__Enterobacterales;f__Enterobacteriaceae;g__Pantoea;s__Pantoea sp008632075	Pantoea gossypiicola sp. nov.	leaves	healthy/unspecified plant	Gossypium hirsutum	upland cotton	2016-07-15	Pakistan	Bahwalpur, Punjab			GCF_008632095.1_ASM863209v1_genomic.fna	RS_GCF_008632095.1	f	not type material	none	f	none	none	B_2	Cook Lab - University of California at Davis	VWVN00000000.1	Undefined interest	PRJNA563888	SAMN12692235	52	4922637	ASM863209v1	GCF_008632095.1	2608007	Yes	ftp://ftp.ncbi.nlm.nih.gov/genomes/all/GCF/008/632/095/GCF_008632095.1_ASM863209v1/GCF_008632095.1_ASM863209v1_genomic.fna.gz	GCF_008632095.1_ASM863209v1_genomic.fna.gz	B_2		peterlchang@gmail.com	Peter	Chang	Muhammad Rizwan Tufail
N	76,6,2,0,0,2,0,0,0,0,0,0,1,0,0,0,0,2,0,2	GCF_008631815.1	Pantoea sp. Bo_46	Bo_46	d__Bacteria;p__Proteobacteria;c__Gammaproteobacteria;o__Enterobacterales;f__Erwiniaceae;g__Pantoea;s__	d__Bacteria;p__Proteobacteria;c__Gammaproteobacteria;o__Enterobacterales;f__Enterobacteriaceae;g__Pantoea;s__Pantoea sp008632075	Pantoea gossypiicola sp. nov.	leaves	healthy/unspecified plant	Gossypium hirsutum	upland cotton	2016-07-18	Pakistan	Burewala, Punjab			GCF_008631815.1_ASM863181v1_genomic.fna	RS_GCF_008631815.1	f	not type material	none	f	none	none	Bo_46	Cook Lab - University of California at Davis	VWUZ00000000.1	Undefined interest	PRJNA563888	SAMN12692249	55	4921148	ASM863181v1	GCF_008631815.1	2608021	Yes	ftp://ftp.ncbi.nlm.nih.gov/genomes/all/GCF/008/631/815/GCF_008631815.1_ASM863181v1/GCF_008631815.1_ASM863181v1_genomic.fna.gz	GCF_008631815.1_ASM863181v1_genomic.fna.gz	Bo_46		peterlchang@gmail.com	Peter	Chang	Muhammad Rizwan Tufail
N	76,6,2,0,0,2,0,0,0,0,0,0,1,0,0,0,0,2,0,2	GCF_008631825.1	Pantoea sp. Bo_40	Bo_40	d__Bacteria;p__Proteobacteria;c__Gammaproteobacteria;o__Enterobacterales;f__Erwiniaceae;g__Pantoea;s__	d__Bacteria;p__Proteobacteria;c__Gammaproteobacteria;o__Enterobacterales;f__Enterobacteriaceae;g__Pantoea;s__Pantoea sp008632075	Pantoea gossypiicola sp. nov.	Epiphytic bacteria isolated from symptomatic leaves	diseased plant	Gossypium hirsutum	upland cotton	2016-07-18	Pakistan	Burewala, Punjab			GCF_008631825.1_ASM863182v1_genomic.fna	RS_GCF_008631825.1	f	not type material	none	f	none	none	Bo_40	Cook Lab - University of California at Davis	VWVA00000000.1	Undefined interest	PRJNA563888	SAMN12692248	52	4920967	ASM863182v1	GCF_008631825.1	2608020	Yes	ftp://ftp.ncbi.nlm.nih.gov/genomes/all/GCF/008/631/825/GCF_008631825.1_ASM863182v1/GCF_008631825.1_ASM863182v1_genomic.fna.gz	GCF_008631825.1_ASM863182v1_genomic.fna.gz	Bo_40		peterlchang@gmail.com	Peter	Chang	Muhammad Rizwan Tufail
N	76,6,2,0,0,2,0,0,0,0,0,0,1,0,0,0,0,2,0,3	GCF_008631835.1	Pantoea sp. Bo_39	Bo_39	d__Bacteria;p__Proteobacteria;c__Gammaproteobacteria;o__Enterobacterales;f__Erwiniaceae;g__Pantoea;s__	d__Bacteria;p__Proteobacteria;c__Gammaproteobacteria;o__Enterobacterales;f__Enterobacteriaceae;g__Pantoea;s__Pantoea sp008632075	Pantoea gossypiicola sp. nov.	epiphytic bacteria isolated from symptomatic leaves	diseased plant	Gossypium hirsutum	upland cotton	2016-07-18	Pakistan	Burewala, Punjab			GCF_008631835.1_ASM863183v1_genomic.fna	RS_GCF_008631835.1	f	not type material	none	f	none	none	Bo_39	Cook Lab - University of California at Davis	VWVB00000000.1	Undefined interest	PRJNA224116	SAMN12692247	52	4921098	ASM863183v1	GCF_008631835.1	2608019	Yes	ftp://ftp.ncbi.nlm.nih.gov/genomes/all/GCF/008/631/835/GCF_008631835.1_ASM863183v1/GCF_008631835.1_ASM863183v1_genomic.fna.gz	GCF_008631835.1_ASM863183v1_genomic.fna.gz	Bo_39		peterlchang@gmail.com	Peter	Chang	Muhammad Rizwan Tufail
Y	76,6,2,0,0,2,0,0,0,0,0,0,1,0,0,0,0,2,0,4	GCF_008631865.1	Pantoea sp. Bo_34a	Bo_34a	d__Bacteria;p__Proteobacteria;c__Gammaproteobacteria;o__Enterobacterales;f__Erwiniaceae;g__Pantoea;s__	d__Bacteria;p__Proteobacteria;c__Gammaproteobacteria;o__Enterobacterales;f__Enterobacteriaceae;g__Pantoea;s__Pantoea sp008632075	Pantoea gossypiicola sp. nov.	epiphytic bacteria isolated from symptomatic leaves	diseased plant	Gossypium hirsutum	upland cotton	2016-07-18	Pakistan	Burewala, Punjab			GCF_008631865.1_ASM863186v1_genomic.fna	RS_GCF_008631865.1	f	not type material	none	f	none	none	Bo_34a	Cook Lab - University of California at Davis	VWVC00000000.1	Undefined interest	PRJNA563888	SAMN12692246	52	4919069	ASM863186v1	GCF_008631865.1	2608018	Yes	ftp://ftp.ncbi.nlm.nih.gov/genomes/all/GCF/008/631/865/GCF_008631865.1_ASM863186v1/GCF_008631865.1_ASM863186v1_genomic.fna.gz	GCF_008631865.1_ASM863186v1_genomic.fna.gz	Bo_34a		peterlchang@gmail.com	Peter	Chang	Muhammad Rizwan Tufail
N	76,6,2,0,0,2,0,0,0,0,0,0,1,0,0,0,0,2,0,5	GCF_008631895.1	Pantoea sp. Bo_3	Bo_3	d__Bacteria;p__Proteobacteria;c__Gammaproteobacteria;o__Enterobacterales;f__Erwiniaceae;g__Pantoea;s__	d__Bacteria;p__Proteobacteria;c__Gammaproteobacteria;o__Enterobacterales;f__Enterobacteriaceae;g__Pantoea;s__Pantoea sp008632075	Pantoea gossypiicola sp. nov.	epiphytic bacteria isolated from symptomatic leaves	diseased plant	Gossypium hirsutum	upland cotton	2016-07-18	Pakistan	Burewala, Punjab			GCF_008631895.1_ASM863189v1_genomic.fna	RS_GCF_008631895.1	f	not type material	none	f	none	none	Bo_3	Cook Lab - University of California at Davis	VWVD00000000.1	Undefined interest	PRJNA224116	SAMN12692245	55	4919476	ASM863189v1	GCF_008631895.1	2608017	Yes	ftp://ftp.ncbi.nlm.nih.gov/genomes/all/GCF/008/631/895/GCF_008631895.1_ASM863189v1/GCF_008631895.1_ASM863189v1_genomic.fna.gz	GCF_008631895.1_ASM863189v1_genomic.fna.gz	Bo_3		peterlchang@gmail.com	Peter	Chang	Muhammad Rizwan Tufail
N	76,6,2,0,0,2,0,0,0,0,0,0,1,0,0,0,0,2,0,6	GCF_008631905.1	Pantoea sp. Bo_21	Bo_21	d__Bacteria;p__Proteobacteria;c__Gammaproteobacteria;o__Enterobacterales;f__Erwiniaceae;g__Pantoea;s__	d__Bacteria;p__Proteobacteria;c__Gammaproteobacteria;o__Enterobacterales;f__Enterobacteriaceae;g__Pantoea;s__Pantoea sp008632075	Pantoea gossypiicola sp. nov.	leaves	healthy/unspecified plant	Gossypium hirsutum	upland cotton	2016-07-18	Pakistan	Burewala, Punjab			GCF_008631905.1_ASM863190v1_genomic.fna	RS_GCF_008631905.1	f	not type material	none	f	none	none	Bo_21	Cook Lab - University of California at Davis	VWVE00000000.1	Undefined interest	PRJNA563888	SAMN12692244	55	4922942	ASM863190v1	GCF_008631905.1	2608016	Yes	ftp://ftp.ncbi.nlm.nih.gov/genomes/all/GCF/008/631/905/GCF_008631905.1_ASM863190v1/GCF_008631905.1_ASM863190v1_genomic.fna.gz	GCF_008631905.1_ASM863190v1_genomic.fna.gz	Bo_21		peterlchang@gmail.com	Peter	Chang	Muhammad Rizwan Tufail
N	76,6,2,0,0,2,0,0,0,0,0,0,1,0,0,0,0,2,0,7	GCF_008631925.1	Pantoea sp. Bo_2	Bo_2	d__Bacteria;p__Proteobacteria;c__Gammaproteobacteria;o__Enterobacterales;f__Erwiniaceae;g__Pantoea;s__	d__Bacteria;p__Proteobacteria;c__Gammaproteobacteria;o__Enterobacterales;f__Enterobacteriaceae;g__Pantoea;s__Pantoea sp008632075	Pantoea gossypiicola sp. nov.	epiphytic bacteria isolated from symptomatic leaves	diseased plant	Gossypium hirsutum	upland cotton	2016-07-18	Pakistan	Burewala, Punjab			GCF_008631925.1_ASM863192v1_genomic.fna	RS_GCF_008631925.1	f	not type material	none	f	none	none	Bo_2	Cook Lab - University of California at Davis	VWVF00000000.1	Undefined interest	PRJNA563888	SAMN12692243	54	4922582	ASM863192v1	GCF_008631925.1	2608015	Yes	ftp://ftp.ncbi.nlm.nih.gov/genomes/all/GCF/008/631/925/GCF_008631925.1_ASM863192v1/GCF_008631925.1_ASM863192v1_genomic.fna.gz	GCF_008631925.1_ASM863192v1_genomic.fna.gz	Bo_2		peterlchang@gmail.com	Peter	Chang	Muhammad Rizwan Tufail
N	76,6,2,0,0,2,0,0,0,0,0,0,1,0,0,0,0,2,0,8	GCF_008631935.1	Pantoea sp. Bo_19	Bo_19	d__Bacteria;p__Proteobacteria;c__Gammaproteobacteria;o__Enterobacterales;f__Erwiniaceae;g__Pantoea;s__	d__Bacteria;p__Proteobacteria;c__Gammaproteobacteria;o__Enterobacterales;f__Enterobacteriaceae;g__Pantoea;s__Pantoea sp008632075	Pantoea gossypiicola sp. nov.	leaves	healthy/unspecified plant	Gossypium hirsutum	upland cotton	2016-07-18	Pakistan	Burewala, Punjab			GCF_008631935.1_ASM863193v1_genomic.fna	RS_GCF_008631935.1	f	not type material	none	f	none	none	Bo_19	Cook Lab - University of California at Davis	VWVG00000000.1	Undefined interest	PRJNA224116	SAMN12692242	49	4921697	ASM863193v1	GCF_008631935.1	2608014	Yes	ftp://ftp.ncbi.nlm.nih.gov/genomes/all/GCF/008/631/935/GCF_008631935.1_ASM863193v1/GCF_008631935.1_ASM863193v1_genomic.fna.gz	GCF_008631935.1_ASM863193v1_genomic.fna.gz	Bo_19		peterlchang@gmail.com	Peter	Chang	Muhammad Rizwan Tufail
N	76,6,2,0,0,2,0,0,0,0,0,0,1,0,0,0,0,2,0,9	GCF_008631995.1	Pantoea sp. Bo_13	Bo_13	d__Bacteria;p__Proteobacteria;c__Gammaproteobacteria;o__Enterobacterales;f__Erwiniaceae;g__Pantoea;s__	d__Bacteria;p__Proteobacteria;c__Gammaproteobacteria;o__Enterobacterales;f__Enterobacteriaceae;g__Pantoea;s__Pantoea sp008632075	Pantoea gossypiicola sp. nov.	epiphytic bacteria isolated from symptomatic leaves	diseased plant	Gossypium hirsutum	upland cotton	2016-07-18	Pakistan	Burewala, Punjab			GCF_008631995.1_ASM863199v1_genomic.fna	RS_GCF_008631995.1	f	not type material	none	f	none	none	Bo_13	Cook Lab - University of California at Davis	VWVI00000000.1	Undefined interest	PRJNA224116	SAMN12692240	55	4921018	ASM863199v1	GCF_008631995.1	2608012	Yes	ftp://ftp.ncbi.nlm.nih.gov/genomes/all/GCF/008/631/995/GCF_008631995.1_ASM863199v1/GCF_008631995.1_ASM863199v1_genomic.fna.gz	GCF_008631995.1_ASM863199v1_genomic.fna.gz	Bo_13		peterlchang@gmail.com	Peter	Chang	Muhammad Rizwan Tufail
Y	76,6,2,0,0,2,0,0,0,0,0,0,1,0,1,0,0,0,0,0	GCF_008631345.1	Pantoea sp. VH_24	VH_24	d__Bacteria;p__Proteobacteria;c__Gammaproteobacteria;o__Enterobacterales;f__Erwiniaceae;g__Pantoea;s__	d__Bacteria;p__Proteobacteria;c__Gammaproteobacteria;o__Enterobacterales;f__Enterobacteriaceae;g__Pantoea;s__Pantoea sp008632075	Pantoea gossypiicola sp. nov.	Epiphytic bacteria isolated from symptomatic leaves	diseased plant	Gossypium hirsutum	upland cotton	2016-08-15	Pakistan	Vehari, Punjab			GCF_008631345.1_ASM863134v1_genomic.fna	RS_GCF_008631345.1	f	not type material	none	f	none	none	VH_24	Cook Lab - University of California at Davis	VWUC00000000.1	Undefined interest	PRJNA563888	SAMN12692272	49	4869507	ASM863134v1	GCF_008631345.1	2608044	Yes	ftp://ftp.ncbi.nlm.nih.gov/genomes/all/GCF/008/631/345/GCF_008631345.1_ASM863134v1/GCF_008631345.1_ASM863134v1_genomic.fna.gz	GCF_008631345.1_ASM863134v1_genomic.fna.gz	VH_24		peterlchang@gmail.com	Peter	Chang	Muhammad Rizwan Tufail
Y	76,6,2,0,0,2,0,0,0,0,0,0,1,0,1,0,0,1,0,0	GCF_008631375.1	Pantoea sp. VH_18	VH_18	d__Bacteria;p__Proteobacteria;c__Gammaproteobacteria;o__Enterobacterales;f__Erwiniaceae;g__Pantoea;s__	d__Bacteria;p__Proteobacteria;c__Gammaproteobacteria;o__Enterobacterales;f__Enterobacteriaceae;g__Pantoea;s__Pantoea sp008632075	Pantoea gossypiicola sp. nov.	leaves	healthy/unspecified plant	Gossypium hirsutum	upland cotton	2016-08-15	Pakistan	Vehari, Punjab			GCF_008631375.1_ASM863137v1_genomic.fna	RS_GCF_008631375.1	f	not type material	none	f	none	none	VH_18	Cook Lab - University of California at Davis	VWUD00000000.1	Undefined interest	PRJNA224116	SAMN12692271	48	4866971	ASM863137v1	GCF_008631375.1	2608043	Yes	ftp://ftp.ncbi.nlm.nih.gov/genomes/all/GCF/008/631/375/GCF_008631375.1_ASM863137v1/GCF_008631375.1_ASM863137v1_genomic.fna.gz	GCF_008631375.1_ASM863137v1_genomic.fna.gz	VH_18		peterlchang@gmail.com	Peter	Chang	Muhammad Rizwan Tufail
N	76,6,2,0,0,2,0,0,0,0,0,0,1,0,1,0,0,1,1,0	GCF_008631555.1	Pantoea sp. M_1	M_1	d__Bacteria;p__Proteobacteria;c__Gammaproteobacteria;o__Enterobacterales;f__Erwiniaceae;g__Pantoea;s__	d__Bacteria;p__Proteobacteria;c__Gammaproteobacteria;o__Enterobacterales;f__Enterobacteriaceae;g__Pantoea;s__Pantoea sp008632075	Pantoea gossypiicola sp. nov.	leaves	healthy/unspecified plant	Gossypium hirsutum	upland cotton	2016-07-19	Pakistan	Multan, Punjab			GCF_008631555.1_ASM863155v1_genomic.fna	RS_GCF_008631555.1	f	not type material	none	f	none	none	M_1	Cook Lab - University of California at Davis	VWUM00000000.1	Undefined interest	PRJNA563888	SAMN12692262	51	4866848	ASM863155v1	GCF_008631555.1	2608034	Yes	ftp://ftp.ncbi.nlm.nih.gov/genomes/all/GCF/008/631/555/GCF_008631555.1_ASM863155v1/GCF_008631555.1_ASM863155v1_genomic.fna.gz	GCF_008631555.1_ASM863155v1_genomic.fna.gz	M_1		peterlchang@gmail.com	Peter	Chang	Muhammad Rizwan Tufail
Y	76,6,2,0,0,2,0,0,0,0,0,0,1,0,1,0,0,2,0,0	GCF_008631415.1	Pantoea sp. VH_16	VH_16	d__Bacteria;p__Proteobacteria;c__Gammaproteobacteria;o__Enterobacterales;f__Erwiniaceae;g__Pantoea;s__	d__Bacteria;p__Proteobacteria;c__Gammaproteobacteria;o__Enterobacterales;f__Enterobacteriaceae;g__Pantoea;s__Pantoea sp008632075	Pantoea gossypiicola sp. nov.	epiphytic bacteria isolated from symptomatic leaves	diseased plant	Gossypium hirsutum	upland cotton	2016-08-15	Pakistan	Vehari, Punjab			GCF_008631415.1_ASM863141v1_genomic.fna	RS_GCF_008631415.1	f	not type material	none	f	none	none	VH_16	Cook Lab - University of California at Davis	VWUE00000000.1	Undefined interest	PRJNA224116	SAMN12692270	50	4902562	ASM863141v1	GCF_008631415.1	2608042	Yes	ftp://ftp.ncbi.nlm.nih.gov/genomes/all/GCF/008/631/415/GCF_008631415.1_ASM863141v1/GCF_008631415.1_ASM863141v1_genomic.fna.gz	GCF_008631415.1_ASM863141v1_genomic.fna.gz	VH_16		peterlchang@gmail.com	Peter	Chang	Muhammad Rizwan Tufail
Y	76,6,2,0,0,2,0,0,0,0,0,0,1,0,1,0,0,3,0,0	GCF_008631565.1	Pantoea sp. F_7	F_7	d__Bacteria;p__Proteobacteria;c__Gammaproteobacteria;o__Enterobacterales;f__Erwiniaceae;g__Pantoea;s__	d__Bacteria;p__Proteobacteria;c__Gammaproteobacteria;o__Enterobacterales;f__Enterobacteriaceae;g__Pantoea;s__Pantoea sp008632075	Pantoea gossypiicola sp. nov.	epiphytic bacteria isolated from symptomatic leaves	diseased plant	Gossypium hirsutum	upland cotton	2016-08-05	Pakistan	Faisalabad, Punjab			GCF_008631565.1_ASM863156v1_genomic.fna	RS_GCF_008631565.1	f	not type material	none	f	none	none	F_7	Cook Lab - University of California at Davis	VWUN00000000.1	Undefined interest	PRJNA224116	SAMN12692261	39	4868444	ASM863156v1	GCF_008631565.1	2608033	Yes	ftp://ftp.ncbi.nlm.nih.gov/genomes/all/GCF/008/631/565/GCF_008631565.1_ASM863156v1/GCF_008631565.1_ASM863156v1_genomic.fna.gz	GCF_008631565.1_ASM863156v1_genomic.fna.gz	F_7		peterlchang@gmail.com	Peter	Chang	Muhammad Rizwan Tufail
N	76,6,2,0,0,2,0,0,0,0,0,0,1,0,1,0,0,3,0,1	GCF_008631595.1	Pantoea sp. F_5	F_5	d__Bacteria;p__Proteobacteria;c__Gammaproteobacteria;o__Enterobacterales;f__Erwiniaceae;g__Pantoea;s__	d__Bacteria;p__Proteobacteria;c__Gammaproteobacteria;o__Enterobacterales;f__Enterobacteriaceae;g__Pantoea;s__Pantoea sp008632075	Pantoea gossypiicola sp. nov.	leaves	healthy/unspecified plant	Gossypium hirsutum	upland cotton	2016-08-05	Pakistan	Faisalabad, Punjab			GCF_008631595.1_ASM863159v1_genomic.fna	RS_GCF_008631595.1	f	not type material	none	f	none	none	F_5	Cook Lab - University of California at Davis	VWUO00000000.1	Undefined interest	PRJNA563888	SAMN12692260	39	4868433	ASM863159v1	GCF_008631595.1	2608032	Yes	ftp://ftp.ncbi.nlm.nih.gov/genomes/all/GCF/008/631/595/GCF_008631595.1_ASM863159v1/GCF_008631595.1_ASM863159v1_genomic.fna.gz	GCF_008631595.1_ASM863159v1_genomic.fna.gz	F_5		peterlchang@gmail.com	Peter	Chang	Muhammad Rizwan Tufail
N	76,6,2,0,0,2,0,0,0,0,0,0,1,0,1,0,0,3,0,10	GCF_008632005.1	Pantoea sp. Bo_11	Bo_11	d__Bacteria;p__Proteobacteria;c__Gammaproteobacteria;o__Enterobacterales;f__Erwiniaceae;g__Pantoea;s__	d__Bacteria;p__Proteobacteria;c__Gammaproteobacteria;o__Enterobacterales;f__Enterobacteriaceae;g__Pantoea;s__Pantoea sp008632075	Pantoea gossypiicola sp. nov.	leaves	healthy/unspecified plant	Gossypium hirsutum	upland cotton	2016-07-18	Pakistan	Burewala, Punjab			GCF_008632005.1_ASM863200v1_genomic.fna	RS_GCF_008632005.1	f	not type material	none	f	none	none	Bo_11	Cook Lab - University of California at Davis	VWVJ00000000.1	Undefined interest	PRJNA563888	SAMN12692239	43	4903410	ASM863200v1	GCF_008632005.1	2608011	Yes	ftp://ftp.ncbi.nlm.nih.gov/genomes/all/GCF/008/632/005/GCF_008632005.1_ASM863200v1/GCF_008632005.1_ASM863200v1_genomic.fna.gz	GCF_008632005.1_ASM863200v1_genomic.fna.gz	Bo_11		peterlchang@gmail.com	Peter	Chang	Muhammad Rizwan Tufail
N	76,6,2,0,0,2,0,0,0,0,0,0,1,0,1,0,0,3,0,2	GCF_008631615.1	Pantoea sp. F_18	F_18	d__Bacteria;p__Proteobacteria;c__Gammaproteobacteria;o__Enterobacterales;f__Erwiniaceae;g__Pantoea;s__	d__Bacteria;p__Proteobacteria;c__Gammaproteobacteria;o__Enterobacterales;f__Enterobacteriaceae;g__Pantoea;s__Pantoea sp008632075	Pantoea gossypiicola sp. nov.	leaves	healthy/unspecified plant	Gossypium hirsutum	upland cotton	2016-08-05	Pakistan	Faisalabad, Punjab			GCF_008631615.1_ASM863161v1_genomic.fna	RS_GCF_008631615.1	f	not type material	none	f	none	none	F_18	Cook Lab - University of California at Davis	VWUP00000000.1	Undefined interest	PRJNA224116	SAMN12692259	41	4869871	ASM863161v1	GCF_008631615.1	2608031	Yes	ftp://ftp.ncbi.nlm.nih.gov/genomes/all/GCF/008/631/615/GCF_008631615.1_ASM863161v1/GCF_008631615.1_ASM863161v1_genomic.fna.gz	GCF_008631615.1_ASM863161v1_genomic.fna.gz	F_18		peterlchang@gmail.com	Peter	Chang	Muhammad Rizwan Tufail
N	76,6,2,0,0,2,0,0,0,0,0,0,1,0,1,0,0,3,0,3	GCF_008631635.1	Pantoea sp. F_17	F_17	d__Bacteria;p__Proteobacteria;c__Gammaproteobacteria;o__Enterobacterales;f__Erwiniaceae;g__Pantoea;s__	d__Bacteria;p__Proteobacteria;c__Gammaproteobacteria;o__Enterobacterales;f__Enterobacteriaceae;g__Pantoea;s__Pantoea sp008632075	Pantoea gossypiicola sp. nov.	epiphytic bacteria isolated from symptomatic leaves	diseased plant	Gossypium hirsutum	upland cotton	2016-08-05	Pakistan	Faisalabad, Punjab			GCF_008631635.1_ASM863163v1_genomic.fna	RS_GCF_008631635.1	f	not type material	none	f	none	none	F_17	Cook Lab - University of California at Davis	VWUQ00000000.1	Undefined interest	PRJNA563888	SAMN12692258	38	4868314	ASM863163v1	GCF_008631635.1	2608030	Yes	ftp://ftp.ncbi.nlm.nih.gov/genomes/all/GCF/008/631/635/GCF_008631635.1_ASM863163v1/GCF_008631635.1_ASM863163v1_genomic.fna.gz	GCF_008631635.1_ASM863163v1_genomic.fna.gz	F_17		peterlchang@gmail.com	Peter	Chang	Muhammad Rizwan Tufail
N	76,6,2,0,0,2,0,0,0,0,0,0,1,0,1,0,0,3,0,4	GCF_008631645.1	Pantoea sp. F_16	F_16	d__Bacteria;p__Proteobacteria;c__Gammaproteobacteria;o__Enterobacterales;f__Erwiniaceae;g__Pantoea;s__	d__Bacteria;p__Proteobacteria;c__Gammaproteobacteria;o__Enterobacterales;f__Enterobacteriaceae;g__Pantoea;s__Pantoea sp008632075	Pantoea gossypiicola sp. nov.	epiphytic bacteria isolated from symptomatic leaves	diseased plant	Gossypium hirsutum	upland cotton	2016-08-05	Pakistan	Faisalabad, Punjab			GCF_008631645.1_ASM863164v1_genomic.fna	RS_GCF_008631645.1	f	not type material	none	f	none	none	F_16	Cook Lab - University of California at Davis	VWUR00000000.1	Undefined interest	PRJNA563888	SAMN12692257	44	4881526	ASM863164v1	GCF_008631645.1	2608029	Yes	ftp://ftp.ncbi.nlm.nih.gov/genomes/all/GCF/008/631/645/GCF_008631645.1_ASM863164v1/GCF_008631645.1_ASM863164v1_genomic.fna.gz	GCF_008631645.1_ASM863164v1_genomic.fna.gz	F_16		peterlchang@gmail.com	Peter	Chang	Muhammad Rizwan Tufail
N	76,6,2,0,0,2,0,0,0,0,0,0,1,0,1,0,0,3,0,5	GCF_008631665.1	Pantoea sp. F_15	F_15	d__Bacteria;p__Proteobacteria;c__Gammaproteobacteria;o__Enterobacterales;f__Erwiniaceae;g__Pantoea;s__	d__Bacteria;p__Proteobacteria;c__Gammaproteobacteria;o__Enterobacterales;f__Enterobacteriaceae;g__Pantoea;s__Pantoea sp008632075	Pantoea gossypiicola sp. nov.	leaves	healthy/unspecified plant	Gossypium hirsutum	upland cotton	2016-08-05	Pakistan	Faisalabad, Punjab			GCF_008631665.1_ASM863166v1_genomic.fna	RS_GCF_008631665.1	f	not type material	none	f	none	none	F_15	Cook Lab - University of California at Davis	VWUS00000000.1	Undefined interest	PRJNA224116	SAMN12692256	40	4863603	ASM863166v1	GCF_008631665.1	2608028	Yes	ftp://ftp.ncbi.nlm.nih.gov/genomes/all/GCF/008/631/665/GCF_008631665.1_ASM863166v1/GCF_008631665.1_ASM863166v1_genomic.fna.gz	GCF_008631665.1_ASM863166v1_genomic.fna.gz	F_15		peterlchang@gmail.com	Peter	Chang	Muhammad Rizwan Tufail
N	76,6,2,0,0,2,0,0,0,0,0,0,1,0,1,0,0,3,0,6	GCF_008631685.1	Pantoea sp. F_14	F_14	d__Bacteria;p__Proteobacteria;c__Gammaproteobacteria;o__Enterobacterales;f__Erwiniaceae;g__Pantoea;s__	d__Bacteria;p__Proteobacteria;c__Gammaproteobacteria;o__Enterobacterales;f__Enterobacteriaceae;g__Pantoea;s__Pantoea sp008632075	Pantoea gossypiicola sp. nov.	leaves	healthy/unspecified plant	Gossypium hirsutum	upland cotton	2016-08-05	Pakistan	Faisalabad, Punjab			GCF_008631685.1_ASM863168v1_genomic.fna	RS_GCF_008631685.1	f	not type material	none	f	none	none	F_14	Cook Lab - University of California at Davis	VWUT00000000.1	Undefined interest	PRJNA563888	SAMN12692255	41	4868064	ASM863168v1	GCF_008631685.1	2608027	Yes	ftp://ftp.ncbi.nlm.nih.gov/genomes/all/GCF/008/631/685/GCF_008631685.1_ASM863168v1/GCF_008631685.1_ASM863168v1_genomic.fna.gz	GCF_008631685.1_ASM863168v1_genomic.fna.gz	F_14		peterlchang@gmail.com	Peter	Chang	Muhammad Rizwan Tufail
N	76,6,2,0,0,2,0,0,0,0,0,0,1,0,1,0,0,3,0,7	GCF_008631715.1	Pantoea sp. F_12	F_12	d__Bacteria;p__Proteobacteria;c__Gammaproteobacteria;o__Enterobacterales;f__Erwiniaceae;g__Pantoea;s__	d__Bacteria;p__Proteobacteria;c__Gammaproteobacteria;o__Enterobacterales;f__Enterobacteriaceae;g__Pantoea;s__Pantoea sp008632075	Pantoea gossypiicola sp. nov.	leaves	healthy/unspecified plant	Gossypium hirsutum	upland cotton	2016-08-05	Pakistan	Faisalabad, Punjab			GCF_008631715.1_ASM863171v1_genomic.fna	RS_GCF_008631715.1	f	not type material	none	f	none	none	F_12	Cook Lab - University of California at Davis	VWUU00000000.1	Undefined interest	PRJNA563888	SAMN12692254	40	4868566	ASM863171v1	GCF_008631715.1	2608026	Yes	ftp://ftp.ncbi.nlm.nih.gov/genomes/all/GCF/008/631/715/GCF_008631715.1_ASM863171v1/GCF_008631715.1_ASM863171v1_genomic.fna.gz	GCF_008631715.1_ASM863171v1_genomic.fna.gz	F_12		peterlchang@gmail.com	Peter	Chang	Muhammad Rizwan Tufail
N	76,6,2,0,0,2,0,0,0,0,0,0,1,0,1,0,0,3,0,8	GCF_008631725.1	Pantoea sp. F_11	F_11	d__Bacteria;p__Proteobacteria;c__Gammaproteobacteria;o__Enterobacterales;f__Erwiniaceae;g__Pantoea;s__	d__Bacteria;p__Proteobacteria;c__Gammaproteobacteria;o__Enterobacterales;f__Enterobacteriaceae;g__Pantoea;s__Pantoea sp008632075	Pantoea gossypiicola sp. nov.	leaves	healthy/unspecified plant	Gossypium hirsutum	upland cotton	2016-08-05	Pakistan	Faisalabad, Punjab			GCF_008631725.1_ASM863172v1_genomic.fna	RS_GCF_008631725.1	f	not type material	none	f	none	none	F_11	Cook Lab - University of California at Davis	VWUV00000000.1	Undefined interest	PRJNA563888	SAMN12692253	40	4869642	ASM863172v1	GCF_008631725.1	2608025	Yes	ftp://ftp.ncbi.nlm.nih.gov/genomes/all/GCF/008/631/725/GCF_008631725.1_ASM863172v1/GCF_008631725.1_ASM863172v1_genomic.fna.gz	GCF_008631725.1_ASM863172v1_genomic.fna.gz	F_11		peterlchang@gmail.com	Peter	Chang	Muhammad Rizwan Tufail
N	76,6,2,0,0,2,0,0,0,0,0,0,1,0,1,0,0,3,0,9	GCF_008631975.1	Pantoea sp. Bo_14	Bo_14	d__Bacteria;p__Proteobacteria;c__Gammaproteobacteria;o__Enterobacterales;f__Erwiniaceae;g__Pantoea;s__	d__Bacteria;p__Proteobacteria;c__Gammaproteobacteria;o__Enterobacterales;f__Enterobacteriaceae;g__Pantoea;s__Pantoea sp008632075	Pantoea gossypiicola sp. nov.	leaves	healthy/unspecified plant	Gossypium hirsutum	upland cotton	2016-07-18	Pakistan	Burewala, Punjab			GCF_008631975.1_ASM863197v1_genomic.fna	RS_GCF_008631975.1	f	not type material	none	f	none	none	Bo_14	Cook Lab - University of California at Davis	VWVH00000000.1	Undefined interest	PRJNA224116	SAMN12692241	41	4902577	ASM863197v1	GCF_008631975.1	2608013	Yes	ftp://ftp.ncbi.nlm.nih.gov/genomes/all/GCF/008/631/975/GCF_008631975.1_ASM863197v1/GCF_008631975.1_ASM863197v1_genomic.fna.gz	GCF_008631975.1_ASM863197v1_genomic.fna.gz	Bo_14		peterlchang@gmail.com	Peter	Chang	Muhammad Rizwan Tufail
N	76,6,2,0,0,3,0,0,0,0,0,0,0,0,0,0,0,0,0,0	GCF_001598475.1	Pantoea agglomerans	NBRC 102470	d__Bacteria; p__Proteobacteria; c__Gammaproteobacteria; o__Enterobacterales; f__Erwiniaceae; g__Pantoea; s__Pantoea agglomerans	d__Bacteria;p__Proteobacteria;c__Gammaproteobacteria;o__Enterobacterales;f__Enterobacteriaceae;g__Pantoea;s__Pantoea agglomerans	Pantoea agglomerans		undisclosed							https://www.nite.go.jp/en/nbrc/genome/project/wgs/project_wgs2.html			t	type strain of species ; type species of genus		t	none	none	NBRC 102470	National Institute of Technology and Evaluation Biological Resource Center	NZ_BCZA00000000.1		PRJNA224116	SAMD00046726		4652040		GCF_001598475.1	1220570	Yes			NBRC102470
Y	76,6,2,0,0,3,0,0,0,0,0,0,0,0,0,0,0,0,0,1	GCF_019048385.1	Pantoea agglomerans	FDAARGOS 1447	d__Bacteria;p__Proteobacteria;c__Gammaproteobacteria;o__Enterobacterales;f__Erwiniaceae;g__Pantoea;s__Pantoea agglomerans	d__Bacteria;p__Proteobacteria;c__Gammaproteobacteria;o__Enterobacterales;f__Enterobacteriaceae;g__Pantoea;s__Pantoea agglomerans	Pantoea agglomerans		undisclosed				Germany	Braunschweig, Lower Saxony			GCF_019048385.1_ASM1904838v1_genomic.fna	RS_GCF_019048385.1	f	not type material	none	f	none	none	FDAARGOS 1447	US Food and Drug Administration	none	Undefined interest	PRJNA224116	SAMN16357589	3	4692018	ASM1904838v1	GCF_019048385.1	549	Yes	ftp://ftp.ncbi.nlm.nih.gov/genomes/all/GCF/019/048/385/GCF_019048385.1_ASM1904838v1/GCF_019048385.1_ASM1904838v1_genomic.fna.gz	GCF_019048385.1_ASM1904838v1_genomic.fna.gz	FDAARGOS 1447					DSMZ
N	76,6,2,0,0,3,0,0,0,0,0,0,0,0,0,0,0,0,0,1	GCF_900185875.1	Pantoea agglomerans	Pantoea agglomerans DSM3493T	d__Bacteria;p__Proteobacteria;c__Gammaproteobacteria;o__Enterobacterales;f__Erwiniaceae;g__Pantoea;s__Pantoea agglomerans	d__Bacteria;p__Proteobacteria;c__Gammaproteobacteria;o__Enterobacterales;f__Enterobacteriaceae;g__Pantoea;s__Pantoea agglomerans	Pantoea agglomerans	INSDC center alias/name: JUSTUS LIEBIG UNIVERSITY	undisclosed								GCF_900185875.1_Enterobacter_agglomerans_DSM3493T_ERS788664_genomic.fna	RS_GCF_900185875.1	f	not type material	none	f	none	none	Pantoea agglomerans DSM3493T	JUSTUS LIEBIG UNIVERSITY	FYAZ00000000.1	Undefined interest	PRJEB9821	SAMEA104113915	33	4659376	Enterobacter_agglomerans_DSM3493T_ERS788664	GCF_900185875.1	549	Yes	ftp://ftp.ncbi.nlm.nih.gov/genomes/all/GCF/900/185/875/GCF_900185875.1_Enterobacter_agglomerans_DSM3493T_ERS788664/GCF_900185875.1_Enterobacter_agglomerans_DSM3493T_ERS788664_genomic.fna.gz	GCF_900185875.1_Enterobacter_agglomerans_DSM3493T_ERS788664_genomic.fna.gz	Pantoea agglomerans DSM3493T
Y	76,6,2,0,0,3,0,0,0,0,1,0,0,0,0,0,0,0,0,0	GCA_002322165.1	Pantoea agglomerans	UBA1585	d__Bacteria;p__Proteobacteria;c__Gammaproteobacteria;o__Enterobacterales;f__Erwiniaceae;g__Pantoea;s__Pantoea agglomerans	d__Bacteria;p__Proteobacteria;c__Gammaproteobacteria;o__Enterobacterales;f__Enterobacteriaceae;g__Pantoea;s__Pantoea agglomerans	Pantoea agglomerans	wood; terrestrial metagenome	healthy/unspecified plant				USA	New York City, New York			GCA_002322165.1_ASM232216v1_genomic.fna	GB_GCA_002322165.1	f	not type material	none	f	none	none	UBA1585	University of Queensland	DCNX00000000.1	Undefined interest	PRJNA348753	SAMN06454227	152	4577871	ASM232216v1	GCA_002322165.1	549	Yes	ftp://ftp.ncbi.nlm.nih.gov/genomes/all/GCA/002/322/165/GCA_002322165.1_ASM232216v1/GCA_002322165.1_ASM232216v1_genomic.fna.gz	GCA_002322165.1_ASM232216v1_genomic.fna.gz	UBA1585		donovan.parks@gmail.com	Donovan	Parks
Y	76,6,2,0,0,3,0,0,0,0,10,0,0,0,0,0,0,0,0,0	GCF_000731125.1	Pantoea agglomerans	190	d__Bacteria;p__Proteobacteria;c__Gammaproteobacteria;o__Enterobacterales;f__Erwiniaceae;g__Pantoea;s__Pantoea agglomerans	d__Bacteria;p__Proteobacteria;c__Gammaproteobacteria;o__Enterobacterales;f__Enterobacteriaceae;g__Pantoea;s__Pantoea agglomerans	Pantoea agglomerans	soil	soil			2005-01-01	South Korea				GCF_000731125.1_ASM73112v1_genomic.fna	RS_GCF_000731125.1	f	not type material	none	f	South Korea	soil	190	National Academy of Agricultural Science	JNGC00000000.1	Undefined interest	PRJNA224116	SAMN02786245	5	5002566	ASM73112v1	GCF_000731125.1	549	Yes	ftp://ftp.ncbi.nlm.nih.gov/genomes/all/GCF/000/731/125/GCF_000731125.1_ASM73112v1/GCF_000731125.1_ASM73112v1_genomic.fna.gz	GCF_000731125.1_ASM73112v1_genomic.fna.gz	190		jeongalim56@gmail.com	Jeong-A	Lim
Y	76,6,2,0,0,3,0,0,0,0,10,1,0,0,0,0,0,0,0,0	GCF_004117135.1	Pantoea agglomerans	CFSAN047154	d__Bacteria;p__Proteobacteria;c__Gammaproteobacteria;o__Enterobacterales;f__Erwiniaceae;g__Pantoea;s__Pantoea agglomerans	d__Bacteria;p__Proteobacteria;c__Gammaproteobacteria;o__Enterobacterales;f__Enterobacteriaceae;g__Pantoea;s__Pantoea agglomerans	Pantoea agglomerans	leaf	healthy/unspecified plant	Malus domestica 'Rome'	Rome apple	2015-01-01	USA	New York State			GCF_004117135.1_ASM411713v1_genomic.fna	RS_GCF_004117135.1	f	not type material	none	f	none	none	CFSAN047154	FDA/CFSAN	none	Undefined interest	PRJNA243331	SAMN09909698	5	5158055	ASM411713v1	GCF_004117135.1	549	Yes	ftp://ftp.ncbi.nlm.nih.gov/genomes/all/GCF/004/117/135/GCF_004117135.1_ASM411713v1/GCF_004117135.1_ASM411713v1_genomic.fna.gz	GCF_004117135.1_ASM411713v1_genomic.fna.gz	CFSAN047154					FDA		agglomerans
N	76,6,2,0,0,3,0,0,0,0,10,1,0,0,0,0,0,0,0,0	GCF_004136415.1	Pantoea agglomerans	CFSAN047153	d__Bacteria;p__Proteobacteria;c__Gammaproteobacteria;o__Enterobacterales;f__Erwiniaceae;g__Pantoea;s__Pantoea agglomerans	d__Bacteria;p__Proteobacteria;c__Gammaproteobacteria;o__Enterobacterales;f__Enterobacteriaceae;g__Pantoea;s__Pantoea agglomerans	Pantoea agglomerans	leaf	healthy/unspecified plant	Malus domestica 'Rome'	Rome apple	2015-01-01	USA	New York State			GCF_004136415.1_ASM413641v1_genomic.fna	RS_GCF_004136415.1	f	not type material	none	f	none	none	CFSAN047153	FDA/CFSAN	none	Undefined interest	PRJNA224116	SAMN09909699	5	5158055	ASM413641v1	GCF_004136415.1	549	Yes	ftp://ftp.ncbi.nlm.nih.gov/genomes/all/GCF/004/136/415/GCF_004136415.1_ASM413641v1/GCF_004136415.1_ASM413641v1_genomic.fna.gz	GCF_004136415.1_ASM413641v1_genomic.fna.gz	CFSAN047153					FDA		agglomerans
Y	76,6,2,0,0,3,0,0,0,0,10,1,0,1,0,0,0,0,0,0	GCF_014353945.1	Pantoea agglomerans	Pa39-23	d__Bacteria;p__Proteobacteria;c__Gammaproteobacteria;o__Enterobacterales;f__Erwiniaceae;g__Pantoea;s__Pantoea agglomerans	d__Bacteria;p__Proteobacteria;c__Gammaproteobacteria;o__Enterobacterales;f__Enterobacteriaceae;g__Pantoea;s__Pantoea agglomerans	Pantoea agglomerans		healthy/unspecified plant	Sorbus aucuparia	mountain-ash	1997-01-01	Canada	Ontario			GCF_014353945.1_ASM1435394v1_genomic.fna	RS_GCF_014353945.1	f	not type material	none	f	none	none	Pa39-23	Agriculture and Agri-Food Canada	JACSWW000000000.1	Undefined interest	PRJNA224116	SAMN15872104	100	5110724	ASM1435394v1	GCF_014353945.1	549	Yes	ftp://ftp.ncbi.nlm.nih.gov/genomes/all/GCF/014/353/945/GCF_014353945.1_ASM1435394v1/GCF_014353945.1_ASM1435394v1_genomic.fna.gz	GCF_014353945.1_ASM1435394v1_genomic.fna.gz	Pa39-23		steve.gayder@canada.ca	Steven	Gayder
Y	76,6,2,0,0,3,0,0,0,0,10,1,0,1,1,0,0,0,0,0	GCF_014354035.1	Pantoea agglomerans	Pa39-21	d__Bacteria;p__Proteobacteria;c__Gammaproteobacteria;o__Enterobacterales;f__Erwiniaceae;g__Pantoea;s__Pantoea agglomerans	d__Bacteria;p__Proteobacteria;c__Gammaproteobacteria;o__Enterobacterales;f__Enterobacteriaceae;g__Pantoea;s__Pantoea agglomerans	Pantoea agglomerans		healthy/unspecified plant	Crataegus cuneata	Chinese hawthorn	1997-01-01	Canada	Ontario			GCF_014354035.1_ASM1435403v1_genomic.fna	RS_GCF_014354035.1	f	not type material	none	f	none	none	Pa39-21	Agriculture and Agri-Food Canada	JACSWX000000000.1	Undefined interest	PRJNA224116	SAMN15872103	200	5090347	ASM1435403v1	GCF_014354035.1	549	Yes	ftp://ftp.ncbi.nlm.nih.gov/genomes/all/GCF/014/354/035/GCF_014354035.1_ASM1435403v1/GCF_014354035.1_ASM1435403v1_genomic.fna.gz	GCF_014354035.1_ASM1435403v1_genomic.fna.gz	Pa39-21		steve.gayder@canada.ca	Steven	Gayder
Y	76,6,2,0,0,3,0,0,0,0,11,0,0,0,0,0,0,0,0,0	GCF_000743785.2	Pantoea agglomerans	4	d__Bacteria;p__Proteobacteria;c__Gammaproteobacteria;o__Enterobacterales;f__Erwiniaceae;g__Pantoea;s__Pantoea agglomerans	d__Bacteria;p__Proteobacteria;c__Gammaproteobacteria;o__Enterobacterales;f__Enterobacteriaceae;g__Pantoea;s__Pantoea agglomerans	Pantoea agglomerans	seed	healthy/unspecified plant	Triticum sp.	wheat	2012-01-01	Canada	Saskatoon, Saskatchewan			GCF_000743785.2_ASM74378v2_genomic.fna	RS_GCF_000743785.2	f	not type material	none	f	Canada: Saskatoon	wheat seed	4	Agriculture and Agri-Food Canada	JPOT00000000.2	Undefined interest	PRJNA255804	SAMN02929135	6	4827890	ASM74378v2	GCF_000743785.2	549	Yes	ftp://ftp.ncbi.nlm.nih.gov/genomes/all/GCF/000/743/785/GCF_000743785.2_ASM74378v2/GCF_000743785.2_ASM74378v2_genomic.fna.gz	GCF_000743785.2_ASM74378v2_genomic.fna.gz	4		tim.dumonceaux@agr.gc.ca	Tim	Dumonceaux		J
Y	76,6,2,0,0,3,0,0,0,0,12,0,0,0,0,0,0,0,0,0	GCF_000757415.2	Pantoea agglomerans	MP2	d__Bacteria;p__Proteobacteria;c__Gammaproteobacteria;o__Enterobacterales;f__Erwiniaceae;g__Pantoea;s__Pantoea agglomerans	d__Bacteria;p__Proteobacteria;c__Gammaproteobacteria;o__Enterobacterales;f__Enterobacteriaceae;g__Pantoea;s__Pantoea agglomerans	Pantoea agglomerans	termites	insect			2009-01-01	South Africa				GCF_000757415.2_MP2assem4_genomic.fna	RS_GCF_000757415.2	f	not type material	none	f	South Africa	termites	MP2	Forestry and Agricultural Biotechnology Institute	JPKQ00000000.1	Undefined interest	PRJNA254768	SAMN02905153	16	4733829	MP2assem4	GCF_000757415.2	549	Yes	ftp://ftp.ncbi.nlm.nih.gov/genomes/all/GCF/000/757/415/GCF_000757415.2_MP2assem4/GCF_000757415.2_MP2assem4_genomic.fna.gz	GCF_000757415.2_MP2assem4_genomic.fna.gz	MP2		Pieter.demaayer@fabi.up.ac.za	Pieter	De Maayer
Y	76,6,2,0,0,3,0,0,0,0,13,0,0,0,0,0,0,0,0,0	GCF_000952095.1	Pantoea agglomerans	GB1	d__Bacteria;p__Proteobacteria;c__Gammaproteobacteria;o__Enterobacterales;f__Erwiniaceae;g__Pantoea;s__Pantoea agglomerans	d__Bacteria;p__Proteobacteria;c__Gammaproteobacteria;o__Enterobacterales;f__Enterobacteriaceae;g__Pantoea;s__Pantoea agglomerans	Pantoea agglomerans	endophyte	healthy/unspecified plant	Populus sp.	poplar	2009-01-01	Belgium	Ghent			GCF_000952095.1_ASM95209v1_genomic.fna	RS_GCF_000952095.1	f	not type material	none	f	none	none	GB1	Thompson Rivers University	JYGW00000000.1	Undefined interest	PRJNA275554	SAMN03349711	33	4765050	ASM95209v1	GCF_000952095.1	549	Yes	ftp://ftp.ncbi.nlm.nih.gov/genomes/all/GCF/000/952/095/GCF_000952095.1_ASM95209v1/GCF_000952095.1_ASM95209v1_genomic.fna.gz	GCF_000952095.1_ASM95209v1_genomic.fna.gz	GB1		jvanhamme@tru.ca	Jonathan	Van Hamme
Y	76,6,2,0,0,3,0,0,0,0,14,0,0,0,0,0,0,0,0,0	GCF_001238615.1	Pantoea vagans	ZBG6	d__Bacteria;p__Proteobacteria;c__Gammaproteobacteria;o__Enterobacterales;f__Erwiniaceae;g__Pantoea;s__Pantoea vagans	d__Bacteria;p__Proteobacteria;c__Gammaproteobacteria;o__Enterobacterales;f__Enterobacteriaceae;g__Pantoea;s__Pantoea agglomerans	Pantoea agglomerans	soil	soil			2014-09-01	France	Zellenberg			GCF_001238615.1_ASM123861v1_genomic.fna	RS_GCF_001238615.1	f	not type material	none	f	France: Zellenberg	soil	ZBG6	Kher Heng Leong	LFQL00000000.1	Undefined interest	PRJNA224116	SAMN03793177	92	4729004	ASM123861v1	GCF_001238615.1	470934	Yes	ftp://ftp.ncbi.nlm.nih.gov/genomes/all/GCF/001/238/615/GCF_001238615.1_ASM123861v1/GCF_001238615.1_ASM123861v1_genomic.fna.gz	GCF_001238615.1_ASM123861v1_genomic.fna.gz	ZBG6		hengleong89@gmail.com	Leong	Kher	Hong Kar Wai, Chong Teik Meng	Heng
Y	76,6,2,0,0,3,0,0,0,0,15,0,0,0,0,0,0,0,0,0	GCF_001264395.1	Pantoea sp. CFSAN033090	CFSAN033090	d__Bacteria;p__Proteobacteria;c__Gammaproteobacteria;o__Enterobacterales;f__Erwiniaceae;g__Pantoea;s__	d__Bacteria;p__Proteobacteria;c__Gammaproteobacteria;o__Enterobacterales;f__Enterobacteriaceae;g__Pantoea;s__Pantoea agglomerans	Pantoea agglomerans	blight lesion from tree	diseased plant	Juglans sp.	walnut	2014-01-01	Chile	Región del Maule			GCF_001264395.1_CFSAN033090_genomic.fna	RS_GCF_001264395.1	f	not type material	none	f	Chile: Region del Maule	Walnut blight lesion	CFSAN033090	FDA	LGYX00000000.1	Undefined interest	PRJNA283309	SAMN03897582	47	4942973	CFSAN033090	GCF_001264395.1	1690502	Yes	ftp://ftp.ncbi.nlm.nih.gov/genomes/all/GCF/001/264/395/GCF_001264395.1_CFSAN033090/GCF_001264395.1_CFSAN033090_genomic.fna.gz	GCF_001264395.1_CFSAN033090_genomic.fna.gz	CFSAN033090
Y	76,6,2,0,0,3,0,0,0,0,16,0,0,0,0,0,0,0,0,0	GCF_001288285.1	Pantoea agglomerans	P10c	d__Bacteria;p__Proteobacteria;c__Gammaproteobacteria;o__Enterobacterales;f__Erwiniaceae;g__Pantoea;s__Pantoea agglomerans	d__Bacteria;p__Proteobacteria;c__Gammaproteobacteria;o__Enterobacterales;f__Enterobacteriaceae;g__Pantoea;s__Pantoea agglomerans	Pantoea agglomerans	tree	healthy/unspecified plant	Malus domestica	apple		New Zealand				GCF_001288285.1_ASM128828v1_genomic.fna	RS_GCF_001288285.1	f	not type material	none	f	New Zealand	apple tree	P10c	JLU	LIME00000000.1	Undefined interest	PRJNA224116	SAMN03996017	18	4775916	ASM128828v1	GCF_001288285.1	549	Yes	ftp://ftp.ncbi.nlm.nih.gov/genomes/all/GCF/001/288/285/GCF_001288285.1_ASM128828v1/GCF_001288285.1_ASM128828v1_genomic.fna.gz	GCF_001288285.1_ASM128828v1_genomic.fna.gz	P10c		jochen.blom@computational.bio.uni-giessen.de	Jochen	Blom
Y	76,6,2,0,0,3,0,0,0,0,17,0,0,0,0,0,0,0,0,0	GCF_001597625.1	Pantoea agglomerans	3	d__Bacteria;p__Proteobacteria;c__Gammaproteobacteria;o__Enterobacterales;f__Erwiniaceae;g__Pantoea;s__Pantoea agglomerans	d__Bacteria;p__Proteobacteria;c__Gammaproteobacteria;o__Enterobacterales;f__Enterobacteriaceae;g__Pantoea;s__Pantoea agglomerans	Pantoea agglomerans	seed	healthy/unspecified plant	Triticum aestivum	common wheat	2011-11-21	Canada	Saskatoon			GCF_001597625.1_ASM159762v1_genomic.fna	RS_GCF_001597625.1	f	not type material	none	f	Canada: Saskatoon	seed	3	Agriculture and Agri-Food Canada	LVHW00000000.1	Undefined interest	PRJNA224116	SAMN04572589	6	4813581	ASM159762v1	GCF_001597625.1	549	Yes	ftp://ftp.ncbi.nlm.nih.gov/genomes/all/GCF/001/597/625/GCF_001597625.1_ASM159762v1/GCF_001597625.1_ASM159762v1_genomic.fna.gz	GCF_001597625.1_ASM159762v1_genomic.fna.gz	3		tim.dumonceaux@agr.gc.ca	Tim	Dumonceaux	Tim Dumonceaux	J
Y	76,6,2,0,0,3,0,0,0,0,18,0,0,0,0,0,0,0,0,0	GCF_001661985.1	Pantoea agglomerans pv. gypsophilae	824-1	d__Bacteria;p__Proteobacteria;c__Gammaproteobacteria;o__Enterobacterales;f__Erwiniaceae;g__Pantoea;s__Pantoea agglomerans	d__Bacteria;p__Proteobacteria;c__Gammaproteobacteria;o__Enterobacterales;f__Enterobacteriaceae;g__Pantoea;s__Pantoea agglomerans	Pantoea agglomerans		healthy/unspecified plant	Gypsophila paniculata	baby's breath	1990-01-01	USA	New York			GCF_001661985.1_ASM166198v1_genomic.fna	RS_GCF_001661985.1	f	not type material	none	f	USA: New-York	none	824-1	Tel-Aviv University	LXSX00000000.1	Undefined interest	PRJNA320975	SAMN04961658	76	4989068	ASM166198v1	GCF_001661985.1	48984	Yes	ftp://ftp.ncbi.nlm.nih.gov/genomes/all/GCF/001/661/985/GCF_001661985.1_ASM166198v1/GCF_001661985.1_ASM166198v1_genomic.fna.gz	GCF_001661985.1_ASM166198v1_genomic.fna.gz	824-1		michaelgershovits@yahoo.com	Michael	Gershovits			Pantoea agglomerans
Y	76,6,2,0,0,3,0,0,0,0,19,0,0,0,0,0,0,0,0,0	GCF_002222515.1	Pantoea agglomerans	JM1	d__Bacteria;p__Proteobacteria;c__Gammaproteobacteria;o__Enterobacterales;f__Erwiniaceae;g__Pantoea;s__Pantoea agglomerans	d__Bacteria;p__Proteobacteria;c__Gammaproteobacteria;o__Enterobacterales;f__Enterobacteriaceae;g__Pantoea;s__Pantoea agglomerans	Pantoea agglomerans	soil contaminated by antibiotics	soil			2014-07-04	Slovakia	Slovenská Ľupča			GCF_002222515.1_ASM222251v1_genomic.fna	RS_GCF_002222515.1	f	not type material	none	f	none	none	JM1	Institute of Biotechnology CAS	NHAS00000000.1	Undefined interest	PRJNA224116	SAMN07136241	46	4794872	ASM222251v1	GCF_002222515.1	549	Yes	ftp://ftp.ncbi.nlm.nih.gov/genomes/all/GCF/002/222/515/GCF_002222515.1_ASM222251v1/GCF_002222515.1_ASM222251v1_genomic.fna.gz	GCF_002222515.1_ASM222251v1_genomic.fna.gz	JM1		Zahradj@ibt.cas.cz	Jiri	Zahradnik	Martina Plackova			48.7506 N 19.2348 E
Y	76,6,2,0,0,3,0,0,0,0,2,0,0,0,0,0,0,0,0,0	GCA_004295855.1	Pantoea sp.	PMG_056	d__Bacteria;p__Proteobacteria;c__Gammaproteobacteria;o__Enterobacterales;f__Erwiniaceae;g__Pantoea;s__	d__Bacteria;p__Proteobacteria;c__Gammaproteobacteria;o__Enterobacterales;f__Enterobacteriaceae;g__Pantoea;s__Pantoea agglomerans	Pantoea agglomerans	deciduous woodland, university campus; Location: 52.6188° N 1.2451° E; phyllosphere metagenome	healthy/unspecified plant	Populus alba	silver poplar	2015-08-24	United Kingdom	Norwich, Norfolk, England			GCA_004295855.1_ASM429585v1_genomic.fna	GB_GCA_004295855.1	f	not type material	none	f	none	none	PMG_056	University of East Anglia	SECZ00000000.1	Undefined interest	PRJNA272922	SAMN10678621	69	4777299	ASM429585v1	GCA_004295855.1	69393	Yes	ftp://ftp.ncbi.nlm.nih.gov/genomes/all/GCA/004/295/855/GCA_004295855.1_ASM429585v1/GCA_004295855.1_ASM429585v1_genomic.fna.gz	GCA_004295855.1_ASM429585v1_genomic.fna.gz	PMG_056		a.crombie@uea.ac.uk	Andrew	Crombie				52.6188 N 1.2451 E
N	76,6,2,0,0,3,0,0,0,0,20,0,0,0,0,0,0,0,0,0	GCF_003258435.1	Pantoea agglomerans	Bl3	d__Bacteria;p__Proteobacteria;c__Gammaproteobacteria;o__Enterobacterales;f__Erwiniaceae;g__Pantoea;s__Pantoea agglomerans	d__Bacteria;p__Proteobacteria;c__Gammaproteobacteria;o__Enterobacterales;f__Enterobacteriaceae;g__Pantoea;s__Pantoea agglomerans	Pantoea agglomerans	either rhizosphere or hop cone sample	undisclosed	Humulus lupulus	hops	2017-09-01	USA	New Hampshire			GCF_003258435.1_ASM325843v1_genomic.fna	RS_GCF_003258435.1	f	not type material	none	f	none	none	Bl3	New England College	QLAA00000000.1	Undefined interest	PRJNA475250	SAMN09382822	24	5047763	ASM325843v1	GCF_003258435.1	549	Yes	ftp://ftp.ncbi.nlm.nih.gov/genomes/all/GCF/003/258/435/GCF_003258435.1_ASM325843v1/GCF_003258435.1_ASM325843v1_genomic.fna.gz	GCF_003258435.1_ASM325843v1_genomic.fna.gz	Bl3		lbergeron@nec.edu	Breana	Lloyd		Makayla
Y	76,6,2,0,0,3,0,0,0,0,20,0,0,0,0,0,0,0,0,1	GCF_004793995.1	Pantoea agglomerans	Bl3	d__Bacteria;p__Proteobacteria;c__Gammaproteobacteria;o__Enterobacterales;f__Erwiniaceae;g__Pantoea;s__Pantoea agglomerans	d__Bacteria;p__Proteobacteria;c__Gammaproteobacteria;o__Enterobacterales;f__Enterobacteriaceae;g__Pantoea;s__Pantoea agglomerans	Pantoea agglomerans		healthy/unspecified plant	Humulus lupulus	hops	2017-09-01	USA	Bradford, New Hampshire			GCF_004793995.1_ASM479399v1_genomic.fna	RS_GCF_004793995.1	f	not type material	none	f	none	none	Bl3	Hubbard Center for Genome Studies	SRXP00000000.1	Undefined interest	PRJNA224116	SAMN11344632	22	5046415	ASM479399v1	GCF_004793995.1	549	Yes	ftp://ftp.ncbi.nlm.nih.gov/genomes/all/GCF/004/793/995/GCF_004793995.1_ASM479399v1/GCF_004793995.1_ASM479399v1_genomic.fna.gz	GCF_004793995.1_ASM479399v1_genomic.fna.gz	Bl3		jlsevigny1@wildcats.unh.edu	Joseph	Sevigny		L
Y	76,6,2,0,0,3,0,0,0,0,21,0,0,0,0,0,0,0,0,0	GCF_003704305.1	Pantoea agglomerans	TH81	d__Bacteria;p__Proteobacteria;c__Gammaproteobacteria;o__Enterobacterales;f__Erwiniaceae;g__Pantoea;s__Pantoea agglomerans	d__Bacteria;p__Proteobacteria;c__Gammaproteobacteria;o__Enterobacterales;f__Enterobacteriaceae;g__Pantoea;s__Pantoea agglomerans	Pantoea agglomerans	soil core from boreal forest; Location: 64.875646° N 147.668981° W at a depth of 10 cm from an elevation of 155 meters	soil			2017-09-24	USA	Fairbanks, Alaska			GCF_003704305.1_ASM370430v1_genomic.fna	RS_GCF_003704305.1	f	not type material	none	f	none	none	TH81	University of Alaska Fairbanks	none	Undefined interest	PRJNA224116	SAMN09840060	4	4984468	ASM370430v1	GCF_003704305.1	549	Yes	ftp://ftp.ncbi.nlm.nih.gov/genomes/all/GCF/003/704/305/GCF_003704305.1_ASM370430v1/GCF_003704305.1_ASM370430v1_genomic.fna.gz	GCF_003704305.1_ASM370430v1_genomic.fna.gz	TH81		dmdrown@alaska.edu	Devin	Drown				64.875646 N 147.668981 W
Y	76,6,2,0,0,3,0,0,0,0,22,0,0,0,0,0,0,0,0,0	GCF_003860325.1	Pantoea agglomerans	L15	d__Bacteria;p__Proteobacteria;c__Gammaproteobacteria;o__Enterobacterales;f__Erwiniaceae;g__Pantoea;s__Pantoea agglomerans	d__Bacteria;p__Proteobacteria;c__Gammaproteobacteria;o__Enterobacterales;f__Enterobacteriaceae;g__Pantoea;s__Pantoea agglomerans	Pantoea agglomerans	phyllosphere	healthy/unspecified plant	Hypericum perforatum	St. John's wort	2010-08-18	Poland	Warsaw Area			GCF_003860325.1_ASM386032v1_genomic.fna	RS_GCF_003860325.1	f	not type material	none	f	none	none	L15	Institute of Biochemistry and Biophysics of the Polish Academy of Sciences	none	Undefined interest	PRJNA224116	SAMN07109613	4	4858869	ASM386032v1	GCF_003860325.1	549	Yes	ftp://ftp.ncbi.nlm.nih.gov/genomes/all/GCF/003/860/325/GCF_003860325.1_ASM386032v1/GCF_003860325.1_ASM386032v1_genomic.fna.gz	GCF_003860325.1_ASM386032v1_genomic.fna.gz	L15		lobocka@ibb.waw.pl	Malgorzata	Lobocka	Hanna Rekosz-Burlaga	Barbara
Y	76,6,2,0,0,3,0,0,0,0,23,0,0,0,0,0,0,0,0,0	GCF_004344785.1	Pantoea agglomerans	ES418	d__Bacteria;p__Proteobacteria;c__Gammaproteobacteria;o__Enterobacterales;f__Erwiniaceae;g__Pantoea;s__Pantoea agglomerans	d__Bacteria;p__Proteobacteria;c__Gammaproteobacteria;o__Enterobacterales;f__Enterobacteriaceae;g__Pantoea;s__Pantoea agglomerans	Pantoea agglomerans	soil originating from a biofilm containing two species, Pantoea agglomerans and Bacillus subtilis, with emergent mechanical and protective properties	soil			2008-03-01	USA	Charles River, Cambridge, Massachussetts			GCF_004344785.1_ASM434478v1_genomic.fna	RS_GCF_004344785.1	f	not type material	none	f	none	none	ES418	University of North Carolina at Chapel Hill	SIJO00000000.1	Undefined interest	PRJNA523036	SAMN10962872	66	5176065	ASM434478v1	GCF_004344785.1	549	Yes	ftp://ftp.ncbi.nlm.nih.gov/genomes/all/GCF/004/344/785/GCF_004344785.1_ASM434478v1/GCF_004344785.1_ASM434478v1_genomic.fna.gz	GCF_004344785.1_ASM434478v1_genomic.fna.gz	ES418		smyann@email.unc.edu	Sarah	Yannarell
Y	76,6,2,0,0,3,0,0,0,0,24,0,0,0,0,0,0,0,0,0	GCF_009668105.1	Pantoea agglomerans	RIT710	d__Bacteria;p__Proteobacteria;c__Gammaproteobacteria;o__Enterobacterales;f__Erwiniaceae;g__Pantoea;s__Pantoea agglomerans	d__Bacteria;p__Proteobacteria;c__Gammaproteobacteria;o__Enterobacterales;f__Enterobacteriaceae;g__Pantoea;s__Pantoea agglomerans	Pantoea agglomerans	Location: 43.0721° N 77.8076° W	fungi	Fungi		2019-09-01	USA	Black Creek Park, Clifton, New York State			GCF_009668105.1_ASM966810v1_genomic.fna	RS_GCF_009668105.1	f	not type material	none	f	none	none	RIT710	Rochester Institute of Technology	WJYF00000000.1	Undefined interest	PRJNA224116	SAMN13243132	34	4740510	ASM966810v1	GCF_009668105.1	549	Yes	ftp://ftp.ncbi.nlm.nih.gov/genomes/all/GCF/009/668/105/GCF_009668105.1_ASM966810v1/GCF_009668105.1_ASM966810v1_genomic.fna.gz	GCF_009668105.1_ASM966810v1_genomic.fna.gz	RIT710		NHWSBI@RIT.edu	Narayan	Wong	RIT Thomas H. Gosnell School of Life Sciences	Hin-Lun		43.0721 N 77.8076 W
Y	76,6,2,0,0,3,0,0,0,0,25,0,0,0,0,0,0,0,0,0	GCF_009759885.1	Pantoea agglomerans	C1	d__Bacteria;p__Proteobacteria;c__Gammaproteobacteria;o__Enterobacterales;f__Erwiniaceae;g__Pantoea;s__Pantoea agglomerans	d__Bacteria;p__Proteobacteria;c__Gammaproteobacteria;o__Enterobacterales;f__Enterobacteriaceae;g__Pantoea;s__Pantoea agglomerans	Pantoea agglomerans	leaf sample, hydroponic; Location: 42.41° N 12.10° E	healthy/unspecified plant	Lactuca sativa	lettuce	2016-01-01	Italy	Viterbo			GCF_009759885.1_ASM975988v1_genomic.fna	RS_GCF_009759885.1	f	not type material	none	f	none	none	C1	University	SMLN00000000.1	Undefined interest	PRJNA224116	SAMN10986840	21	4846162	ASM975988v1	GCF_009759885.1	549	Yes	ftp://ftp.ncbi.nlm.nih.gov/genomes/all/GCF/009/759/885/GCF_009759885.1_ASM975988v1/GCF_009759885.1_ASM975988v1_genomic.fna.gz	GCF_009759885.1_ASM975988v1_genomic.fna.gz	C1		ficca@unitus.it	Anna Grazia	Ficca				42.41 N 12.10 E
Y	76,6,2,0,0,3,0,0,0,0,26,0,0,0,0,0,0,0,0,0	GCF_009762725.1	Pantoea agglomerans	ASB05	d__Bacteria;p__Proteobacteria;c__Gammaproteobacteria;o__Enterobacterales;f__Erwiniaceae;g__Pantoea;s__Pantoea agglomerans	d__Bacteria;p__Proteobacteria;c__Gammaproteobacteria;o__Enterobacterales;f__Enterobacteriaceae;g__Pantoea;s__Pantoea agglomerans	Pantoea agglomerans		healthy/unspecified plant	Prunus apetala	cherry	2015-07-01	USA	Albany, California			GCF_009762725.1_ASM976272v1_genomic.fna	RS_GCF_009762725.1	f	not type material	none	f	none	none	ASB05	United States Department of Agriculture, Agricultural Research Service	none	Undefined interest	PRJNA594723	SAMN13527266	4	4858648	ASM976272v1	GCF_009762725.1	549	Yes	ftp://ftp.ncbi.nlm.nih.gov/genomes/all/GCF/009/762/725/GCF_009762725.1_ASM976272v1/GCF_009762725.1_ASM976272v1_genomic.fna.gz	GCF_009762725.1_ASM976272v1_genomic.fna.gz	ASB05		thao.tran@usda.gov	Thao	Tran	USDA ARS FTDP	D		37.8867 N 122.2978 W
Y	76,6,2,0,0,3,0,0,0,0,27,0,0,0,0,0,0,0,0,0	GCF_009765475.1	Pantoea agglomerans	BAV 2934	d__Bacteria;p__Proteobacteria;c__Gammaproteobacteria;o__Enterobacterales;f__Erwiniaceae;g__Pantoea;s__Pantoea agglomerans	d__Bacteria;p__Proteobacteria;c__Gammaproteobacteria;o__Enterobacterales;f__Enterobacteriaceae;g__Pantoea;s__Pantoea agglomerans	Pantoea agglomerans	precipitation	water/air			2013-05-15	USA	Virginia			GCF_009765475.1_ASM976547v1_genomic.fna	RS_GCF_009765475.1	f	not type material	none	f	none	none	BAV 2934	Virginia Tech	WHOZ00000000.1	Undefined interest	PRJNA576872	SAMN13012102	5	4944994	ASM976547v1	GCF_009765475.1	549	Yes	ftp://ftp.ncbi.nlm.nih.gov/genomes/all/GCF/009/765/475/GCF_009765475.1_ASM976547v1/GCF_009765475.1_ASM976547v1_genomic.fna.gz	GCF_009765475.1_ASM976547v1_genomic.fna.gz	BAV 2934		marcoeml@vt.edu	Marco	Mechan Llontop		Enrique
Y	76,6,2,0,0,3,0,0,0,0,28,0,0,0,0,0,0,0,0,0	GCF_010667945.1	Pantoea agglomerans	R5	d__Bacteria;p__Proteobacteria;c__Gammaproteobacteria;o__Enterobacterales;f__Erwiniaceae;g__Pantoea;s__Pantoea agglomerans	d__Bacteria;p__Proteobacteria;c__Gammaproteobacteria;o__Enterobacterales;f__Enterobacteriaceae;g__Pantoea;s__Pantoea agglomerans	Pantoea agglomerans	Location: 54.312832° N 9.992192° E	healthy/unspecified plant	Triticum aestivum	common wheat	2017-11-01	Germany	Achterwehr			GCF_010667945.1_R5_genomic.fna	RS_GCF_010667945.1	f	not type material	none	f	none	none	R5	CAU Kiel	WSST00000000.1	Undefined interest	PRJNA578090	SAMN13563994	47	4821784	R5	GCF_010667945.1	549	Yes	ftp://ftp.ncbi.nlm.nih.gov/genomes/all/GCF/010/667/945/GCF_010667945.1_R5/GCF_010667945.1_R5_genomic.fna.gz	GCF_010667945.1_R5_genomic.fna.gz	R5		dpicazo@ifam.uni-kiel.de	Ryszard	Soluch				54.312832 N 9.992192 E
Y	76,6,2,0,0,3,0,0,0,0,29,0,0,0,0,0,0,0,0,0	GCF_010667965.1	Pantoea agglomerans	A2	d__Bacteria;p__Proteobacteria;c__Gammaproteobacteria;o__Enterobacterales;f__Erwiniaceae;g__Pantoea;s__Pantoea agglomerans	d__Bacteria;p__Proteobacteria;c__Gammaproteobacteria;o__Enterobacterales;f__Enterobacteriaceae;g__Pantoea;s__Pantoea agglomerans	Pantoea agglomerans		healthy/unspecified plant	Triticum aestivum	common wheat	2017-11-01	Germany				GCF_010667965.1_A2_genomic.fna	RS_GCF_010667965.1	f	not type material	none	f	none	none	A2	CAU Kiel	WSSP00000000.1	Undefined interest	PRJNA224116	SAMN13563990	20	4970487	A2	GCF_010667965.1	549	Yes	ftp://ftp.ncbi.nlm.nih.gov/genomes/all/GCF/010/667/965/GCF_010667965.1_A2/GCF_010667965.1_A2_genomic.fna.gz	GCF_010667965.1_A2_genomic.fna.gz	A2		dpicazo@ifam.uni-kiel.de	Ryszard	Soluch				54.312832 N 9.992192 E
Y	76,6,2,0,0,3,0,0,0,0,29,0,1,0,0,0,0,0,0,0	GCF_014354135.1	Pantoea agglomerans	Pa21-3	d__Bacteria;p__Proteobacteria;c__Gammaproteobacteria;o__Enterobacterales;f__Erwiniaceae;g__Pantoea;s__Pantoea agglomerans	d__Bacteria;p__Proteobacteria;c__Gammaproteobacteria;o__Enterobacterales;f__Enterobacteriaceae;g__Pantoea;s__Pantoea agglomerans	Pantoea agglomerans	temperate woodland biome; environment associated with plant part or small plant	healthy/unspecified plant	Pyrus communis	common pear	1997-01-01	Canada	Ontario	Roach DR et al. 2015	https://sfamjournals.onlinelibrary.wiley.com/doi/10.1111/1751-7915.12253	GCF_014354135.1_ASM1435413v1_genomic.fna	RS_GCF_014354135.1	f	not type material	none	f	none	none	Pa21-3	Agriculture and Agri-Food Canada	JACSXL000000000.1	Undefined interest	PRJNA224116	SAMN15872089	117	5079038	ASM1435413v1	GCF_014354135.1	549	Yes	ftp://ftp.ncbi.nlm.nih.gov/genomes/all/GCF/014/354/135/GCF_014354135.1_ASM1435413v1/GCF_014354135.1_ASM1435413v1_genomic.fna.gz	GCF_014354135.1_ASM1435413v1_genomic.fna.gz	Pa21-3		steve.gayder@canada.ca	Steven	Gayder
Y	76,6,2,0,0,3,0,0,0,0,3,0,0,0,0,0,0,0,0,0	GCA_016925765.1	Pantoea sp. 1B4	1B4	d__Bacteria;p__Proteobacteria;c__Gammaproteobacteria;o__Enterobacterales;f__Erwiniaceae;g__Pantoea;s__	d__Bacteria;p__Proteobacteria;c__Gammaproteobacteria;o__Enterobacterales;f__Enterobacteriaceae;g__Pantoea;s__Pantoea agglomerans	Pantoea agglomerans	flower stigma	healthy/unspecified plant	Malus domestica	apple	2019-05-12	USA	Hamden, Connecticut			GCA_016925765.1_ASM1692576v1_genomic.fna	GB_GCA_016925765.1	f	not type material	none	f	none	none	1B4	Connecticut Agricultural Experiment Station	JAEUWZ000000000.1	Undefined interest	PRJNA693803	SAMN17485197	6	5095225	ASM1692576v1	GCA_016925765.1	2804760	Yes	ftp://ftp.ncbi.nlm.nih.gov/genomes/all/GCA/016/925/765/GCA_016925765.1_ASM1692576v1/GCA_016925765.1_ASM1692576v1_genomic.fna.gz	GCA_016925765.1_ASM1692576v1_genomic.fna.gz	1B4		zhouqi.cui@ct.gov	Zhouqi	Cui				41.406 N 72.906 W
N	76,6,2,0,0,3,0,0,0,0,30,0,0,0,0,0,0,0,0,0	GCF_010667975.1	Pantoea agglomerans	B3	d__Bacteria;p__Proteobacteria;c__Gammaproteobacteria;o__Enterobacterales;f__Erwiniaceae;g__Pantoea;s__Pantoea agglomerans	d__Bacteria;p__Proteobacteria;c__Gammaproteobacteria;o__Enterobacterales;f__Enterobacteriaceae;g__Pantoea;s__Pantoea agglomerans	Pantoea agglomerans	Location: 54.312832° N 9.992192° E	healthy/unspecified plant	Triticum aestivum	common wheat	2017-11-01	Germany	Achterwehr			GCF_010667975.1_B1_genomic.fna	RS_GCF_010667975.1	f	not type material	none	f	none	none	B3	CAU Kiel	WSSR00000000.1	Undefined interest	PRJNA578090	SAMN13563992	59	5229895	B1	GCF_010667975.1	549	Yes	ftp://ftp.ncbi.nlm.nih.gov/genomes/all/GCF/010/667/975/GCF_010667975.1_B1/GCF_010667975.1_B1_genomic.fna.gz	GCF_010667975.1_B1_genomic.fna.gz	B3		dpicazo@ifam.uni-kiel.de	Ryszard	Soluch				54.312832 N 9.992192 E
Y	76,6,2,0,0,3,0,0,0,0,30,0,0,0,0,0,0,0,1,0	GCF_010667985.1	Pantoea agglomerans	B1	d__Bacteria;p__Proteobacteria;c__Gammaproteobacteria;o__Enterobacterales;f__Erwiniaceae;g__Pantoea;s__Pantoea agglomerans	d__Bacteria;p__Proteobacteria;c__Gammaproteobacteria;o__Enterobacterales;f__Enterobacteriaceae;g__Pantoea;s__Pantoea agglomerans	Pantoea agglomerans	Location: 54.312832° N 9.992192° E	healthy/unspecified plant	Triticum aestivum	common wheat	2017-11-01	Germany	Achterwehr			GCF_010667985.1_B1_genomic.fna	RS_GCF_010667985.1	f	not type material	none	f	none	none	B1	CAU Kiel	WSSQ00000000.1	Undefined interest	PRJNA578090	SAMN13563991	45	5225316	B1	GCF_010667985.1	549	Yes	ftp://ftp.ncbi.nlm.nih.gov/genomes/all/GCF/010/667/985/GCF_010667985.1_B1/GCF_010667985.1_B1_genomic.fna.gz	GCF_010667985.1_B1_genomic.fna.gz	B1		dpicazo@ifam.uni-kiel.de	Ryszard	Soluch				54.312832 N 9.992192 E
Y	76,6,2,0,0,3,0,0,0,0,31,0,0,0,0,0,0,0,0,0	GCF_010667995.1	Pantoea agglomerans	R1	d__Bacteria;p__Proteobacteria;c__Gammaproteobacteria;o__Enterobacterales;f__Erwiniaceae;g__Pantoea;s__Pantoea agglomerans	d__Bacteria;p__Proteobacteria;c__Gammaproteobacteria;o__Enterobacterales;f__Enterobacteriaceae;g__Pantoea;s__Pantoea agglomerans	Pantoea agglomerans		healthy/unspecified plant	Triticum aestivum	common wheat	2017-11-01	Germany				GCF_010667995.1_R1_genomic.fna	RS_GCF_010667995.1	f	not type material	none	f	none	none	R1	CAU Kiel	WSSS00000000.1	Undefined interest	PRJNA578090	SAMN13563993	18	4718053	R1	GCF_010667995.1	549	Yes	ftp://ftp.ncbi.nlm.nih.gov/genomes/all/GCF/010/667/995/GCF_010667995.1_R1/GCF_010667995.1_R1_genomic.fna.gz	GCF_010667995.1_R1_genomic.fna.gz	R1		dpicazo@ifam.uni-kiel.de	Ryszard	Soluch				54.312832 N 9.992192 E
Y	76,6,2,0,0,3,0,0,0,0,32,0,0,0,0,0,0,0,0,0	GCF_011800405.1	Pantoea sp. EKM21T	EKM21T	d__Bacteria;p__Proteobacteria;c__Gammaproteobacteria;o__Enterobacterales;f__Erwiniaceae;g__Pantoea;s__	d__Bacteria;p__Proteobacteria;c__Gammaproteobacteria;o__Enterobacterales;f__Enterobacteriaceae;g__Pantoea;s__Pantoea agglomerans	Pantoea agglomerans	mucilage surrounding the seeds	healthy/unspecified plant	Cucumis melo var. cantalupensis	cantaloupe	2015-01-01	Canada	Guelph, Ontario			GCF_011800405.1_ASM1180040v1_genomic.fna	RS_GCF_011800405.1	f	not type material	none	f	none	none	EKM21T	University of Guelph	JAALFV000000000.1	Undefined interest	PRJNA224116	SAMN14064680	39	4873035	ASM1180040v1	GCF_011800405.1	2708060	Yes	ftp://ftp.ncbi.nlm.nih.gov/genomes/all/GCF/011/800/405/GCF_011800405.1_ASM1180040v1/GCF_011800405.1_ASM1180040v1_genomic.fna.gz	GCF_011800405.1_ASM1180040v1_genomic.fna.gz	EKM21T		eimanpharmacist@gmail.com	Eman	Khalaf		Mohammad
N	76,6,2,0,0,3,0,0,0,0,32,0,0,0,0,0,0,0,0,1	GCF_011800475.1	Pantoea sp. EKM22T	EKM22T	d__Bacteria;p__Proteobacteria;c__Gammaproteobacteria;o__Enterobacterales;f__Erwiniaceae;g__Pantoea;s__	d__Bacteria;p__Proteobacteria;c__Gammaproteobacteria;o__Enterobacterales;f__Enterobacteriaceae;g__Pantoea;s__Pantoea agglomerans	Pantoea agglomerans	seed mucilage	healthy/unspecified plant	Cucumis melo var. cantalupensis	cantaloupe	2015-01-01	Canada	Guelph, Ontario			GCF_011800475.1_ASM1180047v1_genomic.fna	RS_GCF_011800475.1	f	not type material	none	f	none	none	EKM22T	University of Guelph	JAALFX000000000.1	Undefined interest	PRJNA224116	SAMN14066448	49	4873346	ASM1180047v1	GCF_011800475.1	2708061	Yes	ftp://ftp.ncbi.nlm.nih.gov/genomes/all/GCF/011/800/475/GCF_011800475.1_ASM1180047v1/GCF_011800475.1_ASM1180047v1_genomic.fna.gz	GCF_011800475.1_ASM1180047v1_genomic.fna.gz	EKM22T		eimanpharmacist@gmail.com	Eman	Khalaf		Mohammad
Y	76,6,2,0,0,3,0,0,0,0,33,0,0,0,0,0,0,0,0,0	GCF_011800485.1	Pantoea sp. EKM20T	EKM20T	d__Bacteria;p__Proteobacteria;c__Gammaproteobacteria;o__Enterobacterales;f__Erwiniaceae;g__Pantoea;s__	d__Bacteria;p__Proteobacteria;c__Gammaproteobacteria;o__Enterobacterales;f__Enterobacteriaceae;g__Pantoea;s__Pantoea agglomerans	Pantoea agglomerans	mucilage surrounding the seeds	healthy/unspecified plant	Cucumis melo var. cantalupensis	cantaloupe	2015-01-01	Canada	Guelph, Ontario			GCF_011800485.1_ASM1180048v1_genomic.fna	RS_GCF_011800485.1	f	not type material	none	f	none	none	EKM20T	University of Guelph	JAALFW000000000.1	Undefined interest	PRJNA605422	SAMN14060167	66	4884693	ASM1180048v1	GCF_011800485.1	2708059	Yes	ftp://ftp.ncbi.nlm.nih.gov/genomes/all/GCF/011/800/485/GCF_011800485.1_ASM1180048v1/GCF_011800485.1_ASM1180048v1_genomic.fna.gz	GCF_011800485.1_ASM1180048v1_genomic.fna.gz	EKM20T		eimanpharmacist@gmail.com	Eman	Khalaf		Mohammad
Y	76,6,2,0,0,3,0,0,0,0,34,0,0,0,0,0,0,0,0,0	GCF_011800685.1	Pantoea sp. EKM10T	EKM10T	d__Bacteria;p__Proteobacteria;c__Gammaproteobacteria;o__Enterobacterales;f__Erwiniaceae;g__Pantoea;s__	d__Bacteria;p__Proteobacteria;c__Gammaproteobacteria;o__Enterobacterales;f__Enterobacteriaceae;g__Pantoea;s__Pantoea agglomerans	Pantoea agglomerans	mucilage surrounding the seeds	healthy/unspecified plant	Cucumis sativus	field cucumber	2015-01-01	Canada	Guelph, Ontario			GCF_011800685.1_ASM1180068v1_genomic.fna	RS_GCF_011800685.1	f	not type material	none	f	none	none	EKM10T	University of Guelph	JAALEU000000000.1	Undefined interest	PRJNA605402	SAMN14056937	50	4708129	ASM1180068v1	GCF_011800685.1	2708058	Yes	ftp://ftp.ncbi.nlm.nih.gov/genomes/all/GCF/011/800/685/GCF_011800685.1_ASM1180068v1/GCF_011800685.1_ASM1180068v1_genomic.fna.gz	GCF_011800685.1_ASM1180068v1_genomic.fna.gz	EKM10T		eimanpharmacist@gmail.com	Eman	Khalaf		Mohammad
Y	76,6,2,0,0,3,0,0,0,0,35,0,0,0,0,0,0,0,0,0	GCF_013201565.1	Pantoea agglomerans	DOAB1048	d__Bacteria;p__Proteobacteria;c__Gammaproteobacteria;o__Enterobacterales;f__Erwiniaceae;g__Pantoea;s__Pantoea agglomerans	d__Bacteria;p__Proteobacteria;c__Gammaproteobacteria;o__Enterobacterales;f__Enterobacteriaceae;g__Pantoea;s__Pantoea agglomerans	Pantoea agglomerans	wheat leaves showing bacterial leaf streak (BLS) symptoms caused by Xanthomonas translucens	diseased plant	Triticum sp.	wheat	2017-01-01	Canada	Alberta			GCF_013201565.1_ASM1320156v1_genomic.fna	RS_GCF_013201565.1	f	not type material	none	f	none	none	DOAB1048	Ottawa Research and Development Center	JABLUT000000000.1	Undefined interest	PRJNA633159	SAMN14934319	52	4795525	ASM1320156v1	GCF_013201565.1	549	Yes	ftp://ftp.ncbi.nlm.nih.gov/genomes/all/GCF/013/201/565/GCF_013201565.1_ASM1320156v1/GCF_013201565.1_ASM1320156v1_genomic.fna.gz	GCF_013201565.1_ASM1320156v1_genomic.fna.gz	DOAB1048		james.tambong@canada.ca	James	Tambong	Michael Harding	Tabi
Y	76,6,2,0,0,3,0,0,0,0,35,0,1,0,0,0,0,0,0,0	GCF_014839125.1	Pantoea agglomerans	CFBP8784	d__Bacteria;p__Proteobacteria;c__Gammaproteobacteria;o__Enterobacterales;f__Erwiniaceae;g__Pantoea;s__Pantoea agglomerans	d__Bacteria;p__Proteobacteria;c__Gammaproteobacteria;o__Enterobacterales;f__Enterobacteriaceae;g__Pantoea;s__Pantoea agglomerans	Pantoea agglomerans	flower	healthy/unspecified plant	Raphanus sativus	radish	2016-01-01	France				GCF_014839125.1_ASM1483912v1_genomic.fna	RS_GCF_014839125.1	f	not type material	none	f	none	none	CFBP8784	INRAE	JACYNE000000000.1	Undefined interest	PRJNA665156	SAMN16237910	32	4755237	ASM1483912v1	GCF_014839125.1	549	Yes	ftp://ftp.ncbi.nlm.nih.gov/genomes/all/GCF/014/839/125/GCF_014839125.1_ASM1483912v1/GCF_014839125.1_ASM1483912v1_genomic.fna.gz	GCF_014839125.1_ASM1483912v1_genomic.fna.gz	CFBP8784		martial.briand@inrae.fr	Martial	Briand	Preveaux A.
Y	76,6,2,0,0,3,0,0,0,0,36,0,0,0,0,0,0,0,0,0	GCF_013403235.1	Pantoea agglomerans	FJII-L5-SW-P2	d__Bacteria;p__Proteobacteria;c__Gammaproteobacteria;o__Enterobacterales;f__Erwiniaceae;g__Pantoea;s__Pantoea agglomerans	d__Bacteria;p__Proteobacteria;c__Gammaproteobacteria;o__Enterobacterales;f__Enterobacteriaceae;g__Pantoea;s__Pantoea agglomerans	Pantoea agglomerans	environmental surface; indoor biome	anthropogenic surface			2015-05-15	USA	International Space Station			GCF_013403235.1_ASM1340323v1_genomic.fna	RS_GCF_013403235.1	f	not type material	none	f	none	none	FJII-L5-SW-P2	Jet Propulsion Laboratory, California Institute of Technology	JACBPL000000000.1	Undefined interest	PRJNA635942	SAMN15344684	26	4724025	ASM1340323v1	GCF_013403235.1	549	Yes	ftp://ftp.ncbi.nlm.nih.gov/genomes/all/GCF/013/403/235/GCF_013403235.1_ASM1340323v1/GCF_013403235.1_ASM1340323v1_genomic.fna.gz	GCF_013403235.1_ASM1340323v1_genomic.fna.gz	FJII-L5-SW-P2		kjvenkat@jpl.nasa.gov	Kasthuri	Venkateswaran
Y	76,6,2,0,0,3,0,0,0,0,37,0,0,0,0,0,0,0,0,0	GCF_014138175.1	Pantoea agglomerans	62e	d__Bacteria;p__Proteobacteria;c__Gammaproteobacteria;o__Enterobacterales;f__Erwiniaceae;g__Pantoea;s__Pantoea agglomerans	d__Bacteria;p__Proteobacteria;c__Gammaproteobacteria;o__Enterobacterales;f__Enterobacteriaceae;g__Pantoea;s__Pantoea agglomerans	Pantoea agglomerans		undisclosed						genome sequencing to study the core and pangenome of soil and plant-associated prokaryote with applications in energy production, global carbon cycling and sequestration, and biogeochemistry	https://gold.jgi.doe.gov/projects?id=Gp0348316	GCF_014138175.1_ASM1413817v1_genomic.fna	RS_GCF_014138175.1	f	not type material	none	f	none	none	62e	DOE Joint Genome Institute	JACGXI000000000.1	Undefined interest	PRJNA224116	SAMN12024817	14	4737169	ASM1413817v1	GCF_014138175.1	549	Yes	ftp://ftp.ncbi.nlm.nih.gov/genomes/all/GCF/014/138/175/GCF_014138175.1_ASM1413817v1/GCF_014138175.1_ASM1413817v1_genomic.fna.gz	GCF_014138175.1_ASM1413817v1_genomic.fna.gz	62e
N	76,6,2,0,0,3,0,0,0,0,37,0,0,0,0,0,0,0,0,1	GCF_014138195.1	Pantoea agglomerans	62d	d__Bacteria;p__Proteobacteria;c__Gammaproteobacteria;o__Enterobacterales;f__Erwiniaceae;g__Pantoea;s__Pantoea agglomerans	d__Bacteria;p__Proteobacteria;c__Gammaproteobacteria;o__Enterobacterales;f__Enterobacteriaceae;g__Pantoea;s__Pantoea agglomerans	Pantoea agglomerans		undisclosed						genome sequencing to study the core and pangenome of soil and plant-associated prokaryote with applications in energy production, global carbon cycling and sequestration, and biogeochemistry	https://gold.jgi.doe.gov/projects?id=Gp0348315	GCF_014138195.1_ASM1413819v1_genomic.fna	RS_GCF_014138195.1	f	not type material	none	f	none	none	62d	DOE Joint Genome Institute	JACGXH000000000.1	Undefined interest	PRJNA547115	SAMN12024746	15	4739000	ASM1413819v1	GCF_014138195.1	549	Yes	ftp://ftp.ncbi.nlm.nih.gov/genomes/all/GCF/014/138/195/GCF_014138195.1_ASM1413819v1/GCF_014138195.1_ASM1413819v1_genomic.fna.gz	GCF_014138195.1_ASM1413819v1_genomic.fna.gz	62d
N	76,6,2,0,0,3,0,0,0,0,38,0,0,0,0,0,0,0,0,0	GCF_014138205.1	Pantoea agglomerans	MR19	d__Bacteria;p__Proteobacteria;c__Gammaproteobacteria;o__Enterobacterales;f__Erwiniaceae;g__Pantoea;s__Pantoea agglomerans	d__Bacteria;p__Proteobacteria;c__Gammaproteobacteria;o__Enterobacterales;f__Enterobacteriaceae;g__Pantoea;s__Pantoea agglomerans	Pantoea agglomerans		undisclosed						genome sequencing to study the core and pangenome of soil and plant-associated prokaryote with applications in energy production, global carbon cycling and sequestration, and biogeochemistry	https://gold.jgi.doe.gov/projects?id=Gp0348317	GCF_014138205.1_ASM1413820v1_genomic.fna	RS_GCF_014138205.1	f	not type material	none	f	none	none	MR19	DOE Joint Genome Institute	JACGXJ000000000.1	Undefined interest	PRJNA547117	SAMN12024926	33	5011629	ASM1413820v1	GCF_014138205.1	549	Yes	ftp://ftp.ncbi.nlm.nih.gov/genomes/all/GCF/014/138/205/GCF_014138205.1_ASM1413820v1/GCF_014138205.1_ASM1413820v1_genomic.fna.gz	GCF_014138205.1_ASM1413820v1_genomic.fna.gz	MR19
Y	76,6,2,0,0,3,0,0,0,0,38,0,0,0,0,0,0,0,0,1	GCF_014138245.1	Pantoea agglomerans	MR10	d__Bacteria;p__Proteobacteria;c__Gammaproteobacteria;o__Enterobacterales;f__Erwiniaceae;g__Pantoea;s__Pantoea agglomerans	d__Bacteria;p__Proteobacteria;c__Gammaproteobacteria;o__Enterobacterales;f__Enterobacteriaceae;g__Pantoea;s__Pantoea agglomerans	Pantoea agglomerans		undisclosed						genome sequencing to study the core and pangenome of soil and plant-associated prokaryote with applications in energy production, global carbon cycling and sequestration, and biogeochemistry	https://gold.jgi.doe.gov/projects?id=Gp0348319	GCF_014138245.1_ASM1413824v1_genomic.fna	RS_GCF_014138245.1	f	not type material	none	f	none	none	MR10	DOE Joint Genome Institute	JACGXK000000000.1	Undefined interest	PRJNA224116	SAMN12024877	29	5009492	ASM1413824v1	GCF_014138245.1	549	Yes	ftp://ftp.ncbi.nlm.nih.gov/genomes/all/GCF/014/138/245/GCF_014138245.1_ASM1413824v1/GCF_014138245.1_ASM1413824v1_genomic.fna.gz	GCF_014138245.1_ASM1413824v1_genomic.fna.gz	MR10
Y	76,6,2,0,0,3,0,0,0,0,39,0,0,0,0,0,0,0,0,0	GCF_014353705.1	Pantoea agglomerans	Pa31-3	d__Bacteria;p__Proteobacteria;c__Gammaproteobacteria;o__Enterobacterales;f__Erwiniaceae;g__Pantoea;s__Pantoea agglomerans	d__Bacteria;p__Proteobacteria;c__Gammaproteobacteria;o__Enterobacterales;f__Enterobacteriaceae;g__Pantoea;s__Pantoea agglomerans	Pantoea agglomerans	temperate woodland biome; environment associated with plant part or small plant	healthy/unspecified plant	Malus domestica	apple	1997-01-01	Canada	Ontario	Roach DR et al. 2015	https://sfamjournals.onlinelibrary.wiley.com/doi/10.1111/1751-7915.12253	GCF_014353705.1_ASM1435370v1_genomic.fna	RS_GCF_014353705.1	f	not type material	none	f	none	none	Pa31-3	Agriculture and Agri-Food Canada	JACSXF000000000.1	Undefined interest	PRJNA658485	SAMN15872095	105	5096473	ASM1435370v1	GCF_014353705.1	549	Yes	ftp://ftp.ncbi.nlm.nih.gov/genomes/all/GCF/014/353/705/GCF_014353705.1_ASM1435370v1/GCF_014353705.1_ASM1435370v1_genomic.fna.gz	GCF_014353705.1_ASM1435370v1_genomic.fna.gz	Pa31-3		steve.gayder@canada.ca	Steven	Gayder
Y	76,6,2,0,0,3,0,0,0,0,4,0,0,0,0,0,0,0,0,0	GCA_018687825.1	Pantoea agglomerans	KNU001	d__Bacteria;p__Proteobacteria;c__Gammaproteobacteria;o__Enterobacterales;f__Erwiniaceae;g__Pantoea;s__Pantoea agglomerans	d__Bacteria;p__Proteobacteria;c__Gammaproteobacteria;o__Enterobacterales;f__Enterobacteriaceae;g__Pantoea;s__Pantoea agglomerans	Pantoea agglomerans	diseased tree at park; Location: 35.87975° N 128.5667° E	diseased plant			2012-05-07	South Korea				GCA_018687825.1_ASM1868782v1_genomic.fna	GB_GCA_018687825.1	f	not type material	none	f	none	none	KNU001	Kyungpook National University	JHUE00000000.1	Undefined interest	PRJNA243037	SAMN02713586	35	4941328	ASM1868782v1	GCA_018687825.1	549	Yes	ftp://ftp.ncbi.nlm.nih.gov/genomes/all/GCA/018/687/825/GCA_018687825.1_ASM1868782v1/GCA_018687825.1_ASM1868782v1_genomic.fna.gz	GCA_018687825.1_ASM1868782v1_genomic.fna.gz	KNU001		heeyoung@knu.ac.kr	Hee-Young	Jung				35.87975 N 128.5667 E
Y	76,6,2,0,0,3,0,0,0,0,40,0,0,0,0,0,0,0,0,0	GCF_014353745.1	Pantoea agglomerans	Pa39-1	d__Bacteria;p__Proteobacteria;c__Gammaproteobacteria;o__Enterobacterales;f__Erwiniaceae;g__Pantoea;s__Pantoea agglomerans	d__Bacteria;p__Proteobacteria;c__Gammaproteobacteria;o__Enterobacterales;f__Enterobacteriaceae;g__Pantoea;s__Pantoea agglomerans	Pantoea agglomerans		healthy/unspecified plant	Sorbus aucuparia	mountain-ash	1997-01-01	Canada	Ontario			GCF_014353745.1_ASM1435374v1_genomic.fna	RS_GCF_014353745.1	f	not type material	none	f	none	none	Pa39-1	Agriculture and Agri-Food Canada	JACSXC000000000.1	Undefined interest	PRJNA224116	SAMN15872098	117	4970244	ASM1435374v1	GCF_014353745.1	549	Yes	ftp://ftp.ncbi.nlm.nih.gov/genomes/all/GCF/014/353/745/GCF_014353745.1_ASM1435374v1/GCF_014353745.1_ASM1435374v1_genomic.fna.gz	GCF_014353745.1_ASM1435374v1_genomic.fna.gz	Pa39-1		steve.gayder@canada.ca	Steven	Gayder
Y	76,6,2,0,0,3,0,0,0,0,41,0,0,0,0,0,0,0,0,0	GCF_014353755.1	Pantoea agglomerans	Pa39-5	d__Bacteria;p__Proteobacteria;c__Gammaproteobacteria;o__Enterobacterales;f__Erwiniaceae;g__Pantoea;s__Pantoea agglomerans	d__Bacteria;p__Proteobacteria;c__Gammaproteobacteria;o__Enterobacterales;f__Enterobacteriaceae;g__Pantoea;s__Pantoea agglomerans	Pantoea agglomerans		healthy/unspecified plant	Malus sp.		1997-01-01	Canada	Ontario			GCF_014353755.1_ASM1435375v1_genomic.fna	RS_GCF_014353755.1	f	not type material	none	f	none	none	Pa39-5	Agriculture and Agri-Food Canada	JACSXA000000000.1	Undefined interest	PRJNA658485	SAMN15872100	129	5102516	ASM1435375v1	GCF_014353755.1	549	Yes	ftp://ftp.ncbi.nlm.nih.gov/genomes/all/GCF/014/353/755/GCF_014353755.1_ASM1435375v1/GCF_014353755.1_ASM1435375v1_genomic.fna.gz	GCF_014353755.1_ASM1435375v1_genomic.fna.gz	Pa39-5		steve.gayder@canada.ca	Steven	Gayder
Y	76,6,2,0,0,3,0,0,0,0,41,1,0,0,0,0,0,0,0,0	GCF_014353895.1	Pantoea agglomerans	Pa39-27	d__Bacteria;p__Proteobacteria;c__Gammaproteobacteria;o__Enterobacterales;f__Erwiniaceae;g__Pantoea;s__Pantoea agglomerans	d__Bacteria;p__Proteobacteria;c__Gammaproteobacteria;o__Enterobacterales;f__Enterobacteriaceae;g__Pantoea;s__Pantoea agglomerans	Pantoea agglomerans		healthy/unspecified plant	Crataegus monogyna	common hawthorn	1997-01-01	Canada	Ontario			GCF_014353895.1_ASM1435389v1_genomic.fna	RS_GCF_014353895.1	f	not type material	none	f	none	none	Pa39-27	Agriculture and Agri-Food Canada	JACSWV000000000.1	Undefined interest	PRJNA224116	SAMN15872105	124	4997394	ASM1435389v1	GCF_014353895.1	549	Yes	ftp://ftp.ncbi.nlm.nih.gov/genomes/all/GCF/014/353/895/GCF_014353895.1_ASM1435389v1/GCF_014353895.1_ASM1435389v1_genomic.fna.gz	GCF_014353895.1_ASM1435389v1_genomic.fna.gz	Pa39-27		steve.gayder@canada.ca	Steven	Gayder
Y	76,6,2,0,0,3,0,0,0,0,42,0,0,0,0,0,0,0,0,0	GCF_014353795.1	Pantoea agglomerans	Pa39-7	d__Bacteria;p__Proteobacteria;c__Gammaproteobacteria;o__Enterobacterales;f__Erwiniaceae;g__Pantoea;s__Pantoea agglomerans	d__Bacteria;p__Proteobacteria;c__Gammaproteobacteria;o__Enterobacterales;f__Enterobacteriaceae;g__Pantoea;s__Pantoea agglomerans	Pantoea agglomerans		healthy/unspecified plant	Sorbus aucuparia	mountain-ash	1997-01-01	Canada	Ontario			GCF_014353795.1_ASM1435379v1_genomic.fna	RS_GCF_014353795.1	f	not type material	none	f	none	none	Pa39-7	Agriculture and Agri-Food Canada	JACSWZ000000000.1	Undefined interest	PRJNA224116	SAMN15872101	116	4965341	ASM1435379v1	GCF_014353795.1	549	Yes	ftp://ftp.ncbi.nlm.nih.gov/genomes/all/GCF/014/353/795/GCF_014353795.1_ASM1435379v1/GCF_014353795.1_ASM1435379v1_genomic.fna.gz	GCF_014353795.1_ASM1435379v1_genomic.fna.gz	Pa39-7		steve.gayder@canada.ca	Steven	Gayder
Y	76,6,2,0,0,3,0,0,0,0,43,0,0,0,0,0,0,0,0,0	GCF_014353815.1	Pantoea agglomerans	Pa39-3	d__Bacteria;p__Proteobacteria;c__Gammaproteobacteria;o__Enterobacterales;f__Erwiniaceae;g__Pantoea;s__Pantoea agglomerans	d__Bacteria;p__Proteobacteria;c__Gammaproteobacteria;o__Enterobacterales;f__Enterobacteriaceae;g__Pantoea;s__Pantoea agglomerans	Pantoea agglomerans		healthy/unspecified plant	Malus sp.		1997-01-01	Canada	Ontario			GCF_014353815.1_ASM1435381v1_genomic.fna	RS_GCF_014353815.1	f	not type material	none	f	none	none	Pa39-3	Agriculture and Agri-Food Canada	JACSXB000000000.1	Undefined interest	PRJNA658485	SAMN15872099	112	5062259	ASM1435381v1	GCF_014353815.1	549	Yes	ftp://ftp.ncbi.nlm.nih.gov/genomes/all/GCF/014/353/815/GCF_014353815.1_ASM1435381v1/GCF_014353815.1_ASM1435381v1_genomic.fna.gz	GCF_014353815.1_ASM1435381v1_genomic.fna.gz	Pa39-3		steve.gayder@canada.ca	Steven	Gayder
Y	76,6,2,0,0,3,0,0,0,0,44,0,0,0,0,0,0,0,0,0	GCF_014353835.1	Pantoea agglomerans	E325-705	d__Bacteria;p__Proteobacteria;c__Gammaproteobacteria;o__Enterobacterales;f__Erwiniaceae;g__Pantoea;s__Pantoea agglomerans	d__Bacteria;p__Proteobacteria;c__Gammaproteobacteria;o__Enterobacterales;f__Enterobacteriaceae;g__Pantoea;s__Pantoea agglomerans	Pantoea agglomerans	local environment: plant part or small plant, broad environment: temperate coniferous forest biome	healthy/unspecified plant	Malus domestica	apple	1994-01-01	USA	Washington			GCF_014353835.1_ASM1435383v1_genomic.fna	RS_GCF_014353835.1	f	not type material	none	f	none	none	E325-705	Agriculture and Agri-Food Canada	JACSWR000000000.1	Undefined interest	PRJNA658485	SAMN15872109	112	4697657	ASM1435383v1	GCF_014353835.1	549	Yes	ftp://ftp.ncbi.nlm.nih.gov/genomes/all/GCF/014/353/835/GCF_014353835.1_ASM1435383v1/GCF_014353835.1_ASM1435383v1_genomic.fna.gz	GCF_014353835.1_ASM1435383v1_genomic.fna.gz	E325-705		steve.gayder@canada.ca	Steven	Gayder
N	76,6,2,0,0,3,0,0,0,0,44,0,0,0,0,0,0,0,1,0	GCF_014354005.1	Pantoea agglomerans	E325-ad2	d__Bacteria;p__Proteobacteria;c__Gammaproteobacteria;o__Enterobacterales;f__Erwiniaceae;g__Pantoea;s__Pantoea agglomerans	d__Bacteria;p__Proteobacteria;c__Gammaproteobacteria;o__Enterobacterales;f__Enterobacteriaceae;g__Pantoea;s__Pantoea agglomerans	Pantoea agglomerans		healthy/unspecified plant	Malus domestica	apple	1994-01-01	USA	Washington			GCF_014354005.1_ASM1435400v1_genomic.fna	RS_GCF_014354005.1	f	not type material	none	f	none	none	E325-ad2	Agriculture and Agri-Food Canada	JACSWN000000000.1	Undefined interest	PRJNA658485	SAMN15872113	121	4691032	ASM1435400v1	GCF_014354005.1	549	Yes	ftp://ftp.ncbi.nlm.nih.gov/genomes/all/GCF/014/354/005/GCF_014354005.1_ASM1435400v1/GCF_014354005.1_ASM1435400v1_genomic.fna.gz	GCF_014354005.1_ASM1435400v1_genomic.fna.gz	E325-ad2		steve.gayder@canada.ca	Steven	Gayder
N	76,6,2,0,0,3,0,0,0,0,44,0,0,0,0,0,0,1,0,0	GCF_014353845.1	Pantoea agglomerans	E325-699	d__Bacteria;p__Proteobacteria;c__Gammaproteobacteria;o__Enterobacterales;f__Erwiniaceae;g__Pantoea;s__Pantoea agglomerans	d__Bacteria;p__Proteobacteria;c__Gammaproteobacteria;o__Enterobacterales;f__Enterobacteriaceae;g__Pantoea;s__Pantoea agglomerans	Pantoea agglomerans		healthy/unspecified plant	Malus domestica	apple	1994-01-01	USA	Washington			GCF_014353845.1_ASM1435384v1_genomic.fna	RS_GCF_014353845.1	f	not type material	none	f	none	none	E325-699	Agriculture and Agri-Food Canada	JACSWS000000000.1	Undefined interest	PRJNA658485	SAMN15872108	96	4803804	ASM1435384v1	GCF_014353845.1	549	Yes	ftp://ftp.ncbi.nlm.nih.gov/genomes/all/GCF/014/353/845/GCF_014353845.1_ASM1435384v1/GCF_014353845.1_ASM1435384v1_genomic.fna.gz	GCF_014353845.1_ASM1435384v1_genomic.fna.gz	E325-699		steve.gayder@canada.ca	Steven	Gayder
N	76,6,2,0,0,3,0,0,0,0,44,0,0,0,0,0,0,1,1,0	GCF_014353865.1	Pantoea agglomerans	E325	d__Bacteria;p__Proteobacteria;c__Gammaproteobacteria;o__Enterobacterales;f__Erwiniaceae;g__Pantoea;s__Pantoea agglomerans	d__Bacteria;p__Proteobacteria;c__Gammaproteobacteria;o__Enterobacterales;f__Enterobacteriaceae;g__Pantoea;s__Pantoea agglomerans	Pantoea agglomerans	temperate woodland biome; environment associated with plant part or small plant	healthy/unspecified plant	Malus domestica	apple	1994-01-01	USA	Washington	Roach DR et al. 2015; Pusey et al. 2011	https://sfamjournals.onlinelibrary.wiley.com/doi/10.1111/1751-7915.12253; https://apsjournals.apsnet.org/doi/10.1094/PHYTO-09-10-0253	GCF_014353865.1_ASM1435386v1_genomic.fna	RS_GCF_014353865.1	f	not type material	none	f	none	none	E325	Agriculture and Agri-Food Canada	JACSWT000000000.1	Undefined interest	PRJNA658485	SAMN15872107	162	4786783	ASM1435386v1	GCF_014353865.1	549	Yes	ftp://ftp.ncbi.nlm.nih.gov/genomes/all/GCF/014/353/865/GCF_014353865.1_ASM1435386v1/GCF_014353865.1_ASM1435386v1_genomic.fna.gz	GCF_014353865.1_ASM1435386v1_genomic.fna.gz	E325		steve.gayder@canada.ca	Steven	Gayder
Y	76,6,2,0,0,3,0,0,0,0,44,0,0,0,0,0,0,1,2,0	GCF_014353955.1	Pantoea agglomerans	E325-754	d__Bacteria;p__Proteobacteria;c__Gammaproteobacteria;o__Enterobacterales;f__Erwiniaceae;g__Pantoea;s__Pantoea agglomerans	d__Bacteria;p__Proteobacteria;c__Gammaproteobacteria;o__Enterobacterales;f__Enterobacteriaceae;g__Pantoea;s__Pantoea agglomerans	Pantoea agglomerans	temperate woodland biome; environment associated with plant part or small plant	healthy/unspecified plant	Malus domestica	apple	1994-01-01	USA	Washington	Roach DR et al. 2015; Pusey et al. 2011	https://sfamjournals.onlinelibrary.wiley.com/doi/10.1111/1751-7915.12253; https://apsjournals.apsnet.org/doi/10.1094/PHYTO-09-10-0253	GCF_014353955.1_ASM1435395v1_genomic.fna	RS_GCF_014353955.1	f	not type material	none	f	none	none	E325-754	Agriculture and Agri-Food Canada	JACSWP000000000.1	Undefined interest	PRJNA658485	SAMN15872111	89	4801475	ASM1435395v1	GCF_014353955.1	549	Yes	ftp://ftp.ncbi.nlm.nih.gov/genomes/all/GCF/014/353/955/GCF_014353955.1_ASM1435395v1/GCF_014353955.1_ASM1435395v1_genomic.fna.gz	GCF_014353955.1_ASM1435395v1_genomic.fna.gz	E325-754		steve.gayder@canada.ca	Steven	Gayder
N	76,6,2,0,0,3,0,0,0,0,44,0,0,0,0,0,0,1,3,0	GCF_014353995.1	Pantoea agglomerans	E325-750	d__Bacteria;p__Proteobacteria;c__Gammaproteobacteria;o__Enterobacterales;f__Erwiniaceae;g__Pantoea;s__Pantoea agglomerans	d__Bacteria;p__Proteobacteria;c__Gammaproteobacteria;o__Enterobacterales;f__Enterobacteriaceae;g__Pantoea;s__Pantoea agglomerans	Pantoea agglomerans	temperate woodland biome; environment associated with plant part or small plant	healthy/unspecified plant	Malus domestica	apple	1994-01-01	USA	Washington	Roach DR et al. 2015; Pusey et al. 2011	https://sfamjournals.onlinelibrary.wiley.com/doi/10.1111/1751-7915.12253; https://apsjournals.apsnet.org/doi/10.1094/PHYTO-09-10-0253	GCF_014353995.1_ASM1435399v1_genomic.fna	RS_GCF_014353995.1	f	not type material	none	f	none	none	E325-750	Agriculture and Agri-Food Canada	JACSWQ000000000.1	Undefined interest	PRJNA224116	SAMN15872110	108	4796980	ASM1435399v1	GCF_014353995.1	549	Yes	ftp://ftp.ncbi.nlm.nih.gov/genomes/all/GCF/014/353/995/GCF_014353995.1_ASM1435399v1/GCF_014353995.1_ASM1435399v1_genomic.fna.gz	GCF_014353995.1_ASM1435399v1_genomic.fna.gz	E325-750		steve.gayder@canada.ca	Steven	Gayder
Y	76,6,2,0,0,3,0,0,0,0,44,0,0,0,0,0,0,2,0,0	GCF_014353935.1	Pantoea agglomerans	E325-ad1	d__Bacteria;p__Proteobacteria;c__Gammaproteobacteria;o__Enterobacterales;f__Erwiniaceae;g__Pantoea;s__Pantoea agglomerans	d__Bacteria;p__Proteobacteria;c__Gammaproteobacteria;o__Enterobacterales;f__Enterobacteriaceae;g__Pantoea;s__Pantoea agglomerans	Pantoea agglomerans		healthy/unspecified plant	Malus domestica	apple	1994-01-01	USA	Washington			GCF_014353935.1_ASM1435393v1_genomic.fna	RS_GCF_014353935.1	f	not type material	none	f	none	none	E325-ad1	Agriculture and Agri-Food Canada	JACSWO000000000.1	Undefined interest	PRJNA224116	SAMN15872112	235	4708922	ASM1435393v1	GCF_014353935.1	549	Yes	ftp://ftp.ncbi.nlm.nih.gov/genomes/all/GCF/014/353/935/GCF_014353935.1_ASM1435393v1/GCF_014353935.1_ASM1435393v1_genomic.fna.gz	GCF_014353935.1_ASM1435393v1_genomic.fna.gz	E325-ad1		steve.gayder@canada.ca	Steven	Gayder
Y	76,6,2,0,0,3,0,0,0,0,45,0,0,0,0,0,0,0,0,0	GCF_014354045.1	Pantoea agglomerans	Pa31-4	d__Bacteria;p__Proteobacteria;c__Gammaproteobacteria;o__Enterobacterales;f__Erwiniaceae;g__Pantoea;s__Pantoea agglomerans	d__Bacteria;p__Proteobacteria;c__Gammaproteobacteria;o__Enterobacterales;f__Enterobacteriaceae;g__Pantoea;s__Pantoea agglomerans	Pantoea agglomerans	temperate woodland biome; environment associated with plant part or small plant	healthy/unspecified plant	Malus domestica	apple	1997-01-01	Canada	Ontario			GCF_014354045.1_ASM1435404v1_genomic.fna	RS_GCF_014354045.1	f	not type material	none	f	none	none	Pa31-4	Agriculture and Agri-Food Canada	JACSXE000000000.1	Undefined interest	PRJNA224116	SAMN15872096	120	4991709	ASM1435404v1	GCF_014354045.1	549	Yes	ftp://ftp.ncbi.nlm.nih.gov/genomes/all/GCF/014/354/045/GCF_014354045.1_ASM1435404v1/GCF_014354045.1_ASM1435404v1_genomic.fna.gz	GCF_014354045.1_ASM1435404v1_genomic.fna.gz	Pa31-4		steve.gayder@canada.ca	Steven	Gayder
Y	76,6,2,0,0,3,0,0,0,0,46,0,0,0,0,0,0,0,0,0	GCF_014354055.1	Pantoea agglomerans	Pa39-14	d__Bacteria;p__Proteobacteria;c__Gammaproteobacteria;o__Enterobacterales;f__Erwiniaceae;g__Pantoea;s__Pantoea agglomerans	d__Bacteria;p__Proteobacteria;c__Gammaproteobacteria;o__Enterobacterales;f__Enterobacteriaceae;g__Pantoea;s__Pantoea agglomerans	Pantoea agglomerans		healthy/unspecified plant	Malus sp.		1997-01-01	Canada	Ontario			GCF_014354055.1_ASM1435405v1_genomic.fna	RS_GCF_014354055.1	f	not type material	none	f	none	none	Pa39-14	Agriculture and Agri-Food Canada	JACSWY000000000.1	Undefined interest	PRJNA224116	SAMN15872102	130	5151849	ASM1435405v1	GCF_014354055.1	549	Yes	ftp://ftp.ncbi.nlm.nih.gov/genomes/all/GCF/014/354/055/GCF_014354055.1_ASM1435405v1/GCF_014354055.1_ASM1435405v1_genomic.fna.gz	GCF_014354055.1_ASM1435405v1_genomic.fna.gz	Pa39-14		steve.gayder@canada.ca	Steven	Gayder
Y	76,6,2,0,0,3,0,0,0,0,47,0,0,0,0,0,0,0,0,0	GCF_014354065.1	Pantoea agglomerans	Pa21-15	d__Bacteria;p__Proteobacteria;c__Gammaproteobacteria;o__Enterobacterales;f__Erwiniaceae;g__Pantoea;s__Pantoea agglomerans	d__Bacteria;p__Proteobacteria;c__Gammaproteobacteria;o__Enterobacterales;f__Enterobacteriaceae;g__Pantoea;s__Pantoea agglomerans	Pantoea agglomerans		healthy/unspecified plant	Pyrus communis	common pear	1997-01-01	Canada	Ontario			GCF_014354065.1_ASM1435406v1_genomic.fna	RS_GCF_014354065.1	f	not type material	none	f	none	none	Pa21-15	Agriculture and Agri-Food Canada	JACSXH000000000.1	Undefined interest	PRJNA658485	SAMN15872093	133	4852497	ASM1435406v1	GCF_014354065.1	549	Yes	ftp://ftp.ncbi.nlm.nih.gov/genomes/all/GCF/014/354/065/GCF_014354065.1_ASM1435406v1/GCF_014354065.1_ASM1435406v1_genomic.fna.gz	GCF_014354065.1_ASM1435406v1_genomic.fna.gz	Pa21-15		steve.gayder@canada.ca	Steven	Gayder
Y	76,6,2,0,0,3,0,0,0,0,47,0,0,0,0,0,0,1,0,0	GCF_014354145.1	Pantoea agglomerans	Pa21-5	d__Bacteria;p__Proteobacteria;c__Gammaproteobacteria;o__Enterobacterales;f__Erwiniaceae;g__Pantoea;s__Pantoea agglomerans	d__Bacteria;p__Proteobacteria;c__Gammaproteobacteria;o__Enterobacterales;f__Enterobacteriaceae;g__Pantoea;s__Pantoea agglomerans	Pantoea agglomerans		healthy/unspecified plant	Pyrus communis	common pear	1997-01-01	Canada	Ontario			GCF_014354145.1_ASM1435414v1_genomic.fna	RS_GCF_014354145.1	f	not type material	none	f	none	none	Pa21-5	Agriculture and Agri-Food Canada	JACSXK000000000.1	Undefined interest	PRJNA658485	SAMN15872090	134	4850057	ASM1435414v1	GCF_014354145.1	549	Yes	ftp://ftp.ncbi.nlm.nih.gov/genomes/all/GCF/014/354/145/GCF_014354145.1_ASM1435414v1/GCF_014354145.1_ASM1435414v1_genomic.fna.gz	GCF_014354145.1_ASM1435414v1_genomic.fna.gz	Pa21-5		steve.gayder@canada.ca	Steven	Gayder
Y	76,6,2,0,0,3,0,0,0,0,48,0,0,0,0,0,0,0,0,0	GCF_014354155.1	Pantoea agglomerans	Pa21-13	d__Bacteria;p__Proteobacteria;c__Gammaproteobacteria;o__Enterobacterales;f__Erwiniaceae;g__Pantoea;s__Pantoea agglomerans	d__Bacteria;p__Proteobacteria;c__Gammaproteobacteria;o__Enterobacterales;f__Enterobacteriaceae;g__Pantoea;s__Pantoea agglomerans	Pantoea agglomerans	temperate woodland biome; environment associated with plant part or small plant	healthy/unspecified plant	Pyrus communis	common pear	1997-01-01	Canada	Ontario	Roach DR et al. 2015	https://doi.org/10.1111/1751-7915.12253	GCF_014354155.1_ASM1435415v1_genomic.fna	RS_GCF_014354155.1	f	not type material	none	f	none	none	Pa21-13	Agriculture and Agri-Food Canada	JACSXI000000000.1	Undefined interest	PRJNA658485	SAMN15872092	76	4792898	ASM1435415v1	GCF_014354155.1	549	Yes	ftp://ftp.ncbi.nlm.nih.gov/genomes/all/GCF/014/354/155/GCF_014354155.1_ASM1435415v1/GCF_014354155.1_ASM1435415v1_genomic.fna.gz	GCF_014354155.1_ASM1435415v1_genomic.fna.gz	Pa21-13		steve.gayder@canada.ca	Steven	Gayder
Y	76,6,2,0,0,3,0,0,0,0,49,0,0,0,0,0,0,0,0,0	GCF_014354165.1	Pantoea agglomerans	Pa17-5	d__Bacteria;p__Proteobacteria;c__Gammaproteobacteria;o__Enterobacterales;f__Erwiniaceae;g__Pantoea;s__Pantoea agglomerans	d__Bacteria;p__Proteobacteria;c__Gammaproteobacteria;o__Enterobacterales;f__Enterobacteriaceae;g__Pantoea;s__Pantoea agglomerans	Pantoea agglomerans	temperate woodland biome; environment associated with plant part or small plant	healthy/unspecified plant	Pyrus communis	common pear	1997-01-01	Canada	Ontario	Roach DR et al. 2015	https://sfamjournals.onlinelibrary.wiley.com/doi/10.1111/1751-7915.12253	GCF_014354165.1_ASM1435416v1_genomic.fna	RS_GCF_014354165.1	f	not type material	none	f	none	none	Pa17-5	Agriculture and Agri-Food Canada	JACSXM000000000.1	Undefined interest	PRJNA658485	SAMN15872088	138	4970051	ASM1435416v1	GCF_014354165.1	549	Yes	ftp://ftp.ncbi.nlm.nih.gov/genomes/all/GCF/014/354/165/GCF_014354165.1_ASM1435416v1/GCF_014354165.1_ASM1435416v1_genomic.fna.gz	GCF_014354165.1_ASM1435416v1_genomic.fna.gz	Pa17-5		steve.gayder@canada.ca	Steven	Gayder
Y	76,6,2,0,0,3,0,0,0,0,5,0,0,0,0,0,0,0,0,0	GCF_000220605.1	Pantoea agglomerans	Sl1_M5	d__Bacteria;p__Proteobacteria;c__Gammaproteobacteria;o__Enterobacterales;f__Erwiniaceae;g__Pantoea;s__Pantoea agglomerans	d__Bacteria;p__Proteobacteria;c__Gammaproteobacteria;o__Enterobacterales;f__Enterobacteriaceae;g__Pantoea;s__Pantoea agglomerans	Pantoea agglomerans	leaf blight, Stewart's bacterial wilt	diseased plant	Zea mays	maize						GCF_000220605.1_ASM22060v2_genomic.fna	RS_GCF_000220605.1	f	not type material	none	f	none	none	Sl1_M5	JGI	ADWZ00000000.1	Undefined interest	PRJNA49341	SAMN02441788	37	4919733	ASM22060v2	GCF_000220605.1	549	Yes	ftp://ftp.ncbi.nlm.nih.gov/genomes/all/GCF/000/220/605/GCF_000220605.1_ASM22060v2/GCF_000220605.1_ASM22060v2_genomic.fna.gz	GCF_000220605.1_ASM22060v2_genomic.fna.gz	Sl1_M5									Pathogen	Leaf blight, Stewart's bacterial wilt
Y	76,6,2,0,0,3,0,0,0,0,50,0,0,0,0,0,0,0,0,0	GCF_014354235.1	Pantoea agglomerans	Pa17-1	d__Bacteria;p__Proteobacteria;c__Gammaproteobacteria;o__Enterobacterales;f__Erwiniaceae;g__Pantoea;s__Pantoea agglomerans	d__Bacteria;p__Proteobacteria;c__Gammaproteobacteria;o__Enterobacterales;f__Enterobacteriaceae;g__Pantoea;s__Pantoea agglomerans	Pantoea agglomerans	local environment: plant part or small plant, broad environment: temperate woodland biome	healthy/unspecified plant	Pyrus communis	common pear	1997-01-01	Canada	Ontario	Roach DR et al. (2015)	https://sfamjournals.onlinelibrary.wiley.com/doi/10.1111/1751-7915.12253	GCF_014354235.1_ASM1435423v1_genomic.fna	RS_GCF_014354235.1	f	not type material	none	f	none	none	Pa17-1	Agriculture and Agri-Food Canada	JACSXN000000000.1	Undefined interest	PRJNA658485	SAMN15872087	96	4829682	ASM1435423v1	GCF_014354235.1	549	Yes	ftp://ftp.ncbi.nlm.nih.gov/genomes/all/GCF/014/354/235/GCF_014354235.1_ASM1435423v1/GCF_014354235.1_ASM1435423v1_genomic.fna.gz	GCF_014354235.1_ASM1435423v1_genomic.fna.gz	Pa17-1		steve.gayder@canada.ca	Steven	Gayder
Y	76,6,2,0,0,3,0,0,0,0,51,0,0,0,0,0,0,0,0,0	GCF_014838815.1	Pantoea agglomerans	CFBP8800	d__Bacteria;p__Proteobacteria;c__Gammaproteobacteria;o__Enterobacterales;f__Erwiniaceae;g__Pantoea;s__Pantoea agglomerans	d__Bacteria;p__Proteobacteria;c__Gammaproteobacteria;o__Enterobacterales;f__Enterobacteriaceae;g__Pantoea;s__Pantoea agglomerans	Pantoea agglomerans	seed	healthy/unspecified plant	Raphanus sativus	radish	2016-01-01	France				GCF_014838815.1_ASM1483881v1_genomic.fna	RS_GCF_014838815.1	f	not type material	none	f	none	none	CFBP8800	INRAE	JACYMT000000000.1	Undefined interest	PRJNA665156	SAMN16238278	50	5117730	ASM1483881v1	GCF_014838815.1	549	Yes	ftp://ftp.ncbi.nlm.nih.gov/genomes/all/GCF/014/838/815/GCF_014838815.1_ASM1483881v1/GCF_014838815.1_ASM1483881v1_genomic.fna.gz	GCF_014838815.1_ASM1483881v1_genomic.fna.gz	CFBP8800		martial.briand@inrae.fr	Martial	Briand	Preveaux A.
N	76,6,2,0,0,3,0,0,0,0,51,0,0,0,0,0,0,0,1,0	GCF_014839175.1	Pantoea agglomerans	CFBP8783	d__Bacteria;p__Proteobacteria;c__Gammaproteobacteria;o__Enterobacterales;f__Erwiniaceae;g__Pantoea;s__Pantoea agglomerans	d__Bacteria;p__Proteobacteria;c__Gammaproteobacteria;o__Enterobacterales;f__Enterobacteriaceae;g__Pantoea;s__Pantoea agglomerans	Pantoea agglomerans	flower	healthy/unspecified plant	Raphanus sativus	radish	2016-01-01	France				GCF_014839175.1_ASM1483917v1_genomic.fna	RS_GCF_014839175.1	f	not type material	none	f	none	none	CFBP8783	INRAE	JACYNF000000000.1	Undefined interest	PRJNA665156	SAMN16237909	90	5124033	ASM1483917v1	GCF_014839175.1	549	Yes	ftp://ftp.ncbi.nlm.nih.gov/genomes/all/GCF/014/839/175/GCF_014839175.1_ASM1483917v1/GCF_014839175.1_ASM1483917v1_genomic.fna.gz	GCF_014839175.1_ASM1483917v1_genomic.fna.gz	CFBP8783		martial.briand@inrae.fr	Martial	Briand	Preveaux A.
Y	76,6,2,0,0,3,0,0,0,0,52,0,0,0,0,0,0,0,0,0	GCF_014838975.1	Pantoea agglomerans	CFBP8792	d__Bacteria;p__Proteobacteria;c__Gammaproteobacteria;o__Enterobacterales;f__Erwiniaceae;g__Pantoea;s__Pantoea agglomerans	d__Bacteria;p__Proteobacteria;c__Gammaproteobacteria;o__Enterobacterales;f__Enterobacteriaceae;g__Pantoea;s__Pantoea agglomerans	Pantoea agglomerans	seed	healthy/unspecified plant	Raphanus sativus	radish	2016-01-01	France				GCF_014838975.1_ASM1483897v1_genomic.fna	RS_GCF_014838975.1	f	not type material	none	f	none	none	CFBP8792	INRAE	JACYMS000000000.1	Undefined interest	PRJNA224116	SAMN16238279	54	5239108	ASM1483897v1	GCF_014838975.1	549	Yes	ftp://ftp.ncbi.nlm.nih.gov/genomes/all/GCF/014/838/975/GCF_014838975.1_ASM1483897v1/GCF_014838975.1_ASM1483897v1_genomic.fna.gz	GCF_014838975.1_ASM1483897v1_genomic.fna.gz	CFBP8792		martial.briand@inrae.fr	Martial	Briand	Preveaux A.
Y	76,6,2,0,0,3,0,0,0,0,52,0,0,0,0,0,1,0,0,0	GCF_014839265.1	Pantoea agglomerans	CFBP13566	d__Bacteria;p__Proteobacteria;c__Gammaproteobacteria;o__Enterobacterales;f__Erwiniaceae;g__Pantoea;s__Pantoea agglomerans	d__Bacteria;p__Proteobacteria;c__Gammaproteobacteria;o__Enterobacterales;f__Enterobacteriaceae;g__Pantoea;s__Pantoea agglomerans	Pantoea agglomerans	seed	healthy/unspecified plant	Raphanus sativus	radish	2014-01-01	France				GCF_014839265.1_ASM1483926v1_genomic.fna	RS_GCF_014839265.1	f	not type material	none	f	none	none	CFBP13566	INRAE	JACYNI000000000.1	Undefined interest	PRJNA665156	SAMN16237858	84	5123550	ASM1483926v1	GCF_014839265.1	549	Yes	ftp://ftp.ncbi.nlm.nih.gov/genomes/all/GCF/014/839/265/GCF_014839265.1_ASM1483926v1/GCF_014839265.1_ASM1483926v1_genomic.fna.gz	GCF_014839265.1_ASM1483926v1_genomic.fna.gz	CFBP13566		martial.briand@inrae.fr	Martial	Briand	Preveaux A.
Y	76,6,2,0,0,3,0,0,0,0,52,0,0,0,0,0,2,0,0,0	GCF_014839325.1	Pantoea agglomerans	CFBP13709	d__Bacteria;p__Proteobacteria;c__Gammaproteobacteria;o__Enterobacterales;f__Erwiniaceae;g__Pantoea;s__Pantoea agglomerans	d__Bacteria;p__Proteobacteria;c__Gammaproteobacteria;o__Enterobacterales;f__Enterobacteriaceae;g__Pantoea;s__Pantoea agglomerans	Pantoea agglomerans	seed	healthy/unspecified plant	Brassica napus	oilseed rape	2017-01-01	France				GCF_014839325.1_ASM1483932v1_genomic.fna	RS_GCF_014839325.1	f	not type material	none	f	none	none	CFBP13709	INRAE	JACYNR000000000.1	Undefined interest	PRJNA224116	SAMN16237131	138	5248093	ASM1483932v1	GCF_014839325.1	549	Yes	ftp://ftp.ncbi.nlm.nih.gov/genomes/all/GCF/014/839/325/GCF_014839325.1_ASM1483932v1/GCF_014839325.1_ASM1483932v1_genomic.fna.gz	GCF_014839325.1_ASM1483932v1_genomic.fna.gz	CFBP13709		martial.briand@inrae.fr	Martial	Briand	Marais C.
Y	76,6,2,0,0,3,0,0,0,0,53,0,0,0,0,0,0,0,0,0	GCF_014839115.1	Pantoea agglomerans	CFBP13569	d__Bacteria;p__Proteobacteria;c__Gammaproteobacteria;o__Enterobacterales;f__Erwiniaceae;g__Pantoea;s__Pantoea agglomerans	d__Bacteria;p__Proteobacteria;c__Gammaproteobacteria;o__Enterobacterales;f__Enterobacteriaceae;g__Pantoea;s__Pantoea agglomerans	Pantoea agglomerans	seed	healthy/unspecified plant	Raphanus sativus	radish	2015-01-01	France				GCF_014839115.1_ASM1483911v1_genomic.fna	RS_GCF_014839115.1	f	not type material	none	f	none	none	CFBP13569	INRAE	JACYNG000000000.1	Undefined interest	PRJNA665156	SAMN16237903	36	4797171	ASM1483911v1	GCF_014839115.1	549	Yes	ftp://ftp.ncbi.nlm.nih.gov/genomes/all/GCF/014/839/115/GCF_014839115.1_ASM1483911v1/GCF_014839115.1_ASM1483911v1_genomic.fna.gz	GCF_014839115.1_ASM1483911v1_genomic.fna.gz	CFBP13569		martial.briand@inrae.fr	Martial	Briand	Preveaux A.
Y	76,6,2,0,0,3,0,0,0,0,54,0,0,0,0,0,0,0,0,0	GCF_014839425.1	Pantoea agglomerans	CFBP13616	d__Bacteria;p__Proteobacteria;c__Gammaproteobacteria;o__Enterobacterales;f__Erwiniaceae;g__Pantoea;s__Pantoea agglomerans	d__Bacteria;p__Proteobacteria;c__Gammaproteobacteria;o__Enterobacterales;f__Enterobacteriaceae;g__Pantoea;s__Pantoea agglomerans	Pantoea agglomerans	seed	healthy/unspecified plant	Phaseolus vulgaris	common bean	2016-01-01	France				GCF_014839425.1_ASM1483942v1_genomic.fna	RS_GCF_014839425.1	f	not type material	none	f	none	none	CFBP13616	INRAE	JACYNT000000000.1	Undefined interest	PRJNA224116	SAMN16237057	30	4780294	ASM1483942v1	GCF_014839425.1	549	Yes	ftp://ftp.ncbi.nlm.nih.gov/genomes/all/GCF/014/839/425/GCF_014839425.1_ASM1483942v1/GCF_014839425.1_ASM1483942v1_genomic.fna.gz	GCF_014839425.1_ASM1483942v1_genomic.fna.gz	CFBP13616		martial.briand@inrae.fr	Martial	Briand	Preveaux A.
Y	76,6,2,0,0,3,0,0,0,0,55,0,0,0,0,0,0,0,0,0	GCF_014839545.1	Pantoea agglomerans	CFBP13583	d__Bacteria;p__Proteobacteria;c__Gammaproteobacteria;o__Enterobacterales;f__Erwiniaceae;g__Pantoea;s__Pantoea agglomerans	d__Bacteria;p__Proteobacteria;c__Gammaproteobacteria;o__Enterobacterales;f__Enterobacteriaceae;g__Pantoea;s__Pantoea agglomerans	Pantoea agglomerans	seed	healthy/unspecified plant	Phaseolus vulgaris	common bean	2016-01-01	France				GCF_014839545.1_ASM1483954v1_genomic.fna	RS_GCF_014839545.1	f	not type material	none	f	none	none	CFBP13583	INRAE	JACYNZ000000000.1	Undefined interest	PRJNA224116	SAMN16237032	34	4776328	ASM1483954v1	GCF_014839545.1	549	Yes	ftp://ftp.ncbi.nlm.nih.gov/genomes/all/GCF/014/839/545/GCF_014839545.1_ASM1483954v1/GCF_014839545.1_ASM1483954v1_genomic.fna.gz	GCF_014839545.1_ASM1483954v1_genomic.fna.gz	CFBP13583		martial.briand@inrae.fr	Martial	Briand	Preveaux A.
Y	76,6,2,0,0,3,0,0,0,0,56,0,0,0,0,0,0,0,0,0	GCF_014841465.1	Pantoea agglomerans	CFBP8774	d__Bacteria;p__Proteobacteria;c__Gammaproteobacteria;o__Enterobacterales;f__Erwiniaceae;g__Pantoea;s__Pantoea agglomerans	d__Bacteria;p__Proteobacteria;c__Gammaproteobacteria;o__Enterobacterales;f__Enterobacteriaceae;g__Pantoea;s__Pantoea agglomerans	Pantoea agglomerans	seed	healthy/unspecified plant	Brassica napus	oilseed rape	2017-01-01	France				GCF_014841465.1_ASM1484146v1_genomic.fna	RS_GCF_014841465.1	f	not type material	none	f	none	none	CFBP8774	INRAE	JACYVO000000000.1	Undefined interest	PRJNA665156	SAMN16237802	117	5340084	ASM1484146v1	GCF_014841465.1	549	Yes	ftp://ftp.ncbi.nlm.nih.gov/genomes/all/GCF/014/841/465/GCF_014841465.1_ASM1484146v1/GCF_014841465.1_ASM1484146v1_genomic.fna.gz	GCF_014841465.1_ASM1484146v1_genomic.fna.gz	CFBP8774		martial.briand@inrae.fr	Martial	Briand	Marais C.
Y	76,6,2,0,0,3,0,0,0,0,57,0,0,0,0,0,0,0,0,0	GCF_014842695.1	Pantoea agglomerans	CFBP13600	d__Bacteria;p__Proteobacteria;c__Gammaproteobacteria;o__Enterobacterales;f__Erwiniaceae;g__Pantoea;s__Pantoea agglomerans	d__Bacteria;p__Proteobacteria;c__Gammaproteobacteria;o__Enterobacterales;f__Enterobacteriaceae;g__Pantoea;s__Pantoea agglomerans	Pantoea agglomerans	seed	healthy/unspecified plant	Phaseolus vulgaris	common bean	2016-01-01	France				GCF_014842695.1_ASM1484269v1_genomic.fna	RS_GCF_014842695.1	f	not type material	none	f	none	none	CFBP13600	INRAE	JACYVR000000000.1	Undefined interest	PRJNA224116	SAMN16236980	30	4855672	ASM1484269v1	GCF_014842695.1	549	Yes	ftp://ftp.ncbi.nlm.nih.gov/genomes/all/GCF/014/842/695/GCF_014842695.1_ASM1484269v1/GCF_014842695.1_ASM1484269v1_genomic.fna.gz	GCF_014842695.1_ASM1484269v1_genomic.fna.gz	CFBP13600		martial.briand@inrae.fr	Martial	Briand	Preveaux A.
Y	76,6,2,0,0,3,0,0,0,0,58,0,0,0,0,0,0,0,0,0	GCF_017348995.1	Pantoea agglomerans	MM2021_7	d__Bacteria;p__Proteobacteria;c__Gammaproteobacteria;o__Enterobacterales;f__Erwiniaceae;g__Pantoea;s__Pantoea agglomerans	d__Bacteria;p__Proteobacteria;c__Gammaproteobacteria;o__Enterobacterales;f__Enterobacteriaceae;g__Pantoea;s__Pantoea agglomerans	Pantoea agglomerans	soil next to river	soil			2019-09-01	Denmark	Aarhus			GCF_017348995.1_ASM1734899v1_genomic.fna	RS_GCF_017348995.1	f	not type material	none	f	none	none	MM2021_7	Aarhus University	JAFMNV000000000.1	Undefined interest	PRJNA707392	SAMN18203666	57	4931425	ASM1734899v1	GCF_017348995.1	549	Yes	ftp://ftp.ncbi.nlm.nih.gov/genomes/all/GCF/017/348/995/GCF_017348995.1_ASM1734899v1/GCF_017348995.1_ASM1734899v1_genomic.fna.gz	GCF_017348995.1_ASM1734899v1_genomic.fna.gz	MM2021_7		lasse.thyssen@gmail.com	Lasse	Thyssen		Ahrenkiel		56.153543 N 10.187160 E
Y	76,6,2,0,0,3,0,0,0,0,59,0,0,0,0,0,0,0,0,0	GCF_900068865.1	Pantoea vagans	PaVv1	d__Bacteria; p__Proteobacteria; c__Gammaproteobacteria; o__Enterobacterales; f__Erwiniaceae; g__Pantoea; s__Pantoea vagans	d__Bacteria;p__Proteobacteria;c__Gammaproteobacteria;o__Enterobacterales;f__Enterobacteriaceae;g__Pantoea;s__Pantoea agglomerans	Pantoea agglomerans	INSDC center alias/name: FONDAZIONE EDMUND MACH	undisclosed								GCF_900068865.1_PaVv1.FASTA_genomic.fna	RS_GCF_900068835.1	t	not type material	none	f	none	none	PaVv11	FONDAZIONE EDMUND MACH	CEFO00000000.1	Undefined interest	PRJNA224116	SAMEA3213013	85	4850774	PaVv1.FASTA	GCF_900068865.1	470934	Yes	ftp://ftp.ncbi.nlm.nih.gov/genomes/all/GCF/900/068/865/GCF_900068865.1_PaVv1.FASTA/GCF_900068865.1_PaVv1.FASTA_genomic.fna.gz	GCF_900068865.1_PaVv1.FASTA_genomic.fna.gz	PaVv11
Y	76,6,2,0,0,3,0,0,0,0,6,0,0,0,0,0,0,0,0,0	GCF_000241285.1	Pantoea agglomerans IG1	IG1	d__Bacteria;p__Proteobacteria;c__Gammaproteobacteria;o__Enterobacterales;f__Erwiniaceae;g__Pantoea;s__Pantoea agglomerans	d__Bacteria;p__Proteobacteria;c__Gammaproteobacteria;o__Enterobacterales;f__Enterobacteriaceae;g__Pantoea;s__Pantoea agglomerans	Pantoea agglomerans		undisclosed								GCF_000241285.1_ASM24128v2_genomic.fna	RS_GCF_000241285.1	f	not type material	none	f	none	none	IG1	Department of Bioscience and Biotechnology, Faculty of Agriculture, Kyusyu University	BAEF00000000.1	Undefined interest	PRJNA224116	SAMD00036596	18	4829577	ASM24128v2	GCF_000241285.1	1110694	Yes	ftp://ftp.ncbi.nlm.nih.gov/genomes/all/GCF/000/241/285/GCF_000241285.1_ASM24128v2/GCF_000241285.1_ASM24128v2_genomic.fna.gz	GCF_000241285.1_ASM24128v2_genomic.fna.gz	IG1							Pantoea agglomerans
Y	76,6,2,0,0,3,0,0,0,0,60,0,0,0,0,0,0,0,0,0	GCF_900182855.1	Pantoea agglomerans	GR13	d__Bacteria;p__Proteobacteria;c__Gammaproteobacteria;o__Enterobacterales;f__Erwiniaceae;g__Pantoea;s__Pantoea agglomerans	d__Bacteria;p__Proteobacteria;c__Gammaproteobacteria;o__Enterobacterales;f__Enterobacteriaceae;g__Pantoea;s__Pantoea agglomerans	Pantoea agglomerans		healthy/unspecified plant	Panicum virgatum	switchgrass						GCF_900182855.1_IMG-taxon_2617270728_annotated_assembly_genomic.fna	RS_GCF_900182855.1	f	not type material	none	f	none	none	GR13	DOE - JOINT GENOME INSTITUTE	FXUX00000000.1	Undefined interest	PRJEB20710	SAMN02744765	4	4755241	IMG-taxon 2617270728 annotated assembly	GCF_900182855.1	549	Yes	ftp://ftp.ncbi.nlm.nih.gov/genomes/all/GCF/900/182/855/GCF_900182855.1_IMG-taxon_2617270728_annotated_assembly/GCF_900182855.1_IMG-taxon_2617270728_annotated_assembly_genomic.fna.gz	GCF_900182855.1_IMG-taxon_2617270728_annotated_assembly_genomic.fna.gz	GR13
N	76,6,2,0,0,3,0,0,0,0,61,0,0,0,0,0,0,0,0,0	GCF_902706165.1	Pantoea sp. 18059	18059_Pantoea1_Ancestor	d__Bacteria;p__Proteobacteria;c__Gammaproteobacteria;o__Enterobacterales;f__Erwiniaceae;g__Pantoea;s__	d__Bacteria;p__Proteobacteria;c__Gammaproteobacteria;o__Enterobacterales;f__Enterobacteriaceae;g__Pantoea;s__Pantoea agglomerans	Pantoea agglomerans	tree-holes and root buttresses	healthy/unspecified plant	Fagus sylvatica	beech tree	08/2013-04/2014	United Kingdom	southern England			GCF_902706165.1_n18059v0.1_genomic.fna	RS_GCF_902706165.1	f	not type material	none	f	none	none	18059_Pantoea1_Ancestor	IMPERIAL COLLEGE LONDON	CACSJS000000000.1	Undefined interest	PRJEB34793	SAMEA6372292	80	4729376	n18059v0.1	GCF_902706165.1	2681407	Yes	ftp://ftp.ncbi.nlm.nih.gov/genomes/all/GCF/902/706/165/GCF_902706165.1_n18059v0.1/GCF_902706165.1_n18059v0.1_genomic.fna.gz	GCF_902706165.1_n18059v0.1_genomic.fna.gz	18059_Pantoea1_Ancestor
Y	76,6,2,0,0,3,0,0,0,0,63,0,0,0,0,0,0,0,0,0	Need to submit	Pantoea agglomerans	BAV2628	d__Bacteria;p__Proteobacteria;c__Gammaproteobacteria;o__Enterobacterales;f__Erwiniaceae;g__Pantoea;s__Pantoea agglomerans	d__Bacteria;p__Proteobacteria;c__Gammaproteobacteria;o__Enterobacterales;f__Enterobacteriaceae;g__Pantoea;s__Pantoea agglomerans	Pantoea agglomerans	precipitation	water/air			2013-04-12	USA	Kentland Farm, Virginia Tech, Blacksburg, Virginia	Failor et al. 2017	Not Found	BAV2628.fasta	TBA	f	not type material	0	0	0	0	0	0	0
Y	76,6,2,0,0,3,0,0,0,0,7,0,0,0,0,0,0,0,0,0	GCF_000475055.1	Pantoea agglomerans Tx10	Tx10	d__Bacteria;p__Proteobacteria;c__Gammaproteobacteria;o__Enterobacterales;f__Erwiniaceae;g__Pantoea;s__Pantoea agglomerans	d__Bacteria;p__Proteobacteria;c__Gammaproteobacteria;o__Enterobacterales;f__Enterobacteriaceae;g__Pantoea;s__Pantoea agglomerans	Pantoea agglomerans	sputum from a cystic fibrosis patient	human/animal	Homo sapiens	human	2011-05-01	USA	Houston, Texas			GCF_000475055.1_ASM47505v1_genomic.fna	RS_GCF_000475055.1	f	not type material	none	f	USA:TX; Houston	sputum from a cystic fibrosis patient	Tx10	University of Regina	ASJI00000000.1	Undefined interest	PRJNA224116	SAMN02471931	25	4856993	ASM47505v1	GCF_000475055.1	1332072	Yes	ftp://ftp.ncbi.nlm.nih.gov/genomes/all/GCF/000/475/055/GCF_000475055.1_ASM47505v1/GCF_000475055.1_ASM47505v1_genomic.fna.gz	GCF_000475055.1_ASM47505v1_genomic.fna.gz	Tx10							Pantoea agglomerans
Y	76,6,2,0,0,3,0,0,0,0,8,0,0,0,0,0,0,0,0,0	GCF_000627115.1	Pantoea agglomerans	RIT273	d__Bacteria;p__Proteobacteria;c__Gammaproteobacteria;o__Enterobacterales;f__Erwiniaceae;g__Pantoea;s__Pantoea agglomerans	d__Bacteria;p__Proteobacteria;c__Gammaproteobacteria;o__Enterobacterales;f__Enterobacteriaceae;g__Pantoea;s__Pantoea agglomerans	Pantoea agglomerans		healthy/unspecified plant	Salix sp.	willow	2013-07-23	USA	Geneva, New York			GCF_000627115.1_Willow_Endophyte_RIT273_genomic.fna	RS_GCF_000627115.1	f	not type material	none	f	USA: New York; Geneva	Willow (Salix sp.)	RIT273	Monash University Malaysia	JFOK00000000.1	Undefined interest	PRJNA239282	SAMN02676620	26	5365338	Willow Endophyte RIT273	GCF_000627115.1	549	Yes	ftp://ftp.ncbi.nlm.nih.gov/genomes/all/GCF/000/627/115/GCF_000627115.1_Willow_Endophyte_RIT273/GCF_000627115.1_Willow_Endophyte_RIT273_genomic.fna.gz	GCF_000627115.1_Willow_Endophyte_RIT273_genomic.fna.gz	RIT273		gan.han.ming@monash.edu	Han Ming	Gan
Y	76,6,2,0,0,3,0,0,0,0,9,0,0,0,0,0,0,0,0,0	GCF_000687245.1	Pantoea agglomerans Eh318	Eh318	d__Bacteria;p__Proteobacteria;c__Gammaproteobacteria;o__Enterobacterales;f__Erwiniaceae;g__Pantoea;s__Pantoea agglomerans	d__Bacteria;p__Proteobacteria;c__Gammaproteobacteria;o__Enterobacterales;f__Enterobacteriaceae;g__Pantoea;s__Pantoea agglomerans	Pantoea agglomerans	asymptomatic stem; organism modifier note: CUCPB: 2140	healthy/unspecified plant	Malus domestica	apple		USA	New York State			GCF_000687245.1_Eh318v1.0_genomic.fna	RS_GCF_000687245.1	f	not type material	none	f	USA: NY	stem from an asymptomatic apple	Eh318	University of Regina	AXOF00000000.1	Undefined interest	PRJNA222832	SAMN02768228	37	5035839	Eh318v1.0	GCF_000687245.1	1408177	Yes	ftp://ftp.ncbi.nlm.nih.gov/genomes/all/GCF/000/687/245/GCF_000687245.1_Eh318v1.0/GCF_000687245.1_Eh318v1.0_genomic.fna.gz	GCF_000687245.1_Eh318v1.0_genomic.fna.gz	Eh318							Pantoea agglomerans
Y	76,6,2,0,0,3,0,0,1,0,0,0,0,0,0,0,0,0,0,0	GCF_000710215.1	Pantoea agglomerans	DAPP-PG734	d__Bacteria;p__Proteobacteria;c__Gammaproteobacteria;o__Enterobacterales;f__Erwiniaceae;g__Pantoea;s__Pantoea agglomerans	d__Bacteria;p__Proteobacteria;c__Gammaproteobacteria;o__Enterobacterales;f__Enterobacteriaceae;g__Pantoea;s__Pantoea agglomerans	Pantoea agglomerans	knot caused by Pseudomonas savastanoi pv. savastanoi	diseased plant	Olea europaea	common olive	2008-01-01	Italy	Bari			GCF_000710215.1_ASM71021v1_genomic.fna	RS_GCF_000710215.1	f	not type material	none	f	Italy:Bari	Olive knot caused by Pseudomonas savastanoi pv. savastanoi	DAPP-PG734	International Centre for Genetic Engineering and Biotechnology	JNVA00000000.1	Undefined interest	PRJNA251954	SAMN02843220	195	5365929	ASM71021v1	GCF_000710215.1	549	Yes	ftp://ftp.ncbi.nlm.nih.gov/genomes/all/GCF/000/710/215/GCF_000710215.1_ASM71021v1/GCF_000710215.1_ASM71021v1_genomic.fna.gz	GCF_000710215.1_ASM71021v1_genomic.fna.gz	DAPP-PG734		passosds1@gmail.com	Daniel	da Silva
Y	76,6,2,0,0,3,0,0,1,0,1,0,0,0,0,0,0,0,0,0	GCF_000814075.1	Pantoea agglomerans	LMAE-2	d__Bacteria;p__Proteobacteria;c__Gammaproteobacteria;o__Enterobacterales;f__Erwiniaceae;g__Pantoea;s__Pantoea agglomerans	d__Bacteria;p__Proteobacteria;c__Gammaproteobacteria;o__Enterobacterales;f__Enterobacteriaceae;g__Pantoea;s__Pantoea agglomerans	Pantoea agglomerans	sediment seabed next to the discharge of tannery	water/air			2010-10-01	Chile	Tenglo Channel, Puerto Montt			GCF_000814075.1_ASM81407v1_genomic.fna	RS_GCF_000814075.1	f	not type material	none	f	Chile: Puerto Montt	Sediment seabed next to the discharge of tannery localizated in Tenglo channel	LMAE-2	Universidad de Santiago de Chile	JWLQ00000000.1	Undefined interest	PRJNA270082	SAMN03262811	155	4981165	ASM81407v1	GCF_000814075.1	549	Yes	ftp://ftp.ncbi.nlm.nih.gov/genomes/all/GCF/000/814/075/GCF_000814075.1_ASM81407v1/GCF_000814075.1_ASM81407v1_genomic.fna.gz	GCF_000814075.1_ASM81407v1_genomic.fna.gz	LMAE-2		natalia.valdes.parra@gmail.com	Natalia	Valdes		Andrea
Y	76,6,2,0,0,3,0,0,1,0,1,0,0,0,0,0,0,1,0,0	GCF_015711555.1	Pantoea agglomerans	NC	d__Bacteria;p__Proteobacteria;c__Gammaproteobacteria;o__Enterobacterales;f__Erwiniaceae;g__Pantoea;s__Pantoea agglomerans	d__Bacteria;p__Proteobacteria;c__Gammaproteobacteria;o__Enterobacterales;f__Enterobacteriaceae;g__Pantoea;s__Pantoea agglomerans	Pantoea agglomerans		healthy/unspecified plant	Arachis hypogaea	peanut	2014-07-26	China	Nanchang, Jiangxi Province			GCF_015711555.1_ASM1571155v1_genomic.fna	RS_GCF_015711555.1	f	not type material	none	f	none	none	NC	Institution:Shandong Peanut Research Institute (SPRI)	QIBS00000000.1	Undefined interest	PRJNA471388	SAMN09209272	23	4505360	ASM1571155v1	GCF_015711555.1	549	Yes	ftp://ftp.ncbi.nlm.nih.gov/genomes/all/GCF/015/711/555/GCF_015711555.1_ASM1571155v1/GCF_015711555.1_ASM1571155v1_genomic.fna.gz	GCF_015711555.1_ASM1571155v1_genomic.fna.gz	NC		qi_wu@126.com	Qi	Wu
Y	76,6,2,0,0,3,0,0,1,0,1,0,0,0,0,0,0,2,0,0	GCF_900454395.1	Pantoea agglomerans	NCTC10601	d__Bacteria;p__Proteobacteria;c__Gammaproteobacteria;o__Enterobacterales;f__Erwiniaceae;g__Pantoea;s__Pantoea agglomerans	d__Bacteria;p__Proteobacteria;c__Gammaproteobacteria;o__Enterobacterales;f__Enterobacteriaceae;g__Pantoea;s__Pantoea agglomerans	Pantoea agglomerans	INSDC Center. NCTC_3000 Project. NCTC10601. Subject ID: 3012STDY7122729. Supplier Name: NCTC10601_290917	human/animal	Homo sapiens	human	1900-01-01	United Kingdom	Wellcome Sanger Institute, Hinxton, Cambridgeshire, England			GCF_900454395.1_58529_C01_genomic.fna	RS_GCF_900454395.1	f	not type material	none	f	none	none	NCTC10601	SC	UGSL00000000.1	Undefined interest	PRJEB6403	SAMEA104338353	6	4756194	58529_C01	GCF_900454395.1	549	Yes	ftp://ftp.ncbi.nlm.nih.gov/genomes/all/GCF/900/454/395/GCF_900454395.1_58529_C01/GCF_900454395.1_58529_C01_genomic.fna.gz	GCF_900454395.1_58529_C01_genomic.fna.gz	NCTC10601
Y	76,6,2,0,0,3,0,0,1,0,1,0,1,0,0,0,0,0,0,0	GCF_900454505.1	Pantoea agglomerans	NCTC10500	d__Bacteria;p__Proteobacteria;c__Gammaproteobacteria;o__Enterobacterales;f__Erwiniaceae;g__Pantoea;s__Pantoea agglomerans	d__Bacteria;p__Proteobacteria;c__Gammaproteobacteria;o__Enterobacterales;f__Enterobacteriaceae;g__Pantoea;s__Pantoea agglomerans	Pantoea agglomerans	Isolated from cervix. INSDC Center. NCTC_3000 Project. NCTC10601. Supplier Name: NCTC10500_010217	human/animal	Homo sapiens	human	1900-01-01	United Kingdom	Wellcome Sanger Institute, Hinxton, Cambridgeshire, England			GCF_900454505.1_53421_A01_genomic.fna	RS_GCF_900454505.1	f	not type material	none	f	none	none	NCTC10500	SC	UGSM00000000.1	Undefined interest	PRJEB6403	SAMEA80454418	4	4655521	53421_A01	GCF_900454505.1	549	Yes	ftp://ftp.ncbi.nlm.nih.gov/genomes/all/GCF/900/454/505/GCF_900454505.1_53421_A01/GCF_900454505.1_53421_A01_genomic.fna.gz	GCF_900454505.1_53421_A01_genomic.fna.gz	NCTC10500
Y	76,6,2,0,0,3,0,0,1,0,1,1,0,0,0,0,0,0,0,0	GCA_004368905.1	Pantoea allii	PNG 97-1	d__Bacteria;p__Proteobacteria;c__Gammaproteobacteria;o__Enterobacterales;f__Erwiniaceae;g__Pantoea;s__Pantoea allii	d__Bacteria;p__Proteobacteria;c__Gammaproteobacteria;o__Enterobacterales;f__Enterobacteriaceae;g__Pantoea;s__Pantoea agglomerans	Pantoea agglomerans		undisclosed				USA	Tift County, Georgia	genome sequencing to study the core and pangenomes of soil and plant-associated prokaryote	https://gold.jgi.doe.gov/projects?id=Gp0251869	GCA_004368905.1_ASM436890v1_genomic.fna	GB_GCA_004368905.1	f	not type material	none	f	none	none	PNG 97-1	DOE Joint Genome Institute	SOSD00000000.1	Undefined interest	PRJNA439970	SAMN08769426	24	4874569	ASM436890v1	GCF_004368905.1	574096	Yes	ftp://ftp.ncbi.nlm.nih.gov/genomes/all/GCF/004/368/905/GCF_004368905.1_ASM436890v1/GCF_004368905.1_ASM436890v1_genomic.fna.gz	GCF_004368905.1_ASM436890v1_genomic.fna.gz	PNG 97-1
Y	76,6,2,0,0,3,0,0,1,0,10,0,0,0,0,0,0,0,0,0	GCF_010523255.1	Pantoea agglomerans	UAEU18	d__Bacteria;p__Proteobacteria;c__Gammaproteobacteria;o__Enterobacterales;f__Erwiniaceae;g__Pantoea;s__Pantoea agglomerans	d__Bacteria;p__Proteobacteria;c__Gammaproteobacteria;o__Enterobacterales;f__Enterobacteriaceae;g__Pantoea;s__Pantoea agglomerans	Pantoea agglomerans	soil	soil			2019-06-12	United Arab Emirates	Ras Al Khaimah, Emirate of Ras Al Khaimah			GCF_010523255.1_ASM1052325v1_genomic.fna	RS_GCF_010523255.1	f	not type material	none	f	none	none	UAEU18	UAE University	none	Undefined interest	PRJNA602576	SAMN13899307	5	4825350	ASM1052325v1	GCF_010523255.1	549	Yes	ftp://ftp.ncbi.nlm.nih.gov/genomes/all/GCF/010/523/255/GCF_010523255.1_ASM1052325v1/GCF_010523255.1_ASM1052325v1_genomic.fna.gz	GCF_010523255.1_ASM1052325v1_genomic.fna.gz	UAEU18		k.amiri@uaeu.ac.ae	Khaled	Amiri
Y	76,6,2,0,0,3,0,0,1,0,11,0,0,0,0,0,0,0,0,0	GCF_010667775.1	Pantoea agglomerans	T6	d__Bacteria;p__Proteobacteria;c__Gammaproteobacteria;o__Enterobacterales;f__Erwiniaceae;g__Pantoea;s__Pantoea agglomerans	d__Bacteria;p__Proteobacteria;c__Gammaproteobacteria;o__Enterobacterales;f__Enterobacteriaceae;g__Pantoea;s__Pantoea agglomerans	Pantoea agglomerans	Location: 35.972722° N 36.128278° E	healthy/unspecified plant	Triticum aestivum	common wheat	2018-07-10	Turkey				GCF_010667775.1_T6_genomic.fna	RS_GCF_010667775.1	f	not type material	none	f	none	none	T6	CAU Kiel	WSSZ00000000.1	Undefined interest	PRJNA578090	SAMN13564000	19	4741789	T6	GCF_010667775.1	549	Yes	ftp://ftp.ncbi.nlm.nih.gov/genomes/all/GCF/010/667/775/GCF_010667775.1_T6/GCF_010667775.1_T6_genomic.fna.gz	GCF_010667775.1_T6_genomic.fna.gz	T6		dpicazo@ifam.uni-kiel.de	Ryszard	Soluch				35.972722 N 36.128278 E
Y	76,6,2,0,0,3,0,0,1,0,12,0,0,0,0,0,0,0,0,0	GCF_014839525.1	Pantoea agglomerans	CFBP13593	d__Bacteria;p__Proteobacteria;c__Gammaproteobacteria;o__Enterobacterales;f__Erwiniaceae;g__Pantoea;s__Pantoea agglomerans	d__Bacteria;p__Proteobacteria;c__Gammaproteobacteria;o__Enterobacterales;f__Enterobacteriaceae;g__Pantoea;s__Pantoea agglomerans	Pantoea agglomerans	seed	healthy/unspecified plant	Phaseolus vulgaris	common bean	2016-01-01	France				GCF_014839525.1_ASM1483952v1_genomic.fna	RS_GCF_014839525.1	f	not type material	none	f	none	none	CFBP13593	INRAE	JACYNY000000000.1	Undefined interest	PRJNA224116	SAMN16237033	63	5080061	ASM1483952v1	GCF_014839525.1	549	Yes	ftp://ftp.ncbi.nlm.nih.gov/genomes/all/GCF/014/839/525/GCF_014839525.1_ASM1483952v1/GCF_014839525.1_ASM1483952v1_genomic.fna.gz	GCF_014839525.1_ASM1483952v1_genomic.fna.gz	CFBP13593		martial.briand@inrae.fr	Martial	Briand	Preveaux A.
Y	76,6,2,0,0,3,0,0,1,0,13,0,0,0,0,0,0,0,0,0	GCF_015025115.1	Pantoea agglomerans	R6	d__Bacteria;p__Proteobacteria;c__Gammaproteobacteria;o__Enterobacterales;f__Erwiniaceae;g__Pantoea;s__Pantoea agglomerans	d__Bacteria;p__Proteobacteria;c__Gammaproteobacteria;o__Enterobacterales;f__Enterobacteriaceae;g__Pantoea;s__Pantoea agglomerans	Pantoea agglomerans	fynbos biome; roadside; root; Location: 33.935000° S 18.628056° E	healthy/unspecified plant	Lactuca serriola	prickly lettuce	2019-04-15	South Africa	Bellville, Cape Town			GCF_015025115.1_UWC_P_1.1_genomic.fna	RS_GCF_015025115.1	f	not type material	none	f	none	none	R6	University of the Western Cape	JACRVA000000000.1	Undefined interest	PRJNA647595	SAMN15595211	339	4671676	UWC_P_1.1	GCF_015025115.1	549	Yes	ftp://ftp.ncbi.nlm.nih.gov/genomes/all/GCF/015/025/115/GCF_015025115.1_UWC_P_1.1/GCF_015025115.1_UWC_P_1.1_genomic.fna.gz	GCF_015025115.1_UWC_P_1.1_genomic.fna.gz	R6		mkeyster@uwc.ac.za	Marshall	Keyster				33.935000 S 18.628056 E
Y	76,6,2,0,0,3,0,0,1,0,14,0,0,0,0,0,0,0,0,0	GCF_017474165.1	Pantoea agglomerans	AR1a	d__Bacteria;p__Proteobacteria;c__Gammaproteobacteria;o__Enterobacterales;f__Erwiniaceae;g__Pantoea;s__Pantoea agglomerans	d__Bacteria;p__Proteobacteria;c__Gammaproteobacteria;o__Enterobacterales;f__Enterobacteriaceae;g__Pantoea;s__Pantoea agglomerans	Pantoea agglomerans		healthy/unspecified plant	Allium cepa	onion	2015-01-01	USA	Oregon			GCF_017474165.1_ASM1747416v1_genomic.fna	RS_GCF_017474165.1	f	not type material	none	f	none	none	AR1a	USDA-ARS	none	Undefined interest	PRJNA642846	SAMN15405801	5	5077082	ASM1747416v1	GCF_017474165.1	549	Yes	ftp://ftp.ncbi.nlm.nih.gov/genomes/all/GCF/017/474/165/GCF_017474165.1_ASM1747416v1/GCF_017474165.1_ASM1747416v1_genomic.fna.gz	GCF_017474165.1_ASM1747416v1_genomic.fna.gz	AR1a		paul.stodghill@usda.gov	Paul	Stodghill		Vinson
Y	76,6,2,0,0,3,0,0,1,0,15,0,0,0,0,0,0,0,0,0	GCF_905332865.1	Pantoea agglomerans	RSO7	d__Bacteria;p__Proteobacteria;c__Gammaproteobacteria;o__Enterobacterales;f__Erwiniaceae;g__Pantoea;s__Pantoea agglomerans	d__Bacteria;p__Proteobacteria;c__Gammaproteobacteria;o__Enterobacterales;f__Enterobacteriaceae;g__Pantoea;s__Pantoea agglomerans	Pantoea agglomerans	rhizosphere of marshes	soil	Spartina maritima (Sporobolus maritimus)	small cordgrass	2014-02-01	Spain				GCF_905332865.1_Genoma_RSO7_genomic.fna	RS_GCF_905332865.1	f	not type material	none	f	none	none	RSO7	Universidad de Sevilla	CAJOSF000000000.1	Undefined interest	PRJEB43400	SAMEA8191770	128	4829129	Genoma_RSO7	GCF_905332865.1	549	Yes	ftp://ftp.ncbi.nlm.nih.gov/genomes/all/GCF/905/332/865/GCF_905332865.1_Genoma_RSO7/GCF_905332865.1_Genoma_RSO7_genomic.fna.gz	GCF_905332865.1_Genoma_RSO7_genomic.fna.gz	RSO7
Y	76,6,2,0,0,3,0,0,1,0,2,0,0,0,0,0,0,0,0,0	GCF_001662025.1	Pantoea agglomerans pv. betae	4188	d__Bacteria;p__Proteobacteria;c__Gammaproteobacteria;o__Enterobacterales;f__Erwiniaceae;g__Pantoea;s__Pantoea agglomerans	d__Bacteria;p__Proteobacteria;c__Gammaproteobacteria;o__Enterobacterales;f__Enterobacteriaceae;g__Pantoea;s__Pantoea agglomerans	Pantoea agglomerans		healthy/unspecified plant	Beta vulgaris	beet	1990-01-01	USA	New York			GCF_001662025.1_ASM166202v1_genomic.fna	RS_GCF_001662025.1	f	not type material	none	f	USA: New-York	none	4188	Tel-Aviv University	LXSW00000000.1	Undefined interest	PRJNA320975	SAMN04961652	113	5001997	ASM166202v1	GCF_001662025.1	77834	Yes	ftp://ftp.ncbi.nlm.nih.gov/genomes/all/GCF/001/662/025/GCF_001662025.1_ASM166202v1/GCF_001662025.1_ASM166202v1_genomic.fna.gz	GCF_001662025.1_ASM166202v1_genomic.fna.gz	4188		michaelgershovits@yahoo.com	Michael	Gershovits			Pantoea agglomerans
Y	76,6,2,0,0,3,0,0,1,0,3,0,0,0,0,0,0,0,0,0	GCF_001709315.1	Pantoea agglomerans	C410P1	d__Bacteria;p__Proteobacteria;c__Gammaproteobacteria;o__Enterobacterales;f__Erwiniaceae;g__Pantoea;s__Pantoea agglomerans	d__Bacteria;p__Proteobacteria;c__Gammaproteobacteria;o__Enterobacterales;f__Enterobacteriaceae;g__Pantoea;s__Pantoea agglomerans	Pantoea agglomerans	lettuce	healthy/unspecified plant	Lactuca sativa	lettuce	2015-08-01	China	Anhui Province			GCF_001709315.1_ASM170931v1_genomic.fna	RS_GCF_001709315.1	f	not type material	none	f	China: Anhui Province	lettuce	C410P1	Anhui University	none	Undefined interest	PRJNA335437	SAMN05444153	4	5115241	ASM170931v1	GCF_001709315.1	549	Yes	ftp://ftp.ncbi.nlm.nih.gov/genomes/all/GCF/001/709/315/GCF_001709315.1_ASM170931v1/GCF_001709315.1_ASM170931v1_genomic.fna.gz	GCF_001709315.1_ASM170931v1_genomic.fna.gz	C410P1		lichangrun@ahu.edu.cn	Changrun	Li
Y	76,6,2,0,0,3,0,0,1,0,4,0,0,0,0,0,0,0,0,0	GCF_002082355.1	Pantoea vagans	Pa	d__Bacteria;p__Proteobacteria;c__Gammaproteobacteria;o__Enterobacterales;f__Erwiniaceae;g__Pantoea;s__Pantoea vagans	d__Bacteria;p__Proteobacteria;c__Gammaproteobacteria;o__Enterobacterales;f__Enterobacteriaceae;g__Pantoea;s__Pantoea agglomerans	Pantoea agglomerans	rhizosphere, arid environment, roots sampled, Location: 35.2338° N 4.1918° E	healthy/unspecified plant	Triticum turgidum subsp. durum	durum wheat	2015-01-01	Algeria	Bou Saâda, M'Sila Province			GCF_002082355.1_ASM208235v1_genomic.fna	RS_GCF_002082355.1	f	not type material	none	f	none	none	Pa	University of Neuchatel	MUJJ00000000.1	Undefined interest	PRJNA369420	SAMN06285540	45	4795157	ASM208235v1	GCF_002082355.1	470934	Yes	ftp://ftp.ncbi.nlm.nih.gov/genomes/all/GCF/002/082/355/GCF_002082355.1_ASM208235v1/GCF_002082355.1_ASM208235v1_genomic.fna.gz	GCF_002082355.1_ASM208235v1_genomic.fna.gz	Pa		lassaad.belbahri@unine.ch	Lassaad	Belbahri	University Ferhat Abbas			35.2338 N 4.1918 E
Y	76,6,2,0,0,3,0,0,1,0,4,1,0,0,0,0,0,0,0,0	GCF_003369485.1	Pantoea agglomerans	BD 1212	d__Bacteria;p__Proteobacteria;c__Gammaproteobacteria;o__Enterobacterales;f__Erwiniaceae;g__Pantoea;s__Pantoea agglomerans	d__Bacteria;p__Proteobacteria;c__Gammaproteobacteria;o__Enterobacterales;f__Enterobacteriaceae;g__Pantoea;s__Pantoea agglomerans	Pantoea agglomerans	20000 grams of seeds, inside and outside of seed	healthy/unspecified plant	Allium cepa	onion	2014-08-17	South Africa				GCF_003369485.1_ASM336948v1_genomic.fna	RS_GCF_003369485.1	f	not type material	none	f	none	none	BD 1212	Agricultural Research Council: Plant Protection Research Institute	QQXH00000000.1	Undefined interest	PRJNA481880	SAMN07807602	103	4875404	ASM336948v1	GCF_003369485.1	549	Yes	ftp://ftp.ncbi.nlm.nih.gov/genomes/all/GCF/003/369/485/GCF_003369485.1_ASM336948v1/GCF_003369485.1_ASM336948v1_genomic.fna.gz	GCF_003369485.1_ASM336948v1_genomic.fna.gz	BD 1212		molotov@arc.agric.za	Mamogwasha	Moloto	ARC-Plant Protection Research, Bacteriology	Vallry
Y	76,6,2,0,0,3,0,0,1,0,4,2,0,0,0,0,0,0,0,0	GCF_014156615.1	Pantoea pleuroti	JZB 2120015	d__Bacteria;p__Proteobacteria;c__Gammaproteobacteria;o__Enterobacterales;f__Erwiniaceae;g__Pantoea;s__Pantoea pleuroti	d__Bacteria;p__Proteobacteria;c__Gammaproteobacteria;o__Enterobacterales;f__Enterobacteriaceae;g__Pantoea;s__Pantoea agglomerans	Pantoea agglomerans	fruiting bodies	fungi	Pleurotus eryngii	king trumpet mushroom	2013-10-26	China	Beijing			GCF_014156615.1_ASM1415661v1_genomic.fna	RS_GCF_014156615.1	f	type strain of species	LPSN	f	none	none	JZB 2120015	Beijing Academy of Agriculture and Forestry Sciences	SBFD00000000.1	Undefined interest	PRJNA224116	SAMN10716182	60	4883800	ASM1415661v1	GCF_014156615.1	1592631	Yes	ftp://ftp.ncbi.nlm.nih.gov/genomes/all/GCF/014/156/615/GCF_014156615.1_ASM1415661v1/GCF_014156615.1_ASM1415661v1_genomic.fna.gz	GCF_014156615.1_ASM1415661v1_genomic.fna.gz	JZB 2120015		woshiboer@163.com	Chengbo	Rong
Y	76,6,2,0,0,3,0,0,1,0,5,0,0,0,0,0,0,0,0,0	GCA_003149005.1	Pantoea agglomerans	PNG 92-11	d__Bacteria;p__Proteobacteria;c__Gammaproteobacteria;o__Enterobacterales;f__Erwiniaceae;g__Pantoea;s__Pantoea agglomerans	d__Bacteria;p__Proteobacteria;c__Gammaproteobacteria;o__Enterobacterales;f__Enterobacteriaceae;g__Pantoea;s__Pantoea agglomerans	Pantoea agglomerans		undisclosed				USA	Georgia	genome sequencing to study the core and pangenomes of soil and plant-associated prokaryote	https://gold.jgi.doe.gov/projects?id=Gp0251870	GCA_003149005.1_ASM314900v1_genomic.fna	GB_GCA_003149005.1	f	not type material	none	f	none	none	PNG 92-11	DOE Joint Genome Institute	QGHE00000000.1	Undefined interest	PRJNA439971	SAMN08769260	43	5058055	ASM314900v1	GCF_003149005.1	549	Yes	ftp://ftp.ncbi.nlm.nih.gov/genomes/all/GCF/003/149/005/GCF_003149005.1_ASM314900v1/GCF_003149005.1_ASM314900v1_genomic.fna.gz	GCF_003149005.1_ASM314900v1_genomic.fna.gz	PNG 92-11
Y	76,6,2,0,0,3,0,0,1,0,5,1,0,0,0,0,0,0,0,0	GCF_010667925.1	Pantoea agglomerans	T1	d__Bacteria;p__Proteobacteria;c__Gammaproteobacteria;o__Enterobacterales;f__Erwiniaceae;g__Pantoea;s__Pantoea agglomerans	d__Bacteria;p__Proteobacteria;c__Gammaproteobacteria;o__Enterobacterales;f__Enterobacteriaceae;g__Pantoea;s__Pantoea agglomerans	Pantoea agglomerans		healthy/unspecified plant	Triticum aestivum	common wheat	2018-07-10	Turkey				GCF_010667925.1_T1_genomic.fna	RS_GCF_010667925.1	f	not type material	none	f	none	none	T1	CAU Kiel	WSSU00000000.1	Undefined interest	PRJNA224116	SAMN13563995	17	4530745	T1	GCF_010667925.1	549	Yes	ftp://ftp.ncbi.nlm.nih.gov/genomes/all/GCF/010/667/925/GCF_010667925.1_T1/GCF_010667925.1_T1_genomic.fna.gz	GCF_010667925.1_T1_genomic.fna.gz	T1		dpicazo@ifam.uni-kiel.de	Ryszard	Soluch				35.972722 N 36.128278 E
Y	76,6,2,0,0,3,0,0,1,0,6,0,0,0,0,0,0,0,0,0	GCF_003369505.1	Pantoea agglomerans	BD 1274	d__Bacteria;p__Proteobacteria;c__Gammaproteobacteria;o__Enterobacterales;f__Erwiniaceae;g__Pantoea;s__Pantoea agglomerans	d__Bacteria;p__Proteobacteria;c__Gammaproteobacteria;o__Enterobacterales;f__Enterobacteriaceae;g__Pantoea;s__Pantoea agglomerans	Pantoea agglomerans	20000 grams of seeds, inside and outside of seed	healthy/unspecified plant	Allium cepa	onion	2014-09-02	South Africa				GCF_003369505.1_ASM336950v1_genomic.fna	RS_GCF_003369505.1	f	not type material	none	f	none	none	BD 1274	Agricultural Research Council: Plant Protection Research Institute	QQXI00000000.1	Undefined interest	PRJNA224116	SAMN07807601	246	4968508	ASM336950v1	GCF_003369505.1	549	Yes	ftp://ftp.ncbi.nlm.nih.gov/genomes/all/GCF/003/369/505/GCF_003369505.1_ASM336950v1/GCF_003369505.1_ASM336950v1_genomic.fna.gz	GCF_003369505.1_ASM336950v1_genomic.fna.gz	BD 1274		molotov@arc.agric.za	Mamogwasha	Moloto	ARC-Plant Protection Research, Bacteriology	Vallry
Y	76,6,2,0,0,3,0,0,1,0,7,0,0,0,0,0,0,0,0,0	GCF_005233495.1	Pantoea agglomerans	CFBP13505	d__Bacteria;p__Proteobacteria;c__Gammaproteobacteria;o__Enterobacterales;f__Erwiniaceae;g__Pantoea;s__Pantoea agglomerans	d__Bacteria;p__Proteobacteria;c__Gammaproteobacteria;o__Enterobacterales;f__Enterobacteriaceae;g__Pantoea;s__Pantoea agglomerans	Pantoea agglomerans	seed	healthy/unspecified plant	Raphanus sativus var. flamboyant 5	radish	2014-01-01	France				GCF_005233495.1_ASM523349v1_genomic.fna	RS_GCF_005233495.1	f	not type material	none	f	none	none	CFBP13505	INRA	QFZW00000000.1	Undefined interest	PRJNA224116	SAMN09062489	48	4863834	ASM523349v1	GCF_005233495.1	549	Yes	ftp://ftp.ncbi.nlm.nih.gov/genomes/all/GCF/005/233/495/GCF_005233495.1_ASM523349v1/GCF_005233495.1_ASM523349v1_genomic.fna.gz	GCF_005233495.1_ASM523349v1_genomic.fna.gz	CFBP13505		martial.briand@inra.fr	Martial	Briand	Preveaux A.
Y	76,6,2,0,0,3,0,0,1,0,7,0,0,1,0,0,0,0,0,0	GCF_005233795.1	Pantoea agglomerans	CFBP13516	d__Bacteria;p__Proteobacteria;c__Gammaproteobacteria;o__Enterobacterales;f__Erwiniaceae;g__Pantoea;s__Pantoea agglomerans	d__Bacteria;p__Proteobacteria;c__Gammaproteobacteria;o__Enterobacterales;f__Enterobacteriaceae;g__Pantoea;s__Pantoea agglomerans	Pantoea agglomerans	seed	healthy/unspecified plant	Raphanus sativus var. flamboyant 5	radish	2014-01-01	France				GCF_005233795.1_ASM523379v1_genomic.fna	RS_GCF_005233795.1	f	not type material	none	f	none	none	CFBP13516	INRA	QGAH00000000.1	Undefined interest	PRJNA224116	SAMN09064883	54	5026237	ASM523379v1	GCF_005233795.1	549	Yes	ftp://ftp.ncbi.nlm.nih.gov/genomes/all/GCF/005/233/795/GCF_005233795.1_ASM523379v1/GCF_005233795.1_ASM523379v1_genomic.fna.gz	GCF_005233795.1_ASM523379v1_genomic.fna.gz	CFBP13516		martial.briand@inra.fr	Martial	Briand	Preveaux A.
Y	76,6,2,0,0,3,0,0,1,0,7,0,0,2,0,0,0,0,0,0	GCF_005233805.1	Pantoea agglomerans	CFBP13532	d__Bacteria;p__Proteobacteria;c__Gammaproteobacteria;o__Enterobacterales;f__Erwiniaceae;g__Pantoea;s__Pantoea agglomerans	d__Bacteria;p__Proteobacteria;c__Gammaproteobacteria;o__Enterobacterales;f__Enterobacteriaceae;g__Pantoea;s__Pantoea agglomerans	Pantoea agglomerans	seed	healthy/unspecified plant	Raphanus sativus var. flamboyant 5	radish	2013-01-01	France				GCF_005233805.1_ASM523380v1_genomic.fna	RS_GCF_005233805.1	f	not type material	none	f	none	none	CFBP13532	INRA	QGAM00000000.1	Undefined interest	PRJNA224116	SAMN09064921	61	4934344	ASM523380v1	GCF_005233805.1	549	Yes	ftp://ftp.ncbi.nlm.nih.gov/genomes/all/GCF/005/233/805/GCF_005233805.1_ASM523380v1/GCF_005233805.1_ASM523380v1_genomic.fna.gz	GCF_005233805.1_ASM523380v1_genomic.fna.gz	CFBP13532		martial.briand@inra.fr	Martial	Briand	Preveaux A.
Y	76,6,2,0,0,3,0,0,1,0,7,0,0,3,0,0,0,0,0,0	GCF_014838905.1	Pantoea agglomerans	CFBP8791	d__Bacteria;p__Proteobacteria;c__Gammaproteobacteria;o__Enterobacterales;f__Erwiniaceae;g__Pantoea;s__Pantoea agglomerans	d__Bacteria;p__Proteobacteria;c__Gammaproteobacteria;o__Enterobacterales;f__Enterobacteriaceae;g__Pantoea;s__Pantoea agglomerans	Pantoea agglomerans	seed	healthy/unspecified plant	Raphanus sativus	radish	2016-01-01	France				GCF_014838905.1_ASM1483890v1_genomic.fna	RS_GCF_014838905.1	f	not type material	none	f	none	none	CFBP8791	INRAE	JACYMV000000000.1	Undefined interest	PRJNA224116	SAMN16238273	71	4905192	ASM1483890v1	GCF_014838905.1	549	Yes	ftp://ftp.ncbi.nlm.nih.gov/genomes/all/GCF/014/838/905/GCF_014838905.1_ASM1483890v1/GCF_014838905.1_ASM1483890v1_genomic.fna.gz	GCF_014838905.1_ASM1483890v1_genomic.fna.gz	CFBP8791		martial.briand@inrae.fr	Martial	Briand	Preveaux A.
Y	76,6,2,0,0,3,0,0,1,0,7,0,0,4,0,0,0,0,0,0	GCF_014839015.1	Pantoea agglomerans	CFBP8786	d__Bacteria;p__Proteobacteria;c__Gammaproteobacteria;o__Enterobacterales;f__Erwiniaceae;g__Pantoea;s__Pantoea agglomerans	d__Bacteria;p__Proteobacteria;c__Gammaproteobacteria;o__Enterobacterales;f__Enterobacteriaceae;g__Pantoea;s__Pantoea agglomerans	Pantoea agglomerans	seed	healthy/unspecified plant	Raphanus sativus	radish	2016-01-01	France				GCF_014839015.1_ASM1483901v1_genomic.fna	RS_GCF_014839015.1	f	not type material	none	f	none	none	CFBP8786	INRAE	JACYNA000000000.1	Undefined interest	PRJNA665156	SAMN16237914	51	4928760	ASM1483901v1	GCF_014839015.1	549	Yes	ftp://ftp.ncbi.nlm.nih.gov/genomes/all/GCF/014/839/015/GCF_014839015.1_ASM1483901v1/GCF_014839015.1_ASM1483901v1_genomic.fna.gz	GCF_014839015.1_ASM1483901v1_genomic.fna.gz	CFBP8786		martial.briand@inrae.fr	Martial	Briand	Preveaux A.
Y	76,6,2,0,0,3,0,0,1,0,7,0,0,5,0,0,0,0,0,0	GCF_014839205.1	Pantoea agglomerans	CFBP8756	d__Bacteria;p__Proteobacteria;c__Gammaproteobacteria;o__Enterobacterales;f__Erwiniaceae;g__Pantoea;s__Pantoea agglomerans	d__Bacteria;p__Proteobacteria;c__Gammaproteobacteria;o__Enterobacterales;f__Enterobacteriaceae;g__Pantoea;s__Pantoea agglomerans	Pantoea agglomerans	seed	healthy/unspecified plant	Brassica napus	oilseed rape	2017-01-01	France				GCF_014839205.1_ASM1483920v1_genomic.fna	RS_GCF_014839205.1	f	not type material	none	f	none	none	CFBP8756	INRAE	JACYNK000000000.1	Undefined interest	PRJNA224116	SAMN16237653	68	4976434	ASM1483920v1	GCF_014839205.1	549	Yes	ftp://ftp.ncbi.nlm.nih.gov/genomes/all/GCF/014/839/205/GCF_014839205.1_ASM1483920v1/GCF_014839205.1_ASM1483920v1_genomic.fna.gz	GCF_014839205.1_ASM1483920v1_genomic.fna.gz	CFBP8756		martial.briand@inrae.fr	Martial	Briand	Marais C.
Y	76,6,2,0,0,3,0,0,1,0,7,0,0,5,1,0,0,0,0,0	GCF_014839315.1	Pantoea agglomerans	CFBP13731	d__Bacteria;p__Proteobacteria;c__Gammaproteobacteria;o__Enterobacterales;f__Erwiniaceae;g__Pantoea;s__Pantoea agglomerans	d__Bacteria;p__Proteobacteria;c__Gammaproteobacteria;o__Enterobacterales;f__Enterobacteriaceae;g__Pantoea;s__Pantoea agglomerans	Pantoea agglomerans	seed	healthy/unspecified plant	Brassica napus	oilseed rape	2017-01-01	France				GCF_014839315.1_ASM1483931v1_genomic.fna	RS_GCF_014839315.1	f	not type material	none	f	none	none	CFBP13731	INRAE	JACYNO000000000.1	Undefined interest	PRJNA224116	SAMN16237466	60	4984051	ASM1483931v1	GCF_014839315.1	549	Yes	ftp://ftp.ncbi.nlm.nih.gov/genomes/all/GCF/014/839/315/GCF_014839315.1_ASM1483931v1/GCF_014839315.1_ASM1483931v1_genomic.fna.gz	GCF_014839315.1_ASM1483931v1_genomic.fna.gz	CFBP13731		martial.briand@inrae.fr	Martial	Briand	Marais C.
Y	76,6,2,0,0,3,0,0,1,0,8,0,0,0,0,0,0,0,0,0	GCF_007050955.1	Pantoea agglomerans	K1	d__Bacteria;p__Proteobacteria;c__Gammaproteobacteria;o__Enterobacterales;f__Erwiniaceae;g__Pantoea;s__Pantoea agglomerans	d__Bacteria;p__Proteobacteria;c__Gammaproteobacteria;o__Enterobacterales;f__Enterobacteriaceae;g__Pantoea;s__Pantoea agglomerans	Pantoea agglomerans	baechu kimchi	diseased plant	Brassica rapa subsp. pekinensis	napa cabbage	2017-01-01	South Korea				GCF_007050955.1_ASM705095v1_genomic.fna	RS_GCF_007050955.1	f	not type material	none	f	none	none	K1	Ghent University Global Campus	SRSB00000000.1	Undefined interest	PRJNA531280	SAMN11355438	46	5000942	ASM705095v1	GCF_007050955.1	549	Yes	ftp://ftp.ncbi.nlm.nih.gov/genomes/all/GCF/007/050/955/GCF_007050955.1_ASM705095v1/GCF_007050955.1_ASM705095v1_genomic.fna.gz	GCF_007050955.1_ASM705095v1_genomic.fna.gz	K1		nick.vereecke@vub.be	Nick	Vereecke	Magdalena Radwanska
N	76,6,2,0,0,3,0,0,1,0,8,0,0,0,0,0,0,0,0,1	GCF_012241415.1	Pantoea agglomerans	KM1	d__Bacteria;p__Proteobacteria;c__Gammaproteobacteria;o__Enterobacterales;f__Erwiniaceae;g__Pantoea;s__Pantoea agglomerans	d__Bacteria;p__Proteobacteria;c__Gammaproteobacteria;o__Enterobacterales;f__Enterobacteriaceae;g__Pantoea;s__Pantoea agglomerans	Pantoea agglomerans	baechu kimchi; Location: 37.3754° N 126.6648° E	diseased plant	Brassica rapa subsp. pekinensis	napa cabbage	2017-01-01	South Korea				GCF_012241415.1_ASM1224141v1_genomic.fna	RS_GCF_012241415.1	f	not type material	none	f	none	none	KM1	Ghent University Global Campus	JAAVXI000000000.1	Undefined interest	PRJNA224116	SAMN14395380	46	4995756	ASM1224141v1	GCF_012241415.1	549	Yes	ftp://ftp.ncbi.nlm.nih.gov/genomes/all/GCF/012/241/415/GCF_012241415.1_ASM1224141v1/GCF_012241415.1_ASM1224141v1_genomic.fna.gz	GCF_012241415.1_ASM1224141v1_genomic.fna.gz	KM1		robin.becina.guevarra@gmail.com	Robin	Guevarra	Magdalena Radwanska	Becina		37.3754 N 126.6648 E
Y	76,6,2,0,0,3,0,0,1,0,9,0,0,0,0,0,0,0,0,0	GCF_007558755.1	Pantoea sp. paga	paga	d__Bacteria;p__Proteobacteria;c__Gammaproteobacteria;o__Enterobacterales;f__Erwiniaceae;g__Pantoea;s__	d__Bacteria;p__Proteobacteria;c__Gammaproteobacteria;o__Enterobacterales;f__Enterobacteriaceae;g__Pantoea;s__Pantoea agglomerans	Pantoea agglomerans	olive knot	diseased plant	Olea europaea	common olive	2018-05-23	Croatia				GCF_007558755.1_ASM755875v1_genomic.fna	RS_GCF_007558755.1	f	not type material	none	f	none	none	paga	UMR5557 Laboratoire d'Ecologie Microbienne	VLTF00000000.1	Undefined interest	PRJNA555164	SAMN12302724	52	5077592	ASM755875v1	GCF_007558755.1	2597519	Yes	ftp://ftp.ncbi.nlm.nih.gov/genomes/all/GCF/007/558/755/GCF_007558755.1_ASM755875v1/GCF_007558755.1_ASM755875v1_genomic.fna.gz	GCF_007558755.1_ASM755875v1_genomic.fna.gz	paga		audrey.dubost@univ-lyon1.fr	Audrey	DUBOST				43.505444 N 16.498611 E
N	76,6,2,0,0,3,0,0,1,1,0,0,0,0,0,0,0,0,0,0	GCF_010667845.1	Pantoea agglomerans	T2	d__Bacteria;p__Proteobacteria;c__Gammaproteobacteria;o__Enterobacterales;f__Erwiniaceae;g__Pantoea;s__Pantoea agglomerans	d__Bacteria;p__Proteobacteria;c__Gammaproteobacteria;o__Enterobacterales;f__Enterobacteriaceae;g__Pantoea;s__Pantoea agglomerans	Pantoea agglomerans	Location: 35.972722° N 36.128278° E	healthy/unspecified plant	Triticum aestivum	common wheat	2018-07-10	Turkey	near Hisarcık			GCF_010667845.1_T2_genomic.fna	RS_GCF_010667845.1	f	not type material	none	f	none	none	T2	CAU Kiel	WSSV00000000.1	Undefined interest	PRJNA578090	SAMN13563996	30	4823700	T2	GCF_010667845.1	549	Yes	ftp://ftp.ncbi.nlm.nih.gov/genomes/all/GCF/010/667/845/GCF_010667845.1_T2/GCF_010667845.1_T2_genomic.fna.gz	GCF_010667845.1_T2_genomic.fna.gz	T2		dpicazo@ifam.uni-kiel.de	Ryszard	Soluch				35.972722 N 36.128278 E
Y	76,6,2,0,0,3,0,0,1,1,0,0,0,0,0,0,0,0,1,0	GCF_010667855.1	Pantoea agglomerans	T3	d__Bacteria;p__Proteobacteria;c__Gammaproteobacteria;o__Enterobacterales;f__Erwiniaceae;g__Pantoea;s__Pantoea agglomerans	d__Bacteria;p__Proteobacteria;c__Gammaproteobacteria;o__Enterobacterales;f__Enterobacteriaceae;g__Pantoea;s__Pantoea agglomerans	Pantoea agglomerans	Location: 35.972722° N 36.128278° E	healthy/unspecified plant	Triticum aestivum	common wheat	2018-07-10	Turkey				GCF_010667855.1_T3_genomic.fna	RS_GCF_010667855.1	f	not type material	none	f	none	none	T3	CAU Kiel	WSSW00000000.1	Undefined interest	PRJNA224116	SAMN13563997	26	4714968	T3	GCF_010667855.1	549	Yes	ftp://ftp.ncbi.nlm.nih.gov/genomes/all/GCF/010/667/855/GCF_010667855.1_T3/GCF_010667855.1_T3_genomic.fna.gz	GCF_010667855.1_T3_genomic.fna.gz	T3		dpicazo@ifam.uni-kiel.de	Ryszard	Soluch				35.972722 N 36.128278 E
N	76,6,2,0,0,3,0,0,1,1,0,0,0,0,0,0,0,0,2,0	GCF_010667865.1	Pantoea agglomerans	T5	d__Bacteria;p__Proteobacteria;c__Gammaproteobacteria;o__Enterobacterales;f__Erwiniaceae;g__Pantoea;s__Pantoea agglomerans	d__Bacteria;p__Proteobacteria;c__Gammaproteobacteria;o__Enterobacterales;f__Enterobacteriaceae;g__Pantoea;s__Pantoea agglomerans	Pantoea agglomerans	Location: 35.972722° N 36.128278° E	healthy/unspecified plant	Triticum aestivum	common wheat	2018-07-10	Turkey				GCF_010667865.1_T5_genomic.fna	RS_GCF_010667865.1	f	not type material	none	f	none	none	T5	CAU Kiel	WSSY00000000.1	Undefined interest	PRJNA224116	SAMN13563999	24	4739540	T5	GCF_010667865.1	549	Yes	ftp://ftp.ncbi.nlm.nih.gov/genomes/all/GCF/010/667/865/GCF_010667865.1_T5/GCF_010667865.1_T5_genomic.fna.gz	GCF_010667865.1_T5_genomic.fna.gz	T5		dpicazo@ifam.uni-kiel.de	Ryszard	Soluch				35.972722 N 36.128278 E
N	76,6,2,0,0,3,0,0,1,1,0,0,0,0,0,0,0,0,3,0	GCF_010667895.1	Pantoea agglomerans	T4	d__Bacteria;p__Proteobacteria;c__Gammaproteobacteria;o__Enterobacterales;f__Erwiniaceae;g__Pantoea;s__Pantoea agglomerans	d__Bacteria;p__Proteobacteria;c__Gammaproteobacteria;o__Enterobacterales;f__Enterobacteriaceae;g__Pantoea;s__Pantoea agglomerans	Pantoea agglomerans	Location: 35.972722° N 36.128278° E	healthy/unspecified plant	Triticum aestivum	common wheat	2018-07-10	Turkey				GCF_010667895.1_T4_genomic.fna	RS_GCF_010667895.1	f	not type material	none	f	none	none	T4	CAU Kiel	WSSX00000000.1	Undefined interest	PRJNA224116	SAMN13563998	31	4952873	T4	GCF_010667895.1	549	Yes	ftp://ftp.ncbi.nlm.nih.gov/genomes/all/GCF/010/667/895/GCF_010667895.1_T4/GCF_010667895.1_T4_genomic.fna.gz	GCF_010667895.1_T4_genomic.fna.gz	T4		dpicazo@ifam.uni-kiel.de	Ryszard	Soluch				35.972722 N 36.128278 E
Y	76,6,2,0,0,3,0,0,1,2,0,0,0,0,0,0,0,0,0,0	GCF_014839085.1	Pantoea agglomerans	CFBP8785	d__Bacteria;p__Proteobacteria;c__Gammaproteobacteria;o__Enterobacterales;f__Erwiniaceae;g__Pantoea;s__Pantoea agglomerans	d__Bacteria;p__Proteobacteria;c__Gammaproteobacteria;o__Enterobacterales;f__Enterobacteriaceae;g__Pantoea;s__Pantoea agglomerans	Pantoea agglomerans	flower	healthy/unspecified plant	Raphanus sativus	radish	2016-01-01	France				GCF_014839085.1_ASM1483908v1_genomic.fna	RS_GCF_014839085.1	f	not type material	none	f	none	none	CFBP8785	INRAE	JACYNC000000000.1	Undefined interest	PRJNA665156	SAMN16237912	101	4962916	ASM1483908v1	GCF_014839085.1	549	Yes	ftp://ftp.ncbi.nlm.nih.gov/genomes/all/GCF/014/839/085/GCF_014839085.1_ASM1483908v1/GCF_014839085.1_ASM1483908v1_genomic.fna.gz	GCF_014839085.1_ASM1483908v1_genomic.fna.gz	CFBP8785		martial.briand@inrae.fr	Martial	Briand	Preveaux A.
Y	76,6,2,0,0,3,0,0,2,0,0,0,0,0,0,0,0,0,0,0	GCF_002157425.2	Pantoea agglomerans	P5	d__Bacteria;p__Proteobacteria;c__Gammaproteobacteria;o__Enterobacterales;f__Erwiniaceae;g__Pantoea;s__Pantoea agglomerans	d__Bacteria;p__Proteobacteria;c__Gammaproteobacteria;o__Enterobacterales;f__Enterobacteriaceae;g__Pantoea;s__Pantoea agglomerans	Pantoea agglomerans	desert	soil			1998-10-30	Iran				GCF_002157425.2_ASM215742v2_genomic.fna	RS_GCF_002157425.2	f	not type material	none	f	none	none	P5	Green Biotech Co.	NGNU00000000.2	Undefined interest	PRJNA386632	SAMN07109650	160	5074260	ASM215742v2	GCF_002157425.2	549	Yes	ftp://ftp.ncbi.nlm.nih.gov/genomes/all/GCF/002/157/425/GCF_002157425.2_ASM215742v2/GCF_002157425.2_ASM215742v2_genomic.fna.gz	GCF_002157425.2_ASM215742v2_genomic.fna.gz	P5		malboobi@nigeb.ac.ir	Mohammad Ali	Malboobi				35.7185 N 51 E
Y	76,6,2,0,0,4,0,0,0,0,0,0,0,0,0,0,0,0,0,0	GCF_900115075.1	Pantoea sp. OV426	OV426	d__Bacteria;p__Proteobacteria;c__Gammaproteobacteria;o__Enterobacterales;f__Erwiniaceae;g__Pantoea;s__	d__Bacteria;p__Proteobacteria;c__Gammaproteobacteria;o__Enterobacterales;f__Enterobacteriaceae;g__Pantoea;s__Pantoea sp900115075	Pantoea varia sp. nov.		healthy/unspecified plant	Populus sp.			USA	Tennessee	genome sequencing to define the functional diversity of the Populus root microbiome	https://gold.jgi.doe.gov/projects?id=Gp0136793	GCF_900115075.1_IMG-taxon_2690315639_annotated_assembly_genomic.fna	RS_GCF_900115075.1	t	not type material	none	f	none	none	OV426	DOE - JOINT GENOME INSTITUTE	FOVG00000000.1	Undefined interest	PRJEB17129	SAMN05428971	13	4751258	IMG-taxon 2690315639 annotated assembly	GCF_900115075.1	1881036	Yes	ftp://ftp.ncbi.nlm.nih.gov/genomes/all/GCF/900/115/075/GCF_900115075.1_IMG-taxon_2690315639_annotated_assembly/GCF_900115075.1_IMG-taxon_2690315639_annotated_assembly_genomic.fna.gz	GCF_900115075.1_IMG-taxon_2690315639_annotated_assembly_genomic.fna.gz	OV426
Y	76,6,2,0,0,5,0,0,0,0,0,0,0,0,0,0,0,0,0,0	GCF_013415305.1	Pantoea sp. WMus005	WMus005	d__Bacteria;p__Proteobacteria;c__Gammaproteobacteria;o__Enterobacterales;f__Erwiniaceae;g__Pantoea;s__	d__Bacteria;p__Proteobacteria;c__Gammaproteobacteria;o__Enterobacterales;f__Enterobacteriaceae;g__Pantoea;s__Pantoea sp002419935	Pantoea rara sp. nov.	oral	human/animal	Mus musculus	house mouse	2019-01-01	United Kingdom				GCF_013415305.1_ASM1341530v1_genomic.fna	RS_GCF_013415305.1	t	not type material	none	f	none	none	WMus005	King's College London	JACBXU000000000.1	Undefined interest	PRJNA643572	SAMN15420195	42	4491565	ASM1341530v1	GCF_013415305.1	2750734	Yes	ftp://ftp.ncbi.nlm.nih.gov/genomes/all/GCF/013/415/305/GCF_013415305.1_ASM1341530v1/GCF_013415305.1_ASM1341530v1_genomic.fna.gz	GCF_013415305.1_ASM1341530v1_genomic.fna.gz	WMus005		susan.m.joseph@kcl.ac.uk	Susan	Joseph
Y	76,6,2,0,0,5,0,0,0,0,0,1,0,0,0,0,0,0,0,0	GCA_002419935.1	Pantoea sp. UBA5707	UBA5707	d__Bacteria;p__Proteobacteria;c__Gammaproteobacteria;o__Enterobacterales;f__Erwiniaceae;g__Pantoea;s__	d__Bacteria;p__Proteobacteria;c__Gammaproteobacteria;o__Enterobacterales;f__Enterobacteriaceae;g__Pantoea;s__Pantoea sp002419935	Pantoea rara sp. nov.	metal; terrestrial metagenome	anthropogenic surface				USA	New York City, New York			GCA_002419935.1_ASM241993v1_genomic.fna	GB_GCA_002419935.1	f	not type material	none	f	none	none	UBA5707	University of Queensland	DIHB00000000.1	Undefined interest	PRJNA348753	SAMN06452238	17	4248722	ASM241993v1	GCA_002419935.1	1947037	Yes	ftp://ftp.ncbi.nlm.nih.gov/genomes/all/GCA/002/419/935/GCA_002419935.1_ASM241993v1/GCA_002419935.1_ASM241993v1_genomic.fna.gz	GCA_002419935.1_ASM241993v1_genomic.fna.gz	UBA5707		donovan.parks@gmail.com	Donovan	Parks
Y	76,6,2,0,0,6,0,0,0,0,0,0,0,0,0,0,0,0,0,0	GCF_009646115.1	Pantoea eucalypti	LMG 24197	d__Bacteria;p__Proteobacteria;c__Gammaproteobacteria;o__Enterobacterales;f__Erwiniaceae;g__Pantoea;s__Pantoea eucalypti	d__Bacteria;p__Proteobacteria;c__Gammaproteobacteria;o__Enterobacterales;f__Enterobacteriaceae;g__Pantoea;s__Pantoea eucalypti	Pantoea eucalypti	strains belonging to this species have been isolated from leaves showing symptoms of bacterial blight and die-back	diseased plant	Eucalyptus sp.	eucalyptus		Uruguay				GCF_009646115.1_ASM964611v1_genomic.fna	RS_GCF_009646115.1	t	type strain of species	LPSN	f	none	none	LMG 24197	Nanjing Forestry University	none	Undefined interest	PRJNA224116	SAMN10385900	4	4798990	ASM964611v1	GCF_009646115.1	470933	Yes	ftp://ftp.ncbi.nlm.nih.gov/genomes/all/GCF/009/646/115/GCF_009646115.1_ASM964611v1/GCF_009646115.1_ASM964611v1_genomic.fna.gz	GCF_009646115.1_ASM964611v1_genomic.fna.gz	LMG 24197		zwsong@njfu.edu.cn	Ben	Fan	Ben Fan
Y	76,6,2,0,0,6,0,0,0,0,0,1,0,0,0,0,0,0,0,0	GCA_002391745.1	Pantoea sp. UBA3896	UBA3896	d__Bacteria;p__Proteobacteria;c__Gammaproteobacteria;o__Enterobacterales;f__Erwiniaceae;g__Pantoea;s__	d__Bacteria;p__Proteobacteria;c__Gammaproteobacteria;o__Enterobacterales;f__Enterobacteriaceae;g__Pantoea;s__Pantoea eucalypti	Pantoea eucalypti	metal/plastic	anthropogenic surface				USA	New York City, New York			GCA_002391745.1_ASM239174v1_genomic.fna	GB_GCA_002391745.1	f	not type material	none	f	none	none	UBA3896	University of Queensland	DGFQ00000000.1	Undefined interest	PRJNA348753	SAMN06453100	24	3914807	ASM239174v1	GCA_002391745.1	1947031	Yes	ftp://ftp.ncbi.nlm.nih.gov/genomes/all/GCA/002/391/745/GCA_002391745.1_ASM239174v1/GCA_002391745.1_ASM239174v1_genomic.fna.gz	GCA_002391745.1_ASM239174v1_genomic.fna.gz	UBA3896		donovan.parks@gmail.com	Donovan	Parks
Y	76,6,2,0,0,6,0,0,0,0,0,1,1,0,0,0,0,0,0,0	GCF_900167425.1	Pantoea eucalypti	NFPP29	d__Bacteria;p__Proteobacteria;c__Gammaproteobacteria;o__Enterobacterales;f__Erwiniaceae;g__Pantoea;s__Pantoea eucalypti	d__Bacteria;p__Proteobacteria;c__Gammaproteobacteria;o__Enterobacterales;f__Enterobacteriaceae;g__Pantoea;s__Pantoea eucalypti	Pantoea eucalypti		healthy/unspecified plant	Panicum virgatum	switchgrass				comparative genomics of bacterial root endophytes collected from native prairies over two seasons	http://genomesonline.org/projects?Project.GOLD+Project+ID=Gp0104736	GCF_900167425.1_IMG-taxon_2608642108_annotated_assembly_genomic.fna	RS_GCF_900167425.1	f	not type material	none	f	none	none	NFPP29	DOE - JOINT GENOME INSTITUTE	FUWI00000000.1	Undefined interest	PRJNA224116	SAMN03097723	20	4104624	IMG-taxon 2608642108 annotated assembly	GCF_900167425.1	470933	Yes	ftp://ftp.ncbi.nlm.nih.gov/genomes/all/GCF/900/167/425/GCF_900167425.1_IMG-taxon_2608642108_annotated_assembly/GCF_900167425.1_IMG-taxon_2608642108_annotated_assembly_genomic.fna.gz	GCF_900167425.1_IMG-taxon_2608642108_annotated_assembly_genomic.fna.gz	NFPP29
Y	76,6,2,0,0,6,0,0,0,0,0,10,0,0,0,0,0,0,0,0	Need to submit	Pantoea eucalypti	BAV3111	d__Bacteria;p__Proteobacteria;c__Gammaproteobacteria;o__Enterobacterales;f__Erwiniaceae;g__Pantoea;s__Pantoea eucalypti	d__Bacteria;p__Proteobacteria;c__Gammaproteobacteria;o__Enterobacterales;f__Enterobacteriaceae;g__Pantoea;s__Pantoea eucalypti	Pantoea eucalypti	precipitation	water/air			2013-07-17	USA	Kentland Farm, Virginia Tech, Blacksburg, Virginia	Failor et al. 2017	https://www.nature.com/articles/ismej2017124	BAV3111.fasta	TBA	f	not type material	0	0	0	0	0	0	0
Y	76,6,2,0,0,6,0,0,0,0,0,2,0,0,0,0,0,0,0,0	GCA_019104105.1	Pantoea jilinensis	D25	d__Bacteria;p__Proteobacteria;c__Gammaproteobacteria;o__Enterobacterales;f__Erwiniaceae;g__Pantoea;s__Pantoea jilinensis	d__Bacteria;p__Proteobacteria;c__Gammaproteobacteria;o__Enterobacterales;f__Enterobacteriaceae;g__Pantoea;s__Pantoea eucalypti	Pantoea eucalypti	source: tomato rhizosphere soil; used to control tomato grey mould	soil			2019-05-20	China	Agricultural Science Experimental Station of Jilin Agricultural University, Changchun, Jilin province			GCA_019104105.1_ASM1910410v1_genomic.fna	GB_GCA_019104105.1	f	not type material	none	f	none	none	D25	Jilin Agricultural University	none	Undefined interest	PRJNA740152	SAMN19821614	3	4634022	ASM1910410v1	GCA_019104105.1	2676834	Yes	ftp://ftp.ncbi.nlm.nih.gov/genomes/all/GCA/019/104/105/GCA_019104105.1_ASM1910410v1/GCA_019104105.1_ASM1910410v1_genomic.fna.gz	GCA_019104105.1_ASM1910410v1_genomic.fna.gz	D25		13074304872@163.com	Lining	Zheng
Y	76,6,2,0,0,6,0,0,0,0,0,2,1,0,0,0,0,0,0,0	GCF_006385385.1	Pantoea vagans	PF-7	d__Bacteria;p__Proteobacteria;c__Gammaproteobacteria;o__Enterobacterales;f__Erwiniaceae;g__Pantoea;s__Pantoea vagans	d__Bacteria;p__Proteobacteria;c__Gammaproteobacteria;o__Enterobacterales;f__Enterobacteriaceae;g__Pantoea;s__Pantoea eucalypti	Pantoea eucalypti	grower feed (commercial poultry feed)	feed/food			2017-12-01	USA	Fayetteville, Arkansas			GCF_006385385.1_ASM638538v1_genomic.fna	RS_GCF_006385385.1	f	not type material	none	f	none	none	PF-7	Pittsburg State University	VFLY00000000.1	Undefined interest	PRJNA224116	SAMN11870795	19	4696349	ASM638538v1	GCF_006385385.1	470934	Yes	ftp://ftp.ncbi.nlm.nih.gov/genomes/all/GCF/006/385/385/GCF_006385385.1_ASM638538v1/GCF_006385385.1_ASM638538v1_genomic.fna.gz	GCF_006385385.1_ASM638538v1_genomic.fna.gz	PF-7		jlsevigny1@wildcats.unh.edu	Joseph	Sevigny	Andrew Micciche	L
N	76,6,2,0,0,6,0,0,0,0,0,3,0,0,0,0,0,0,0,0	GCF_000179655.1	Pantoea sp. aB	aB	d__Bacteria;p__Proteobacteria;c__Gammaproteobacteria;o__Enterobacterales;f__Erwiniaceae;g__Pantoea;s__	d__Bacteria;p__Proteobacteria;c__Gammaproteobacteria;o__Enterobacterales;f__Enterobacteriaceae;g__Pantoea;s__Pantoea eucalypti	Pantoea eucalypti	host environment, medical relevance	undisclosed								GCF_000179655.1_ASM17965v1_genomic.fna	RS_GCF_000179655.1	f	not type material	none	f	none	none	aB	US DOE Joint Genome Institute (JGI-PGF)	AEDL00000000.1	Undefined interest	PRJNA42823	SAMN00016812	33	4805313	ASM17965v1	GCF_000179655.1	517433	Yes	ftp://ftp.ncbi.nlm.nih.gov/genomes/all/GCF/000/179/655/GCF_000179655.1_ASM17965v1/GCF_000179655.1_ASM17965v1_genomic.fna.gz	GCF_000179655.1_ASM17965v1_genomic.fna.gz	aB
Y	76,6,2,0,0,6,0,0,0,0,0,3,0,0,0,0,0,0,1,0	GCF_014495885.1	Pantoea sp. MT58	MT58	d__Bacteria;p__Proteobacteria;c__Gammaproteobacteria;o__Enterobacterales;f__Erwiniaceae;g__Pantoea;s__	d__Bacteria;p__Proteobacteria;c__Gammaproteobacteria;o__Enterobacterales;f__Enterobacteriaceae;g__Pantoea;s__Pantoea eucalypti	Pantoea eucalypti	groundwater from well FWB306-02	water/air			2016-01-29	USA	Oak Ridge, Tennessee			GCF_014495885.1_ASM1449588v1_genomic.fna	RS_GCF_014495885.1	f	not type material	none	f	none	none	MT58	Lawrence Berkeley National Laboratory	none	Undefined interest	PRJNA224116	SAMN15934673	4	4675847	ASM1449588v1	GCF_014495885.1	2768165	Yes	ftp://ftp.ncbi.nlm.nih.gov/genomes/all/GCF/014/495/885/GCF_014495885.1_ASM1449588v1/GCF_014495885.1_ASM1449588v1_genomic.fna.gz	GCF_014495885.1_ASM1449588v1_genomic.fna.gz	MT58		funwithwords26@gmail.com	Morgan	Price	Mike Thorgersen	N
Y	76,6,2,0,0,6,0,0,0,0,0,4,0,0,0,0,0,0,0,0	GCA_000330765.1	Pantoea agglomerans 299R	299R	d__Bacteria;p__Proteobacteria;c__Gammaproteobacteria;o__Enterobacterales;f__Erwiniaceae;g__Pantoea;s__Pantoea agglomerans	d__Bacteria;p__Proteobacteria;c__Gammaproteobacteria;o__Enterobacterales;f__Enterobacteriaceae;g__Pantoea;s__Pantoea eucalypti	Pantoea eucalypti	healthy leaves from a flowering tree	healthy/unspecified plant	Pyrus communis	common pear	1996-01-01	USA	Healdsburg, California			GCA_000330765.1_299R_EBK_genomic.fna	GB_GCA_000330765.1	f	not type material	none	f	none	none	299R	University of California, Davis	ANKX00000000.1	Undefined interest	PRJNA181162	SAMN02471652	109	4581483	299R_EBK	GCF_000330765.1	1261128	Yes	ftp://ftp.ncbi.nlm.nih.gov/genomes/all/GCF/000/330/765/GCF_000330765.1_299R_EBK/GCF_000330765.1_299R_EBK_genomic.fna.gz	GCF_000330765.1_299R_EBK_genomic.fna.gz	299R							Pantoea agglomerans
Y	76,6,2,0,0,6,0,0,0,0,0,5,0,0,0,0,0,0,0,0	GCF_000816655.1	Pantoea sp. MBLJ3	MBLJ3	d__Bacteria;p__Proteobacteria;c__Gammaproteobacteria;o__Enterobacterales;f__Erwiniaceae;g__Pantoea;s__	d__Bacteria;p__Proteobacteria;c__Gammaproteobacteria;o__Enterobacterales;f__Enterobacteriaceae;g__Pantoea;s__Pantoea eucalypti	Pantoea eucalypti	air	undisclosed			2013-09-02	USA				GCF_000816655.1_ASM81665v1_genomic.fna	RS_GCF_000816655.1	f	not type material	none	f	USA	air	MBLJ3	FDA	JSUT00000000.1	Undefined interest	PRJNA224116	SAMN03120826	37	4821318	ASM81665v1	GCF_000816655.1	1562889	Yes	ftp://ftp.ncbi.nlm.nih.gov/genomes/all/GCF/000/816/655/GCF_000816655.1_ASM81665v1/GCF_000816655.1_ASM81665v1_genomic.fna.gz	GCF_000816655.1_ASM81665v1_genomic.fna.gz	MBLJ3		jing.zhang1@fda.hhs.gov	Jing	Zhang
Y	76,6,2,0,0,6,0,0,0,0,0,5,1,0,0,0,0,0,0,0	GCF_003203695.1	Pantoea vagans	FBS135	d__Bacteria;p__Proteobacteria;c__Gammaproteobacteria;o__Enterobacterales;f__Erwiniaceae;g__Pantoea;s__Pantoea vagans	d__Bacteria;p__Proteobacteria;c__Gammaproteobacteria;o__Enterobacterales;f__Enterobacteriaceae;g__Pantoea;s__Pantoea eucalypti	Pantoea eucalypti		healthy/unspecified plant	Pinus massoniana	masson pine	2016-04-10	China	Nanjing			GCF_003203695.1_ASM320369v1_genomic.fna	RS_GCF_003203695.1	f	not type material	none	f	none	none	FBS135	Nanjing Forestry University	none	Undefined interest	PRJNA383128	SAMN06759783	5	4949927	ASM320369v1	GCF_003203695.1	470934	Yes	ftp://ftp.ncbi.nlm.nih.gov/genomes/all/GCF/003/203/695/GCF_003203695.1_ASM320369v1/GCF_003203695.1_ASM320369v1_genomic.fna.gz	GCF_003203695.1_ASM320369v1_genomic.fna.gz	FBS135		fanben2000@gmail.com	Ben	Fan
Y	76,6,2,0,0,6,0,0,0,0,0,6,0,0,0,0,0,0,0,0	GCA_002959725.1	Pantoea ananatis	MHSD5	d__Bacteria;p__Proteobacteria;c__Gammaproteobacteria;o__Enterobacterales;f__Erwiniaceae;g__Pantoea;s__Pantoea ananatis	d__Bacteria;p__Proteobacteria;c__Gammaproteobacteria;o__Enterobacterales;f__Enterobacteriaceae;g__Pantoea;s__Pantoea eucalypti	Pantoea eucalypti	leaves	healthy/unspecified plant	Pellaea calomelanos	hard fern	2017-03-01	South Africa	Botlokwa, Limpopo Province			GCA_002959725.1_ASM295972v1_genomic.fna	GB_GCA_002959725.1	f	not type material	none	f	none	none	MHSD5	University of Johannesburg	PUEK00000000.1	Undefined interest	PRJNA224116	SAMN08555277	39	4650216	ASM295972v1	GCF_002959725.1	553	Yes	ftp://ftp.ncbi.nlm.nih.gov/genomes/all/GCF/002/959/725/GCF_002959725.1_ASM295972v1/GCF_002959725.1_ASM295972v1_genomic.fna.gz	GCF_002959725.1_ASM295972v1_genomic.fna.gz	MHSD5		siphiwegodfrey@gmail.com	Siphiwe	Mahlangu		Godfrey
Y	76,6,2,0,0,6,0,0,0,0,0,7,0,0,0,0,0,0,0,0	GCF_007672475.1	Pantoea agglomerans	DE0421	d__Bacteria;p__Proteobacteria;c__Gammaproteobacteria;o__Enterobacterales;f__Erwiniaceae;g__Pantoea;s__Pantoea agglomerans	d__Bacteria;p__Proteobacteria;c__Gammaproteobacteria;o__Enterobacterales;f__Enterobacteriaceae;g__Pantoea;s__Pantoea eucalypti	Pantoea eucalypti	environmental	undisclosed			2018-09-01	USA	Durham, North Carolina			GCF_007672475.1_ASM767247v1_genomic.fna	RS_GCF_007672475.1	f	not type material	none	f	none	none	DE0421	BGI	VDSS00000000.1	Undefined interest	PRJNA224116	SAMN11792581	284	4178459	ASM767247v1	GCF_007672475.1	549	Yes	ftp://ftp.ncbi.nlm.nih.gov/genomes/all/GCF/007/672/475/GCF_007672475.1_ASM767247v1/GCF_007672475.1_ASM767247v1_genomic.fna.gz	GCF_007672475.1_ASM767247v1_genomic.fna.gz	DE0421		datasubs@genomics.org.cn	CNSA	CNGB
Y	76,6,2,0,0,6,0,0,0,0,0,8,0,0,0,0,0,0,0,0	GCF_014354205.1	Pantoea eucalypti	Pv21-6	d__Bacteria;p__Proteobacteria;c__Gammaproteobacteria;o__Enterobacterales;f__Erwiniaceae;g__Pantoea;s__Pantoea eucalypti	d__Bacteria;p__Proteobacteria;c__Gammaproteobacteria;o__Enterobacterales;f__Enterobacteriaceae;g__Pantoea;s__Pantoea eucalypti	Pantoea eucalypti		healthy/unspecified plant	Pyrus communis	common pear	1997-01-01	Canada	Ontario			GCF_014354205.1_ASM1435420v1_genomic.fna	RS_GCF_014354205.1	f	not type material	none	f	none	none	Pv21-6	Agriculture and Agri-Food Canada	JACSXJ000000000.1	Undefined interest	PRJNA658485	SAMN15872091	125	4675238	ASM1435420v1	GCF_014354205.1	470933	Yes	ftp://ftp.ncbi.nlm.nih.gov/genomes/all/GCF/014/354/205/GCF_014354205.1_ASM1435420v1/GCF_014354205.1_ASM1435420v1_genomic.fna.gz	GCF_014354205.1_ASM1435420v1_genomic.fna.gz	Pv21-6		steve.gayder@canada.ca	Steven	Gayder
Y	76,6,2,0,0,6,0,0,0,0,0,9,0,0,0,0,0,0,0,0	GCF_014852315.1	Pantoea sp. PNT01	PNT01	d__Bacteria;p__Proteobacteria;c__Gammaproteobacteria;o__Enterobacterales;f__Erwiniaceae;g__Pantoea;s__	d__Bacteria;p__Proteobacteria;c__Gammaproteobacteria;o__Enterobacterales;f__Enterobacteriaceae;g__Pantoea;s__Pantoea eucalypti	Pantoea eucalypti	soil; Location: 40.111° N 88.222° W	soil			2018-10-18	USA	Urbana, Illinois			GCF_014852315.1_ASM1485231v1_genomic.fna	RS_GCF_014852315.1	f	not type material	none	f	none	none	PNT01	University of Chicago	JACVBH000000000.1	Undefined interest	PRJNA224116	SAMN15951368	42	4579862	ASM1485231v1	GCF_014852315.1	2769271	Yes	ftp://ftp.ncbi.nlm.nih.gov/genomes/all/GCF/014/852/315/GCF_014852315.1_ASM1485231v1/GCF_014852315.1_ASM1485231v1_genomic.fna.gz	GCF_014852315.1_ASM1485231v1_genomic.fna.gz	PNT01		karna.gowda@gmail.com	Karna	Gowda	Karna Gowda			40.111 N 88.222 W
Y	76,6,2,0,1,0,0,0,0,0,0,0,0,0,0,0,0,0,0,0	GCF_006494415.1	Pantoea deleyi	LMG 24200	d__Bacteria;p__Proteobacteria;c__Gammaproteobacteria;o__Enterobacterales;f__Erwiniaceae;g__Pantoea;s__Pantoea deleyi	d__Bacteria;p__Proteobacteria;c__Gammaproteobacteria;o__Enterobacterales;f__Enterobacteriaceae;g__Pantoea;s__Pantoea deleyi	Pantoea deleyi		healthy/unspecified plant	Eucalyptus sp.	eucalyptus	2007-01-01	Uganda				GCF_006494415.1_ASM649441v1_genomic.fna	RS_GCF_006494415.1	t	type strain of species	LPSN	f	none	none	LMG 24200	Ottawa Research and Development Center	VHJA00000000.1	Undefined interest	PRJNA224116	SAMN12097162	86	4660432	ASM649441v1	GCF_006494415.1	470932	Yes	ftp://ftp.ncbi.nlm.nih.gov/genomes/all/GCF/006/494/415/GCF_006494415.1_ASM649441v1/GCF_006494415.1_ASM649441v1_genomic.fna.gz	GCF_006494415.1_ASM649441v1_genomic.fna.gz	LMG 24200		james.tambong@canada.ca	James	Tambong
Y	76,6,2,0,1,1,0,0,0,0,0,0,0,0,0,0,0,0,0,0	GCF_003236715.1	Pantoea sp. ARC607	ARC607	d__Bacteria;p__Proteobacteria;c__Gammaproteobacteria;o__Enterobacterales;f__Erwiniaceae;g__Pantoea;s__	d__Bacteria;p__Proteobacteria;c__Gammaproteobacteria;o__Enterobacterales;f__Enterobacteriaceae;g__Pantoea;s__Pantoea sp003236715	Pantoea sp003236715	seed	healthy/unspecified plant	Oryza sativa	Asian rice	2013-01-01	Benin	Cotonou			GCF_003236715.1_ASM323671v1_genomic.fna	RS_GCF_003236715.1	t	not type material	none	f	none	none	ARC607	Institut de Recherche pour le Developpement	PUFZ00000000.1	Undefined interest	PRJNA224116	SAMN07522550	190	4405319	ASM323671v1	GCF_003236715.1	2027922	Yes	ftp://ftp.ncbi.nlm.nih.gov/genomes/all/GCF/003/236/715/GCF_003236715.1_ASM323671v1/GCF_003236715.1_ASM323671v1_genomic.fna.gz	GCF_003236715.1_ASM323671v1_genomic.fna.gz	ARC607		koebnik@gmx.de	Ralf	Koebnik	GRU Seeds
Y	76,6,2,0,2,0,0,0,0,0,0,0,0,0,0,0,0,0,0,0	GCA_002434205.1	Pantoea sp. UBA6564	UBA6564	d__Bacteria;p__Proteobacteria;c__Gammaproteobacteria;o__Enterobacterales;f__Erwiniaceae;g__Pantoea;s__	d__Bacteria;p__Proteobacteria;c__Gammaproteobacteria;o__Enterobacterales;f__Enterobacteriaceae;g__Pantoea;s__Pantoea sp002434205	Pantoea astica sp. nov.	metal; terrestrial metagenome	anthropogenic surface				USA	New York City, New York			GCA_002434205.1_ASM243420v1_genomic.fna	GB_GCA_002434205.1	t	not type material	none	f	none	none	UBA6564	University of Queensland	DJJQ00000000.1	Undefined interest	PRJNA348753	SAMN06457759	60	4491069	ASM243420v1	GCA_002434205.1	1947042	Yes	ftp://ftp.ncbi.nlm.nih.gov/genomes/all/GCA/002/434/205/GCA_002434205.1_ASM243420v1/GCA_002434205.1_ASM243420v1_genomic.fna.gz	GCA_002434205.1_ASM243420v1_genomic.fna.gz	UBA6564		donovan.parks@gmail.com	Donovan	Parks
Y	76,6,2,0,2,1,0,0,0,0,0,0,0,0,0,0,0,0,0,0	GCF_002095315.1	Pantoea conspicua	LMG 24534	d__Bacteria;p__Proteobacteria;c__Gammaproteobacteria;o__Enterobacterales;f__Erwiniaceae;g__Pantoea;s__Pantoea conspicua	d__Bacteria;p__Proteobacteria;c__Gammaproteobacteria;o__Enterobacterales;f__Enterobacteriaceae;g__Pantoea;s__Pantoea conspicua	Pantoea conspicua		human/animal	Homo sapiens	human	2008-01-01	France				GCF_002095315.1_ASM209531v1_genomic.fna	RS_GCF_002095315.1	t	type strain of species	LPSN	f	none	none	LMG 24534	University of Pretoria	MLFN00000000.1	Undefined interest	PRJNA252986	SAMN05757366	128	4308858	ASM209531v1	GCF_002095315.1	472705	Yes	ftp://ftp.ncbi.nlm.nih.gov/genomes/all/GCF/002/095/315/GCF_002095315.1_ASM209531v1/GCF_002095315.1_ASM209531v1_genomic.fna.gz	GCF_002095315.1_ASM209531v1_genomic.fna.gz	LMG 24534		chan.wya@gmail.com	Wai Yin	Chan
Y	76,6,2,0,2,2,0,0,0,0,0,0,0,0,0,0,0,0,0,0	GCA_002095305.1	Pantoea brenneri	LMG 5343	d__Bacteria;p__Proteobacteria;c__Gammaproteobacteria;o__Enterobacterales;f__Erwiniaceae;g__Pantoea;s__Pantoea brenneri	d__Bacteria;p__Proteobacteria;c__Gammaproteobacteria;o__Enterobacterales;f__Enterobacteriaceae;g__Pantoea;s__Pantoea brenneri	Pantoea brenneri		human/animal	Homo sapiens	human	1983-01-01	USA				GCA_002095305.1_ASM209530v1_genomic.fna	GB_GCA_002095305.1	t	type strain of species	LPSN	f	none	none	LMG 5343	University of Pretoria	MIEI00000000.1	Undefined interest	PRJNA252984	SAMN05728469	241	4933175	ASM209530v1	GCF_002095305.1	472694	Yes	ftp://ftp.ncbi.nlm.nih.gov/genomes/all/GCF/002/095/305/GCF_002095305.1_ASM209530v1/GCF_002095305.1_ASM209530v1_genomic.fna.gz	GCF_002095305.1_ASM209530v1_genomic.fna.gz	LMG 5343		chan.wya@gmail.com	Wai Yin	Chan
N	76,6,2,0,2,2,0,0,0,0,0,0,0,0,0,1,0,0,0,0	GCF_002233725.1	Pantoea sp. AV62	AV62	d__Bacteria;p__Proteobacteria;c__Gammaproteobacteria;o__Enterobacterales;f__Erwiniaceae;g__Pantoea;s__	d__Bacteria;p__Proteobacteria;c__Gammaproteobacteria;o__Enterobacterales;f__Enterobacteriaceae;g__Pantoea;s__Pantoea brenneri	Pantoea brenneri	endophyte	healthy/unspecified plant	Salix atrocinerea	grew willow	2014-01-09	Spain	Asturias			GCF_002233725.1_ASM223372v1_genomic.fna	RS_GCF_002233725.1	f	not type material	none	f	none	none	AV62	Hasselt University	NHBE00000000.1	Undefined interest	PRJNA224116	SAMN07126171	57	4973366	ASM223372v1	GCF_002233725.1	1990688	Yes	ftp://ftp.ncbi.nlm.nih.gov/genomes/all/GCF/002/233/725/GCF_002233725.1_ASM223372v1/GCF_002233725.1_ASM223372v1_genomic.fna.gz	GCF_002233725.1_ASM223372v1_genomic.fna.gz	AV62		alejandro.navazas@gmail.com	Alejandro	Navazas
Y	76,6,2,0,2,2,0,0,0,0,0,0,0,0,0,1,0,0,1,0	GCA_013408185.1	Pantoea agglomerans	AN63	d__Bacteria;p__Proteobacteria;c__Gammaproteobacteria;o__Enterobacterales;f__Erwiniaceae;g__Pantoea;s__Pantoea agglomerans	d__Bacteria;p__Proteobacteria;c__Gammaproteobacteria;o__Enterobacterales;f__Enterobacteriaceae;g__Pantoea;s__Pantoea brenneri	Pantoea brenneri		undisclosed								GCA_013408185.1_ASM1340818v1_genomic.fna	GB_GCA_013408185.1	f	not type material	none	f	none	none	AN63	DOE Joint Genome Institute	JACCEI000000000.1	Undefined interest	PRJNA224116	SAMN11457506	51	4971820	ASM1340818v1	GCF_013408185.1	549	Yes	ftp://ftp.ncbi.nlm.nih.gov/genomes/all/GCF/013/408/185/GCF_013408185.1_ASM1340818v1/GCF_013408185.1_ASM1340818v1_genomic.fna.gz	GCF_013408185.1_ASM1340818v1_genomic.fna.gz	AN63
Y	76,6,2,0,2,2,0,0,0,0,0,0,0,0,1,0,0,0,0,0	GCA_002415205.1	Pantoea sp. UBA5037	UBA5037	d__Bacteria;p__Proteobacteria;c__Gammaproteobacteria;o__Enterobacterales;f__Erwiniaceae;g__Pantoea;s__	d__Bacteria;p__Proteobacteria;c__Gammaproteobacteria;o__Enterobacterales;f__Enterobacteriaceae;g__Pantoea;s__Pantoea brenneri	Pantoea brenneri	metal; terrestrial metagenome	anthropogenic surface				USA	New York City, New York			GCA_002415205.1_ASM241520v1_genomic.fna	GB_GCA_002415205.1	f	not type material	none	f	none	none	UBA5037	University of Queensland	DICB00000000.1	Undefined interest	PRJNA348753	SAMN06457501	121	4494498	ASM241520v1	GCA_002415205.1	1947036	Yes	ftp://ftp.ncbi.nlm.nih.gov/genomes/all/GCA/002/415/205/GCA_002415205.1_ASM241520v1/GCA_002415205.1_ASM241520v1_genomic.fna.gz	GCA_002415205.1_ASM241520v1_genomic.fna.gz	UBA5037		donovan.parks@gmail.com	Donovan	Parks
Y	76,6,2,0,2,2,0,0,0,0,0,0,0,0,2,0,0,0,0,0	GCA_900538665.1	uncultured Pantoea sp.	UMGS47	d__Bacteria;p__Proteobacteria;c__Gammaproteobacteria;o__Enterobacterales;f__Erwiniaceae;g__Pantoea;s__	d__Bacteria;p__Proteobacteria;c__Gammaproteobacteria;o__Enterobacterales;f__Enterobacteriaceae;g__Pantoea;s__Pantoea brenneri	Pantoea brenneri	gut	human/animal	Homo sapiens	human						GCA_900538665.1_UMGS47_genomic.fna	GB_GCA_900538665.1	f	not type material	none	f	none	none	UMGS47	EBI	UPZE00000000.1	Undefined interest	PRJEB26432	SAMEA4890751	62	4617823	UMGS47	GCA_900538665.1	218084	Yes	ftp://ftp.ncbi.nlm.nih.gov/genomes/all/GCA/900/538/665/GCA_900538665.1_UMGS47/GCA_900538665.1_UMGS47_genomic.fna.gz	GCA_900538665.1_UMGS47_genomic.fna.gz	UMGS47
Y	76,6,2,0,2,2,0,0,0,0,0,0,1,0,0,0,0,0,0,0	GCA_018373415.1	Pantoea sp.	L2_019_000G1_dasL2_019_000G1_concoct_45	d__Bacteria;p__Proteobacteria;c__Gammaproteobacteria;o__Enterobacterales;f__Erwiniaceae;g__Pantoea;s__	d__Bacteria;p__Proteobacteria;c__Gammaproteobacteria;o__Enterobacterales;f__Enterobacteriaceae;g__Pantoea;s__Pantoea brenneri	Pantoea brenneri	infant feces	human/animal	Homo sapiens	human	2016-01-01	USA	UPMC Magee-Womens Hospital, Pittsburgh, Pennsylvania			GCA_018373415.1_ASM1837341v1_genomic.fna	GB_GCA_018373415.1	f	not type material	none	f	none	none	L2_019_000G1_dasL2_019_000G1_concoct_45	University of California, Berkeley	JAHAHD000000000.1	Undefined interest	PRJNA698986	SAMN17801508	73	4704226	ASM1837341v1	GCA_018373415.1	69393	Yes	ftp://ftp.ncbi.nlm.nih.gov/genomes/all/GCA/018/373/415/GCA_018373415.1_ASM1837341v1/GCA_018373415.1_ASM1837341v1_genomic.fna.gz	GCA_018373415.1_ASM1837341v1_genomic.fna.gz	L2_019_000G1_dasL2_019_000G1_concoct_45								40.4308 N 79.9598 W
Y	76,6,2,0,2,2,0,0,0,0,0,0,1,1,0,0,0,0,0,0	GCF_902506485.1	Pantoea sp. 111	Pantoea sp. 111	d__Bacteria;p__Proteobacteria;c__Gammaproteobacteria;o__Enterobacterales;f__Erwiniaceae;g__Pantoea;s__	d__Bacteria;p__Proteobacteria;c__Gammaproteobacteria;o__Enterobacterales;f__Enterobacteriaceae;g__Pantoea;s__Pantoea brenneri	Pantoea brenneri	algal holobionts	healthy/unspecified plant	Ectocarpus subulatus	brown algae						GCF_902506485.1_PANT111_assembly_genomic.fna	RS_GCF_902506485.1	f	not type material	none	f	none	none	Pantoea sp. 111	Elham Karimi	CABWMH000000000.1	Undefined interest	PRJNA224116	SAMEA6080508	56	4865633	PANT111_assembly	GCF_902506485.1	2653160	Yes	ftp://ftp.ncbi.nlm.nih.gov/genomes/all/GCF/902/506/485/GCF_902506485.1_PANT111_assembly/GCF_902506485.1_PANT111_assembly_genomic.fna.gz	GCF_902506485.1_PANT111_assembly_genomic.fna.gz	Pantoea sp. 111
Y	76,6,2,0,2,2,0,0,0,0,0,0,2,0,0,0,0,0,0,0	GCF_000731025.2	Pantoea sp. 3.5.1	3.5.1	d__Bacteria;p__Proteobacteria;c__Gammaproteobacteria;o__Enterobacterales;f__Erwiniaceae;g__Pantoea;s__	d__Bacteria;p__Proteobacteria;c__Gammaproteobacteria;o__Enterobacterales;f__Enterobacteriaceae;g__Pantoea;s__Pantoea brenneri	Pantoea brenneri	forest	undisclosed			2010-09-01	Russia	Agerze, Tatarstan			GCF_000731025.2_ASM73102v2_genomic.fna	RS_GCF_000731025.2	f	not type material	none	f	Russia: Agerze; Tatarstan	soil	3.5.1	Kazan Federal University	JMRT00000000.2	Undefined interest	PRJNA246264	SAMN02746163	23	4964649	ASM73102v2	GCF_000731025.2	1522060	Yes	ftp://ftp.ncbi.nlm.nih.gov/genomes/all/GCF/000/731/025/GCF_000731025.2_ASM73102v2/GCF_000731025.2_ASM73102v2_genomic.fna.gz	GCF_000731025.2_ASM73102v2_genomic.fna.gz	3.5.1		aliya.kzn@gmail.com	Aliya	Suleimanova				54.8333 N 53.0000 E
Y	76,6,2,0,2,2,0,0,0,0,0,0,3,0,0,0,0,0,0,0	GCF_001743465.1	Pantoea brenneri	IF5SW-P1	d__Bacteria;p__Proteobacteria;c__Gammaproteobacteria;o__Enterobacterales;f__Erwiniaceae;g__Pantoea;s__Pantoea brenneri	d__Bacteria;p__Proteobacteria;c__Gammaproteobacteria;o__Enterobacterales;f__Enterobacteriaceae;g__Pantoea;s__Pantoea brenneri	Pantoea brenneri	node 1 overhead 4	anthropogenic surface			2015-03-05		International Space Station			GCF_001743465.1_ASM174346v1_genomic.fna	RS_GCF_001743465.1	f	not type material	none	f	none	node 1 overhead 4 of International Space Station	IF5SW-P1	Jet Propulsion Laboratory, California Institute of Technology	MIZY00000000.1	Undefined interest	PRJNA224116	SAMN04902363	277	5122786	ASM174346v1	GCF_001743465.1	472694	Yes	ftp://ftp.ncbi.nlm.nih.gov/genomes/all/GCF/001/743/465/GCF_001743465.1_ASM174346v1/GCF_001743465.1_ASM174346v1_genomic.fna.gz	GCF_001743465.1_ASM174346v1_genomic.fna.gz	IF5SW-P1		kjvenkat@jpl.nasa.gov	Kasthuri	Venkateswaran
N	76,6,2,0,2,2,0,0,0,0,0,0,3,0,0,0,1,0,0,0	GCF_013366655.1	Pantoea brenneri	IIF5SW-B1	d__Bacteria;p__Proteobacteria;c__Gammaproteobacteria;o__Enterobacterales;f__Erwiniaceae;g__Pantoea;s__Pantoea brenneri	d__Bacteria;p__Proteobacteria;c__Gammaproteobacteria;o__Enterobacterales;f__Enterobacteriaceae;g__Pantoea;s__Pantoea brenneri	Pantoea brenneri	environmental surface; indoor biome	anthropogenic surface			2015-03-04	USA	International Space Station			GCF_013366655.1_ASM1336665v1_genomic.fna	RS_GCF_013366655.1	f	not type material	none	f	none	none	IIF5SW-B1	Jet Propulsion Laboratory, California Institute of Technology	JABWPG000000000.1	Undefined interest	PRJNA224116	SAMN15061185	106	5028395	ASM1336665v1	GCF_013366655.1	472694	Yes	ftp://ftp.ncbi.nlm.nih.gov/genomes/all/GCF/013/366/655/GCF_013366655.1_ASM1336665v1/GCF_013366655.1_ASM1336665v1_genomic.fna.gz	GCF_013366655.1_ASM1336665v1_genomic.fna.gz	IIF5SW-B1		kjvenkat@jpl.nasa.gov	Kasthuri	Venkateswaran
N	76,6,2,0,2,2,0,0,0,0,0,0,3,0,0,0,1,0,0,0	GCF_013366665.1	Pantoea brenneri	IIF5SW-B2	d__Bacteria;p__Proteobacteria;c__Gammaproteobacteria;o__Enterobacterales;f__Erwiniaceae;g__Pantoea;s__Pantoea brenneri	d__Bacteria;p__Proteobacteria;c__Gammaproteobacteria;o__Enterobacterales;f__Enterobacteriaceae;g__Pantoea;s__Pantoea brenneri	Pantoea brenneri	environmental surface; indoor biome	anthropogenic surface			2015-03-04	USA	International Space Station			GCF_013366665.1_ASM1336666v1_genomic.fna	RS_GCF_013366665.1	f	not type material	none	f	none	none	IIF5SW-B2	Jet Propulsion Laboratory, California Institute of Technology	JABWPF000000000.1	Undefined interest	PRJNA635942	SAMN15061186	106	5028784	ASM1336666v1	GCF_013366665.1	472694	Yes	ftp://ftp.ncbi.nlm.nih.gov/genomes/all/GCF/013/366/665/GCF_013366665.1_ASM1336666v1/GCF_013366665.1_ASM1336666v1_genomic.fna.gz	GCF_013366665.1_ASM1336666v1_genomic.fna.gz	IIF5SW-B2		kjvenkat@jpl.nasa.gov	Kasthuri	Venkateswaran
N	76,6,2,0,2,2,0,0,0,0,0,0,3,0,0,0,1,0,0,0	GCF_013366715.1	Pantoea brenneri	IF5SW-P2	d__Bacteria;p__Proteobacteria;c__Gammaproteobacteria;o__Enterobacterales;f__Erwiniaceae;g__Pantoea;s__Pantoea brenneri	d__Bacteria;p__Proteobacteria;c__Gammaproteobacteria;o__Enterobacterales;f__Enterobacteriaceae;g__Pantoea;s__Pantoea brenneri	Pantoea brenneri	environmental surface; indoor biome	anthropogenic surface			2015-03-04	USA	International Space Station			GCF_013366715.1_ASM1336671v1_genomic.fna	RS_GCF_013366715.1	f	not type material	none	f	none	none	IF5SW-P2	Jet Propulsion Laboratory, California Institute of Technology	JABWPI000000000.1	Undefined interest	PRJNA224116	SAMN15061183	106	5028470	ASM1336671v1	GCF_013366715.1	472694	Yes	ftp://ftp.ncbi.nlm.nih.gov/genomes/all/GCF/013/366/715/GCF_013366715.1_ASM1336671v1/GCF_013366715.1_ASM1336671v1_genomic.fna.gz	GCF_013366715.1_ASM1336671v1_genomic.fna.gz	IF5SW-P2		kjvenkat@jpl.nasa.gov	Kasthuri	Venkateswaran
N	76,6,2,0,2,2,0,0,0,0,0,0,3,0,0,0,1,0,0,0	GCF_013366755.1	Pantoea brenneri	IF5SW-P1	d__Bacteria;p__Proteobacteria;c__Gammaproteobacteria;o__Enterobacterales;f__Erwiniaceae;g__Pantoea;s__Pantoea brenneri	d__Bacteria;p__Proteobacteria;c__Gammaproteobacteria;o__Enterobacterales;f__Enterobacteriaceae;g__Pantoea;s__Pantoea brenneri	Pantoea brenneri	environmental surface; indoor biome	anthropogenic surface			2015-03-04	USA	International Space Station			GCF_013366755.1_ASM1336675v1_genomic.fna	RS_GCF_013366755.1	f	not type material	none	f	none	none	IF5SW-P1	Jet Propulsion Laboratory, California Institute of Technology	JABWPJ000000000.1	Undefined interest	PRJNA635942	SAMN15061182	106	5028526	ASM1336675v1	GCF_013366755.1	472694	Yes	ftp://ftp.ncbi.nlm.nih.gov/genomes/all/GCF/013/366/755/GCF_013366755.1_ASM1336675v1/GCF_013366755.1_ASM1336675v1_genomic.fna.gz	GCF_013366755.1_ASM1336675v1_genomic.fna.gz	IF5SW-P1		kjvenkat@jpl.nasa.gov	Kasthuri	Venkateswaran
N	76,6,2,0,2,2,0,0,0,0,0,0,3,0,0,0,1,0,0,0	GCF_013366775.1	Pantoea brenneri	IFACSW-B3	d__Bacteria;p__Proteobacteria;c__Gammaproteobacteria;o__Enterobacterales;f__Erwiniaceae;g__Pantoea;s__Pantoea brenneri	d__Bacteria;p__Proteobacteria;c__Gammaproteobacteria;o__Enterobacterales;f__Enterobacteriaceae;g__Pantoea;s__Pantoea brenneri	Pantoea brenneri	environmental surface	anthropogenic surface			2015-03-04	USA	International Space Station			GCF_013366775.1_ASM1336677v1_genomic.fna	RS_GCF_013366775.1	f	not type material	none	f	none	none	IFACSW-B3	Jet Propulsion Laboratory, California Institute of Technology	JABWPK000000000.1	Undefined interest	PRJNA635942	SAMN15061181	108	5028756	ASM1336677v1	GCF_013366775.1	472694	Yes	ftp://ftp.ncbi.nlm.nih.gov/genomes/all/GCF/013/366/775/GCF_013366775.1_ASM1336677v1/GCF_013366775.1_ASM1336677v1_genomic.fna.gz	GCF_013366775.1_ASM1336677v1_genomic.fna.gz	IFACSW-B3		kjvenkat@jpl.nasa.gov	Kasthuri	Venkateswaran
N	76,6,2,0,2,2,0,0,0,0,0,0,3,0,0,0,1,0,0,0	GCF_013366795.1	Pantoea brenneri	IF5SW-B1	d__Bacteria;p__Proteobacteria;c__Gammaproteobacteria;o__Enterobacterales;f__Erwiniaceae;g__Pantoea;s__Pantoea brenneri	d__Bacteria;p__Proteobacteria;c__Gammaproteobacteria;o__Enterobacterales;f__Enterobacteriaceae;g__Pantoea;s__Pantoea brenneri	Pantoea brenneri	environmental surface; indoor biome	anthropogenic surface			2015-03-04	USA	International Space Station			GCF_013366795.1_ASM1336679v1_genomic.fna	RS_GCF_013366795.1	f	not type material	none	f	none	none	IF5SW-B1	Jet Propulsion Laboratory, California Institute of Technology	JABWPM000000000.1	Undefined interest	PRJNA635942	SAMN15061179	108	5029011	ASM1336679v1	GCF_013366795.1	472694	Yes	ftp://ftp.ncbi.nlm.nih.gov/genomes/all/GCF/013/366/795/GCF_013366795.1_ASM1336679v1/GCF_013366795.1_ASM1336679v1_genomic.fna.gz	GCF_013366795.1_ASM1336679v1_genomic.fna.gz	IF5SW-B1		kjvenkat@jpl.nasa.gov	Kasthuri	Venkateswaran
N	76,6,2,0,2,2,0,0,0,0,0,0,3,0,0,0,1,0,0,1	GCF_013366685.1	Pantoea brenneri	IIF5SW-B5	d__Bacteria;p__Proteobacteria;c__Gammaproteobacteria;o__Enterobacterales;f__Erwiniaceae;g__Pantoea;s__Pantoea brenneri	d__Bacteria;p__Proteobacteria;c__Gammaproteobacteria;o__Enterobacterales;f__Enterobacteriaceae;g__Pantoea;s__Pantoea brenneri	Pantoea brenneri	environmental surface	anthropogenic surface			2015-03-04	USA	International Space Station			GCF_013366685.1_ASM1336668v1_genomic.fna	RS_GCF_013366685.1	f	not type material	none	f	none	none	IIF5SW-B5	Jet Propulsion Laboratory, California Institute of Technology	JABWPE000000000.1	Undefined interest	PRJNA224116	SAMN15061187	111	5028544	ASM1336668v1	GCF_013366685.1	472694	Yes	ftp://ftp.ncbi.nlm.nih.gov/genomes/all/GCF/013/366/685/GCF_013366685.1_ASM1336668v1/GCF_013366685.1_ASM1336668v1_genomic.fna.gz	GCF_013366685.1_ASM1336668v1_genomic.fna.gz	IIF5SW-B5		kjvenkat@jpl.nasa.gov	Kasthuri	Venkateswaran
N	76,6,2,0,2,2,0,0,0,0,0,0,3,0,0,0,1,0,0,2	GCF_013366695.1	Pantoea brenneri	IFACSW-P2	d__Bacteria;p__Proteobacteria;c__Gammaproteobacteria;o__Enterobacterales;f__Erwiniaceae;g__Pantoea;s__Pantoea brenneri	d__Bacteria;p__Proteobacteria;c__Gammaproteobacteria;o__Enterobacterales;f__Enterobacteriaceae;g__Pantoea;s__Pantoea brenneri	Pantoea brenneri	environmental surface	anthropogenic surface			2015-03-04	USA	International Space Station			GCF_013366695.1_ASM1336669v1_genomic.fna	RS_GCF_013366695.1	f	not type material	none	f	none	none	IFACSW-P2	Jet Propulsion Laboratory, California Institute of Technology	JABWPH000000000.1	Undefined interest	PRJNA635942	SAMN15061184	108	5028856	ASM1336669v1	GCF_013366695.1	472694	Yes	ftp://ftp.ncbi.nlm.nih.gov/genomes/all/GCF/013/366/695/GCF_013366695.1_ASM1336669v1/GCF_013366695.1_ASM1336669v1_genomic.fna.gz	GCF_013366695.1_ASM1336669v1_genomic.fna.gz	IFACSW-P2		kjvenkat@jpl.nasa.gov	Kasthuri	Venkateswaran
N	76,6,2,0,2,2,0,0,0,0,0,0,3,0,0,0,1,0,0,3	GCF_013366815.1	Pantoea brenneri	IF5SW-B2	d__Bacteria;p__Proteobacteria;c__Gammaproteobacteria;o__Enterobacterales;f__Erwiniaceae;g__Pantoea;s__Pantoea brenneri	d__Bacteria;p__Proteobacteria;c__Gammaproteobacteria;o__Enterobacterales;f__Enterobacteriaceae;g__Pantoea;s__Pantoea brenneri	Pantoea brenneri	environmental surface; indoor biome	anthropogenic surface			2015-03-04	USA	International Space Station			GCF_013366815.1_ASM1336681v1_genomic.fna	RS_GCF_013366815.1	f	not type material	none	f	none	none	IF5SW-B2	Jet Propulsion Laboratory, California Institute of Technology	JABWPL000000000.1	Undefined interest	PRJNA224116	SAMN15061180	107	5028565	ASM1336681v1	GCF_013366815.1	472694	Yes	ftp://ftp.ncbi.nlm.nih.gov/genomes/all/GCF/013/366/815/GCF_013366815.1_ASM1336681v1/GCF_013366815.1_ASM1336681v1_genomic.fna.gz	GCF_013366815.1_ASM1336681v1_genomic.fna.gz	IF5SW-B2		kjvenkat@jpl.nasa.gov	Kasthuri	Venkateswaran
N	76,6,2,0,2,2,0,0,0,0,0,0,3,0,0,0,1,0,1,0	GCF_013403305.1	Pantoea brenneri	IIF5SW-P4	d__Bacteria;p__Proteobacteria;c__Gammaproteobacteria;o__Enterobacterales;f__Erwiniaceae;g__Pantoea;s__Pantoea brenneri	d__Bacteria;p__Proteobacteria;c__Gammaproteobacteria;o__Enterobacterales;f__Enterobacteriaceae;g__Pantoea;s__Pantoea brenneri	Pantoea brenneri	environmental surface	anthropogenic surface			2015-05-15	USA	International Space Station			GCF_013403305.1_ASM1340330v1_genomic.fna	RS_GCF_013403305.1	f	not type material	none	f	none	none	IIF5SW-P4	Jet Propulsion Laboratory, California Institute of Technology	JACBPI000000000.1	Undefined interest	PRJNA224116	SAMN15344681	75	5014660	ASM1340330v1	GCF_013403305.1	472694	Yes	ftp://ftp.ncbi.nlm.nih.gov/genomes/all/GCF/013/403/305/GCF_013403305.1_ASM1340330v1/GCF_013403305.1_ASM1340330v1_genomic.fna.gz	GCF_013403305.1_ASM1340330v1_genomic.fna.gz	IIF5SW-P4		kjvenkat@jpl.nasa.gov	Kasthuri	Venkateswaran
N	76,6,2,0,2,2,0,0,0,0,0,0,3,0,0,0,1,0,1,0	GCF_013403315.1	Pantoea brenneri	IIFCSG-B1	d__Bacteria;p__Proteobacteria;c__Gammaproteobacteria;o__Enterobacterales;f__Erwiniaceae;g__Pantoea;s__Pantoea brenneri	d__Bacteria;p__Proteobacteria;c__Gammaproteobacteria;o__Enterobacterales;f__Enterobacteriaceae;g__Pantoea;s__Pantoea brenneri	Pantoea brenneri	environmental surface; indoor biome	anthropogenic surface			2015-05-15	USA	International Space Station			GCF_013403315.1_ASM1340331v1_genomic.fna	RS_GCF_013403315.1	f	not type material	none	f	none	none	IIFCSG-B1	Jet Propulsion Laboratory, California Institute of Technology	JACBPK000000000.1	Undefined interest	PRJNA635942	SAMN15344683	74	5013348	ASM1340331v1	GCF_013403315.1	472694	Yes	ftp://ftp.ncbi.nlm.nih.gov/genomes/all/GCF/013/403/315/GCF_013403315.1_ASM1340331v1/GCF_013403315.1_ASM1340331v1_genomic.fna.gz	GCF_013403315.1_ASM1340331v1_genomic.fna.gz	IIFCSG-B1		kjvenkat@jpl.nasa.gov	Kasthuri	Venkateswaran
N	76,6,2,0,2,2,0,0,0,0,0,0,3,0,0,0,1,0,1,0	GCF_013403355.1	Pantoea brenneri	IIF5SW-P2	d__Bacteria;p__Proteobacteria;c__Gammaproteobacteria;o__Enterobacterales;f__Erwiniaceae;g__Pantoea;s__Pantoea brenneri	d__Bacteria;p__Proteobacteria;c__Gammaproteobacteria;o__Enterobacterales;f__Enterobacteriaceae;g__Pantoea;s__Pantoea brenneri	Pantoea brenneri	environmental surface; indoor biome	anthropogenic surface			2015-05-15	USA	International Space Station			GCF_013403355.1_ASM1340335v1_genomic.fna	RS_GCF_013403355.1	f	not type material	none	f	none	none	IIF5SW-P2	Jet Propulsion Laboratory, California Institute of Technology	JACBPG000000000.1	Undefined interest	PRJNA224116	SAMN15344679	75	5015552	ASM1340335v1	GCF_013403355.1	472694	Yes	ftp://ftp.ncbi.nlm.nih.gov/genomes/all/GCF/013/403/355/GCF_013403355.1_ASM1340335v1/GCF_013403355.1_ASM1340335v1_genomic.fna.gz	GCF_013403355.1_ASM1340335v1_genomic.fna.gz	IIF5SW-P2		kjvenkat@jpl.nasa.gov	Kasthuri	Venkateswaran
N	76,6,2,0,2,2,0,0,0,0,0,0,3,0,0,0,1,0,1,0	GCF_013403385.1	Pantoea brenneri	IIF5SW-P1	d__Bacteria;p__Proteobacteria;c__Gammaproteobacteria;o__Enterobacterales;f__Erwiniaceae;g__Pantoea;s__Pantoea brenneri	d__Bacteria;p__Proteobacteria;c__Gammaproteobacteria;o__Enterobacterales;f__Enterobacteriaceae;g__Pantoea;s__Pantoea brenneri	Pantoea brenneri	environmental surface; indoor biome	anthropogenic surface			2015-05-15	USA	International Space Station	Linked Pantoea Background Article - Palmer et al. 2017	https://pubmed.ncbi.nlm.nih.gov/28255640/	GCF_013403385.1_ASM1340338v1_genomic.fna	RS_GCF_013403385.1	f	not type material	none	f	none	none	IIF5SW-P1	Jet Propulsion Laboratory, California Institute of Technology	JACBPF000000000.1	Undefined interest	PRJNA224116	SAMN15344678	75	5012643	ASM1340338v1	GCF_013403385.1	472694	Yes	ftp://ftp.ncbi.nlm.nih.gov/genomes/all/GCF/013/403/385/GCF_013403385.1_ASM1340338v1/GCF_013403385.1_ASM1340338v1_genomic.fna.gz	GCF_013403385.1_ASM1340338v1_genomic.fna.gz	IIF5SW-P1		kjvenkat@jpl.nasa.gov	Kasthuri	Venkateswaran
N	76,6,2,0,2,2,0,0,0,0,0,0,3,0,0,0,1,0,1,1	GCF_013403335.1	Pantoea brenneri	IIF5SW-P5	d__Bacteria;p__Proteobacteria;c__Gammaproteobacteria;o__Enterobacterales;f__Erwiniaceae;g__Pantoea;s__Pantoea brenneri	d__Bacteria;p__Proteobacteria;c__Gammaproteobacteria;o__Enterobacterales;f__Enterobacteriaceae;g__Pantoea;s__Pantoea brenneri	Pantoea brenneri	environmental surface	anthropogenic surface			2015-05-15	USA	International Space Station			GCF_013403335.1_ASM1340333v1_genomic.fna	RS_GCF_013403335.1	f	not type material	none	f	none	none	IIF5SW-P5	Jet Propulsion Laboratory, California Institute of Technology	JACBPJ000000000.1	Undefined interest	PRJNA635942	SAMN15344682	75	5015876	ASM1340333v1	GCF_013403335.1	472694	Yes	ftp://ftp.ncbi.nlm.nih.gov/genomes/all/GCF/013/403/335/GCF_013403335.1_ASM1340333v1/GCF_013403335.1_ASM1340333v1_genomic.fna.gz	GCF_013403335.1_ASM1340333v1_genomic.fna.gz	IIF5SW-P5		kjvenkat@jpl.nasa.gov	Kasthuri	Venkateswaran
Y	76,6,2,0,2,2,0,0,0,0,0,0,3,0,0,0,1,0,1,1	GCF_013403365.1	Pantoea brenneri	IIF5SW-P3	d__Bacteria;p__Proteobacteria;c__Gammaproteobacteria;o__Enterobacterales;f__Erwiniaceae;g__Pantoea;s__Pantoea brenneri	d__Bacteria;p__Proteobacteria;c__Gammaproteobacteria;o__Enterobacterales;f__Enterobacteriaceae;g__Pantoea;s__Pantoea brenneri	Pantoea brenneri	environmental surface	anthropogenic surface			2015-05-15	USA	International Space Station			GCF_013403365.1_ASM1340336v1_genomic.fna	RS_GCF_013403365.1	f	not type material	none	f	none	none	IIF5SW-P3	Jet Propulsion Laboratory, California Institute of Technology	JACBPH000000000.1	Undefined interest	PRJNA224116	SAMN15344680	75	5013472	ASM1340336v1	GCF_013403365.1	472694	Yes	ftp://ftp.ncbi.nlm.nih.gov/genomes/all/GCF/013/403/365/GCF_013403365.1_ASM1340336v1/GCF_013403365.1_ASM1340336v1_genomic.fna.gz	GCF_013403365.1_ASM1340336v1_genomic.fna.gz	IIF5SW-P3		kjvenkat@jpl.nasa.gov	Kasthuri	Venkateswaran
Y	76,6,2,0,2,3,0,0,0,0,0,0,0,0,0,0,0,0,0,0	GCA_009830035.1	Pantoea sp. Eser	Eser	d__Bacteria;p__Proteobacteria;c__Gammaproteobacteria;o__Enterobacterales;f__Erwiniaceae;g__Pantoea;s__	d__Bacteria;p__Proteobacteria;c__Gammaproteobacteria;o__Enterobacterales;f__Enterobacteriaceae;g__Pantoea;s__Pantoea sp009830035	Pantoea sp009830035		insect	Euschistus servus	brown stink bug	2016-08-01	USA	Tift County, Georgia			GCA_009830035.1_ASM983003v1_genomic.fna	GB_GCA_009830035.1	t	not type material	none	f	none	none	Eser	Ohio State University	SZZY00000000.1	Undefined interest	PRJNA224116	SAMN11586499	31	3928118	ASM983003v1	GCF_009830035.1	2576758	Yes	ftp://ftp.ncbi.nlm.nih.gov/genomes/all/GCF/009/830/035/GCF_009830035.1_ASM983003v1/GCF_009830035.1_ASM983003v1_genomic.fna.gz	GCF_009830035.1_ASM983003v1_genomic.fna.gz	Eser		alejandro.otero.b@gmail.com	Alejandro	Otero-Bravo
Y	76,6,2,0,3,0,0,0,0,0,0,0,0,0,0,0,0,0,0,0	GCF_006494375.1	Pantoea anthophila	LMG 2558	d__Bacteria;p__Proteobacteria;c__Gammaproteobacteria;o__Enterobacterales;f__Erwiniaceae;g__Pantoea;s__Pantoea anthophila	d__Bacteria;p__Proteobacteria;c__Gammaproteobacteria;o__Enterobacterales;f__Enterobacteriaceae;g__Pantoea;s__Pantoea anthophila	Pantoea anthophila		healthy/unspecified plant	Impatiens balsamina	rose balsam	1981-01-01	India				GCF_006494375.1_ASM649437v1_genomic.fna	RS_GCF_006494375.1	t	type strain of species	LPSN	f	none	none	LMG 2558	Ottawa Research and Development Center	VHIZ00000000.1	Undefined interest	PRJNA224116	SAMN12097134	66	4699058	ASM649437v1	GCF_006494375.1	470931	Yes	ftp://ftp.ncbi.nlm.nih.gov/genomes/all/GCF/006/494/375/GCF_006494375.1_ASM649437v1/GCF_006494375.1_ASM649437v1_genomic.fna.gz	GCF_006494375.1_ASM649437v1_genomic.fna.gz	LMG 2558		james.tambong@canada.ca	James	Tambong
Y	76,6,2,0,3,0,0,0,0,0,1,0,0,0,0,0,0,0,0,0	GCA_011800315.1	Enterobacteriaceae bacterium EKM102V	EKM102V	d__Bacteria;p__Proteobacteria;c__Gammaproteobacteria;o__Enterobacterales;f__Enterobacteriaceae;g__;s__	d__Bacteria;p__Proteobacteria;c__Gammaproteobacteria;o__Enterobacterales;f__Enterobacteriaceae;g__Pantoea;s__Pantoea anthophila	Pantoea anthophila	early seed surface sterilization rinse, including the placenta and fruit pulp tissues	healthy/unspecified plant	Cucumis sativus	field cucumber	2014-01-01	Canada	Guelph, Ontario			GCA_011800315.1_ASM1180031v1_genomic.fna	GB_GCA_011800315.1	f	not type material	none	f	none	none	EKM102V	University of Guelph	JAALFO000000000.1	Undefined interest	PRJNA605565	SAMN14070747	76	4687176	ASM1180031v1	GCA_011800315.1	1683712	Yes	ftp://ftp.ncbi.nlm.nih.gov/genomes/all/GCA/011/800/315/GCA_011800315.1_ASM1180031v1/GCA_011800315.1_ASM1180031v1_genomic.fna.gz	GCA_011800315.1_ASM1180031v1_genomic.fna.gz	EKM102V		eimanpharmacist@gmail.com	Eman	Khalaf		Mohammad
N	76,6,2,0,3,0,0,0,0,0,1,0,0,0,0,0,0,0,0,1	GCF_011800355.1	Pantoea anthophila	EKM101A	d__Bacteria;p__Proteobacteria;c__Gammaproteobacteria;o__Enterobacterales;f__Erwiniaceae;g__Pantoea;s__Pantoea anthophila	d__Bacteria;p__Proteobacteria;c__Gammaproteobacteria;o__Enterobacterales;f__Enterobacteriaceae;g__Pantoea;s__Pantoea anthophila	Pantoea anthophila	early seed surface sterilization rinse, including the placenta and fruit pulp tissues	healthy/unspecified plant	Cucumis sativus	field cucumber	2014-01-01	Canada	Guelph, Ontario			GCF_011800355.1_ASM1180035v1_genomic.fna	RS_GCF_011800355.1	f	not type material	none	f	none	none	EKM101A	University of Guelph	JAALFR000000000.1	Undefined interest	PRJNA605565	SAMN14070752	80	4687858	ASM1180035v1	GCF_011800355.1	470931	Yes	ftp://ftp.ncbi.nlm.nih.gov/genomes/all/GCF/011/800/355/GCF_011800355.1_ASM1180035v1/GCF_011800355.1_ASM1180035v1_genomic.fna.gz	GCF_011800355.1_ASM1180035v1_genomic.fna.gz	EKM101A		eimanpharmacist@gmail.com	Eman	Khalaf		Mohammad
N	76,6,2,0,3,0,0,0,0,0,1,0,0,0,0,0,0,0,1,0	GCF_011800365.1	Pantoea sp. EKM103V	EKM103V	d__Bacteria;p__Proteobacteria;c__Gammaproteobacteria;o__Enterobacterales;f__Erwiniaceae;g__Pantoea;s__	d__Bacteria;p__Proteobacteria;c__Gammaproteobacteria;o__Enterobacterales;f__Enterobacteriaceae;g__Pantoea;s__Pantoea anthophila	Pantoea anthophila	early seed surface sterilization rinse, including the placenta and fruit pulp tissues	healthy/unspecified plant	Cucumis sativus	field cucumber	2014-01-01	Canada	Guelph, Ontario			GCF_011800365.1_ASM1180036v1_genomic.fna	RS_GCF_011800365.1	f	not type material	none	f	none	none	EKM103V	University of Guelph	JAALFQ000000000.1	Undefined interest	PRJNA224116	SAMN14071218	79	4687205	ASM1180036v1	GCF_011800365.1	1683696	Yes	ftp://ftp.ncbi.nlm.nih.gov/genomes/all/GCF/011/800/365/GCF_011800365.1_ASM1180036v1/GCF_011800365.1_ASM1180036v1_genomic.fna.gz	GCF_011800365.1_ASM1180036v1_genomic.fna.gz	EKM103V		eimanpharmacist@gmail.com	Eman	Khalaf		Mohammad
Y	76,6,2,0,3,0,0,0,0,0,2,0,0,0,0,0,0,0,0,0	GCF_000255315.1	Pantoea sp. Sc1	Sc1	d__Bacteria;p__Proteobacteria;c__Gammaproteobacteria;o__Enterobacterales;f__Erwiniaceae;g__Pantoea;s__	d__Bacteria;p__Proteobacteria;c__Gammaproteobacteria;o__Enterobacterales;f__Enterobacteriaceae;g__Pantoea;s__Pantoea anthophila	Pantoea anthophila	diseased seed and lint tissue	diseased plant	Gossypium sp.	cotton	2002-09-01	USA	South Carolina			GCF_000255315.1_ASM25531v2_genomic.fna	RS_GCF_000255315.1	f	not type material	none	f	USA: South Carolina	diseased cotton seed and lint tissue	Sc1	USDA-ARS	AJFP00000000.1	Undefined interest	PRJNA224116	SAMN02472063	4	4447209	ASM25531v2	GCF_000255315.1	593105	Yes	ftp://ftp.ncbi.nlm.nih.gov/genomes/all/GCF/000/255/315/GCF_000255315.1_ASM25531v2/GCF_000255315.1_ASM25531v2_genomic.fna.gz	GCF_000255315.1_ASM25531v2_genomic.fna.gz	Sc1
N	76,6,2,0,3,0,0,0,0,0,3,0,0,0,0,0,0,0,0,0	GCF_001485375.1	Type-F symbiont of Plautia stali	Ps-KMJMf21	d__Bacteria;p__Proteobacteria;c__Gammaproteobacteria;o__Enterobacterales;f__Enterobacteriaceae;g__;s__	d__Bacteria;p__Proteobacteria;c__Gammaproteobacteria;o__Enterobacterales;f__Enterobacteriaceae;g__Pantoea;s__Pantoea anthophila	Pantoea anthophila	midgut of Type-F symbiont	insect	Plautia stali	brown-winged green bug (stink bug)	2010-01-01	Japan	Kume Island, Okinawa Archipelago	Hosokawa T et al., "Obligate bacterial mutualists evolving from environmental bacteria in natural insect populations.", Nat Microbiol, 2016 Jan 11;1:15011	https://pubmed.ncbi.nlm.nih.gov/27571756/	TBA	TBA	TBA	TBA	TBA	TBA	TBA	TBA	TBA	TBA	TBA	Undefined interest	PRJDB3133	SAMD00020673	141	4670903	F_1.0	GCF_001485375.1	1560358	Yes	ftp://ftp.ncbi.nlm.nih.gov/genomes/all/GCF/001/485/375/GCF_001485375.1_F_1.0/GCF_001485375.1_F_1.0_genomic.fna.gz	GCF_001485375.1_F_1.0_genomic.fna.gz	Ps-KMJMf21
Y	76,6,2,0,3,0,0,0,0,0,4,0,0,0,0,0,0,0,0,0	GCF_003236725.1	Pantoea sp. ARC270	ARC270	d__Bacteria;p__Proteobacteria;c__Gammaproteobacteria;o__Enterobacterales;f__Erwiniaceae;g__Pantoea;s__	d__Bacteria;p__Proteobacteria;c__Gammaproteobacteria;o__Enterobacterales;f__Enterobacteriaceae;g__Pantoea;s__Pantoea anthophila	Pantoea anthophila		healthy/unspecified plant	Oryza sativa	Asian rice	2013-03-22	Tanzania	Dakawa, Morogoro Region			GCF_003236725.1_ASM323672v1_genomic.fna	RS_GCF_003236725.1	f	not type material	none	f	none	none	ARC270	Institut de Recherche pour le Developpement	PUGA00000000.1	Undefined interest	PRJNA224116	SAMN07522549	91	4397159	ASM323672v1	GCF_003236725.1	2027923	Yes	ftp://ftp.ncbi.nlm.nih.gov/genomes/all/GCF/003/236/725/GCF_003236725.1_ASM323672v1/GCF_003236725.1_ASM323672v1_genomic.fna.gz	GCF_003236725.1_ASM323672v1_genomic.fna.gz	ARC270		koebnik@gmx.de	Ralf	Koebnik	Drissa Silue, Boris Szurek, Didier Tharreau
Y	76,6,2,0,3,0,0,0,0,0,5,0,0,0,0,0,0,0,0,0	GCF_006385265.1	Pantoea vagans	PF-103	d__Bacteria;p__Proteobacteria;c__Gammaproteobacteria;o__Enterobacterales;f__Erwiniaceae;g__Pantoea;s__Pantoea vagans	d__Bacteria;p__Proteobacteria;c__Gammaproteobacteria;o__Enterobacterales;f__Enterobacteriaceae;g__Pantoea;s__Pantoea anthophila	Pantoea anthophila	grower feed (commercial poultry feed)	feed/food			2017-12-01	USA	Fayetteville, Arkansas			GCF_006385265.1_ASM638526v1_genomic.fna	RS_GCF_006385265.1	f	not type material	none	f	none	none	PF-103	Pittsburg State University	VFLQ00000000.1	Undefined interest	PRJNA224116	SAMN11870787	19	4573523	ASM638526v1	GCF_006385265.1	470934	Yes	ftp://ftp.ncbi.nlm.nih.gov/genomes/all/GCF/006/385/265/GCF_006385265.1_ASM638526v1/GCF_006385265.1_ASM638526v1_genomic.fna.gz	GCF_006385265.1_ASM638526v1_genomic.fna.gz	PF-103		jlsevigny1@wildcats.unh.edu	Joseph	Sevigny	Andrew Micciche	L
Y	76,6,2,0,3,0,0,0,0,0,6,0,0,0,0,0,0,0,0,0	GCF_007679955.1	Pantoea agglomerans	DE0059	d__Bacteria;p__Proteobacteria;c__Gammaproteobacteria;o__Enterobacterales;f__Erwiniaceae;g__Pantoea;s__Pantoea agglomerans	d__Bacteria;p__Proteobacteria;c__Gammaproteobacteria;o__Enterobacterales;f__Enterobacteriaceae;g__Pantoea;s__Pantoea anthophila	Pantoea anthophila	environmental	undisclosed			2018-09-01	USA	Durham, North Carolina			GCF_007679955.1_ASM767995v1_genomic.fna	RS_GCF_007679955.1	f	not type material	none	f	none	none	DE0059	BGI	VEHM00000000.1	Undefined interest	PRJNA224116	SAMN11792219	36	4515200	ASM767995v1	GCF_007679955.1	549	Yes	ftp://ftp.ncbi.nlm.nih.gov/genomes/all/GCF/007/679/955/GCF_007679955.1_ASM767995v1/GCF_007679955.1_ASM767995v1_genomic.fna.gz	GCF_007679955.1_ASM767995v1_genomic.fna.gz	DE0059		datasubs@genomics.org.cn	CNSA	CNGB
Y	76,6,2,0,3,0,0,0,0,0,7,0,0,0,0,0,0,0,0,0	GCF_008631425.1	Pantoea sp. M_8	M_8	d__Bacteria;p__Proteobacteria;c__Gammaproteobacteria;o__Enterobacterales;f__Erwiniaceae;g__Pantoea;s__	d__Bacteria;p__Proteobacteria;c__Gammaproteobacteria;o__Enterobacterales;f__Enterobacteriaceae;g__Pantoea;s__Pantoea anthophila	Pantoea anthophila	Epiphytic bacteria isolated from symptomatic leaves	diseased plant	Gossypium hirsutum	upland cotton	2016-07-19	Pakistan	Multan, Punjab			GCF_008631425.1_ASM863142v1_genomic.fna	RS_GCF_008631425.1	f	not type material	none	f	none	none	M_8	Cook Lab - University of California at Davis	VWUG00000000.1	Undefined interest	PRJNA563888	SAMN12692268	23	4647730	ASM863142v1	GCF_008631425.1	2608040	Yes	ftp://ftp.ncbi.nlm.nih.gov/genomes/all/GCF/008/631/425/GCF_008631425.1_ASM863142v1/GCF_008631425.1_ASM863142v1_genomic.fna.gz	GCF_008631425.1_ASM863142v1_genomic.fna.gz	M_8		peterlchang@gmail.com	Peter	Chang	Muhammad Rizwan Tufail
Y	76,6,2,0,3,0,0,0,0,0,7,0,0,0,0,0,0,1,0,0	GCF_008631445.1	Pantoea sp. M_6	M_6	d__Bacteria;p__Proteobacteria;c__Gammaproteobacteria;o__Enterobacterales;f__Erwiniaceae;g__Pantoea;s__	d__Bacteria;p__Proteobacteria;c__Gammaproteobacteria;o__Enterobacterales;f__Enterobacteriaceae;g__Pantoea;s__Pantoea anthophila	Pantoea anthophila	leaves	healthy/unspecified plant	Gossypium hirsutum	upland cotton	2016-07-19	Pakistan	Multan, Punjab			GCF_008631445.1_ASM863144v1_genomic.fna	RS_GCF_008631445.1	f	not type material	none	f	none	none	M_6	Cook Lab - University of California at Davis	VWUH00000000.1	Undefined interest	PRJNA563888	SAMN12692267	21	4653650	ASM863144v1	GCF_008631445.1	2608039	Yes	ftp://ftp.ncbi.nlm.nih.gov/genomes/all/GCF/008/631/445/GCF_008631445.1_ASM863144v1/GCF_008631445.1_ASM863144v1_genomic.fna.gz	GCF_008631445.1_ASM863144v1_genomic.fna.gz	M_6		peterlchang@gmail.com	Peter	Chang	Muhammad Rizwan Tufail
Y	76,6,2,0,3,0,0,0,0,0,7,0,0,0,0,0,0,2,0,0	GCF_008631515.1	Pantoea sp. M_10	M_10	d__Bacteria;p__Proteobacteria;c__Gammaproteobacteria;o__Enterobacterales;f__Erwiniaceae;g__Pantoea;s__	d__Bacteria;p__Proteobacteria;c__Gammaproteobacteria;o__Enterobacterales;f__Enterobacteriaceae;g__Pantoea;s__Pantoea anthophila	Pantoea anthophila	leaves	healthy/unspecified plant	Gossypium hirsutum	upland cotton	2016-07-19	Pakistan	Multan, Punjab			GCF_008631515.1_ASM863151v1_genomic.fna	RS_GCF_008631515.1	f	not type material	none	f	none	none	M_10	Cook Lab - University of California at Davis	VWUL00000000.1	Undefined interest	PRJNA563888	SAMN12692263	17	4654985	ASM863151v1	GCF_008631515.1	2608035	Yes	ftp://ftp.ncbi.nlm.nih.gov/genomes/all/GCF/008/631/515/GCF_008631515.1_ASM863151v1/GCF_008631515.1_ASM863151v1_genomic.fna.gz	GCF_008631515.1_ASM863151v1_genomic.fna.gz	M_10		peterlchang@gmail.com	Peter	Chang	Muhammad Rizwan Tufail
Y	76,6,2,0,3,0,0,0,0,0,8,0,0,0,0,0,0,0,0,0	GCF_011800325.1	Pantoea sp. EKM101V	EKM101V	d__Bacteria;p__Proteobacteria;c__Gammaproteobacteria;o__Enterobacterales;f__Erwiniaceae;g__Pantoea;s__	d__Bacteria;p__Proteobacteria;c__Gammaproteobacteria;o__Enterobacterales;f__Enterobacteriaceae;g__Pantoea;s__Pantoea anthophila	Pantoea anthophila	early seed surface sterilization rinse, including the placenta and fruit pulp tissues	healthy/unspecified plant	Cucumis sativus	field cucumber	2014-01-01	Canada	Guelph, Ontario			GCF_011800325.1_ASM1180032v1_genomic.fna	RS_GCF_011800325.1	f	not type material	none	f	none	none	EKM101V	University of Guelph	JAALFP000000000.1	Undefined interest	PRJNA605565	SAMN14070746	62	4593280	ASM1180032v1	GCF_011800325.1	1683695	Yes	ftp://ftp.ncbi.nlm.nih.gov/genomes/all/GCF/011/800/325/GCF_011800325.1_ASM1180032v1/GCF_011800325.1_ASM1180032v1_genomic.fna.gz	GCF_011800325.1_ASM1180032v1_genomic.fna.gz	EKM101V		eimanpharmacist@gmail.com	Eman	Khalaf		Mohammad
Y	76,6,2,0,3,0,0,0,0,1,0,0,0,0,0,0,0,0,0,0	GCF_000969395.1	Pantoea anthophila	44867	d__Bacteria;p__Proteobacteria;c__Gammaproteobacteria;o__Enterobacterales;f__Erwiniaceae;g__Pantoea;s__Pantoea anthophila	d__Bacteria;p__Proteobacteria;c__Gammaproteobacteria;o__Enterobacterales;f__Enterobacteriaceae;g__Pantoea;s__Pantoea anthophila	Pantoea anthophila	hypersaline lake water	water/air			2012-01-01	USA	Laysan Island, Hawai'i			GCF_000969395.1_ASM96939v1_genomic.fna	RS_GCF_000969395.1	f	not type material	none	f	USA: Laysan; Hawai i	hypersaline lake water	44867	University of Hawaii at Manoa	JXXL00000000.1	Undefined interest	PRJNA274021	SAMN03320104	16	4600679	ASM96939v1	GCF_000969395.1	470931	Yes	ftp://ftp.ncbi.nlm.nih.gov/genomes/all/GCF/000/969/395/GCF_000969395.1_ASM96939v1/GCF_000969395.1_ASM96939v1_genomic.fna.gz	GCF_000969395.1_ASM96939v1_genomic.fna.gz	44867		xuehua.wan@gmail.com	Xuehua	Wan				25.70 N 171.73 W
Y	76,6,2,1,0,0,0,0,0,0,0,0,0,0,0,0,0,0,0,0	GCF_003612015.1	Kalamiella piersonii	IIIF1SW-P2	d__Bacteria;p__Proteobacteria;c__Gammaproteobacteria;o__Enterobacterales;f__Erwiniaceae;g__Kalamiella;s__Kalamiella piersonii	d__Bacteria;p__Proteobacteria;c__Gammaproteobacteria;o__Enterobacterales;f__Enterobacteriaceae;g__Pantoea;s__Pantoea piersonii	Pantoea piersonii	internal surface	anthropogenic surface			2016-05-06		International Space Station			GCF_003612015.1_ASM361201v1_genomic.fna	RS_GCF_003612015.1	t	type strain of species	LPSN	t	none	none	IIIF1SW-P2	Jet Propulsion Laboratory, California Institute of Technology	RARB00000000.1	Undefined interest	PRJNA319366	SAMN10096957	30	4851875	ASM361201v1	GCF_003612015.1	2364647	Yes	ftp://ftp.ncbi.nlm.nih.gov/genomes/all/GCF/003/612/015/GCF_003612015.1_ASM361201v1/GCF_003612015.1_ASM361201v1_genomic.fna.gz	GCF_003612015.1_ASM361201v1_genomic.fna.gz	IIIF1SW-P2		kjvenkat@jpl.nasa.gov	Nitin	Singh		K
N	76,6,2,1,0,0,0,0,0,0,0,0,0,0,0,0,0,0,0,1	GCF_013403175.1	Kalamiella piersonii	F3-6B(5)	d__Bacteria;p__Proteobacteria;c__Gammaproteobacteria;o__Enterobacterales;f__Erwiniaceae;g__Kalamiella;s__Kalamiella piersonii	d__Bacteria;p__Proteobacteria;c__Gammaproteobacteria;o__Enterobacterales;f__Enterobacteriaceae;g__Pantoea;s__Pantoea piersonii	Pantoea piersonii	environmental surface	anthropogenic surface			2018-09-25	USA	International Space Station			GCF_013403175.1_ASM1340317v1_genomic.fna	RS_GCF_013403175.1	f	not type material	none	f	none	none	F3-6B(5)	Jet Propulsion Laboratory, California Institute of Technology	JACBPN000000000.1	Undefined interest	PRJNA635942	SAMN15344686	50	4848963	ASM1340317v1	GCF_013403175.1	2364647	Yes	ftp://ftp.ncbi.nlm.nih.gov/genomes/all/GCF/013/403/175/GCF_013403175.1_ASM1340317v1/GCF_013403175.1_ASM1340317v1_genomic.fna.gz	GCF_013403175.1_ASM1340317v1_genomic.fna.gz	F3-6B(5)		kjvenkat@jpl.nasa.gov	Kasthuri	Venkateswaran
N	76,6,2,1,0,0,0,0,0,0,0,0,0,0,0,0,0,0,0,2	GCF_013403215.1	Kalamiella piersonii	IIIF_BACT_A	d__Bacteria;p__Proteobacteria;c__Gammaproteobacteria;o__Enterobacterales;f__Erwiniaceae;g__Kalamiella;s__Kalamiella piersonii	d__Bacteria;p__Proteobacteria;c__Gammaproteobacteria;o__Enterobacterales;f__Enterobacteriaceae;g__Pantoea;s__Pantoea piersonii	Pantoea piersonii	environmental surface	anthropogenic surface			2016-05-06	USA	International Space Station			GCF_013403215.1_ASM1340321v1_genomic.fna	RS_GCF_013403215.1	f	not type material	none	f	none	none	IIIF_BACT_A	Jet Propulsion Laboratory, California Institute of Technology	JACBPO000000000.1	Undefined interest	PRJNA635942	SAMN15344687	42	4846605	ASM1340321v1	GCF_013403215.1	2364647	Yes	ftp://ftp.ncbi.nlm.nih.gov/genomes/all/GCF/013/403/215/GCF_013403215.1_ASM1340321v1/GCF_013403215.1_ASM1340321v1_genomic.fna.gz	GCF_013403215.1_ASM1340321v1_genomic.fna.gz	IIIF_BACT_A		kjvenkat@jpl.nasa.gov	Kasthuri	Venkateswaran
N	76,6,2,1,0,0,0,0,0,0,0,0,0,0,0,0,0,0,0,3	GCF_013403225.1	Kalamiella piersonii	F3-6B(4)	d__Bacteria;p__Proteobacteria;c__Gammaproteobacteria;o__Enterobacterales;f__Erwiniaceae;g__Kalamiella;s__Kalamiella piersonii	d__Bacteria;p__Proteobacteria;c__Gammaproteobacteria;o__Enterobacterales;f__Enterobacteriaceae;g__Pantoea;s__Pantoea piersonii	Pantoea piersonii	environmental surface; indoor biome	anthropogenic surface			2018-09-25	USA	International Space Station			GCF_013403225.1_ASM1340322v1_genomic.fna	RS_GCF_013403225.1	f	not type material	none	f	none	none	F3-6B(4)	Jet Propulsion Laboratory, California Institute of Technology	JACBPM000000000.1	Undefined interest	PRJNA635942	SAMN15344685	39	4847371	ASM1340322v1	GCF_013403225.1	2364647	Yes	ftp://ftp.ncbi.nlm.nih.gov/genomes/all/GCF/013/403/225/GCF_013403225.1_ASM1340322v1/GCF_013403225.1_ASM1340322v1_genomic.fna.gz	GCF_013403225.1_ASM1340322v1_genomic.fna.gz	F3-6B(4)		kjvenkat@jpl.nasa.gov	Kasthuri	Venkateswaran
Y	76,6,2,1,0,0,0,0,0,0,0,0,0,0,0,0,1,0,0,0	GCA_003327525.1	Kalamiella piersonii	ISS-IIIF5SW	d__Bacteria;p__Proteobacteria;c__Gammaproteobacteria;o__Enterobacterales;f__Erwiniaceae;g__Kalamiella;s__Kalamiella piersonii	d__Bacteria;p__Proteobacteria;c__Gammaproteobacteria;o__Enterobacterales;f__Enterobacteriaceae;g__Pantoea;s__Pantoea piersonii	Pantoea piersonii	internal surface	anthropogenic surface			2016-05-06		International Space Station			GCA_003327525.1_ASM332752v1_genomic.fna	GB_GCA_003327525.1	f	not type material	none	f	none	none	ISS-IIIF5SW	Jet Propulsion Laboratory, California Institute of Technology	QOQT00000000.1	Undefined interest	PRJNA319355	SAMN09635154	166	4888909	ASM332752v1	GCA_003327525.1	2364647	Yes	ftp://ftp.ncbi.nlm.nih.gov/genomes/all/GCA/003/327/525/GCA_003327525.1_ASM332752v1/GCA_003327525.1_ASM332752v1_genomic.fna.gz	GCA_003327525.1_ASM332752v1_genomic.fna.gz	ISS-IIIF5SW		kjvenkat@jpl.nasa.gov	Kasthuri	Venkateswaran
Y	76,6,2,1,0,0,0,0,0,0,0,0,0,0,0,1,0,0,0,0	GCA_002389975.1	Pantoea sp. UBA4389	UBA4389	d__Bacteria;p__Proteobacteria;c__Gammaproteobacteria;o__Enterobacterales;f__Erwiniaceae;g__Pantoea;s__	d__Bacteria;p__Proteobacteria;c__Gammaproteobacteria;o__Enterobacterales;f__Enterobacteriaceae;g__Pantoea;s__Pantoea piersonii	Pantoea piersonii	metal; terrestrial metagenome	anthropogenic surface				USA	New York City, New York			GCA_002389975.1_ASM238997v1_genomic.fna	GB_GCA_002389975.1	f	not type material	none	f	none	none	UBA4389	University of Queensland	DGRL00000000.1	Undefined interest	PRJNA348753	SAMN06457229	17	4321430	ASM238997v1	GCA_002389975.1	1947032	Yes	ftp://ftp.ncbi.nlm.nih.gov/genomes/all/GCA/002/389/975/GCA_002389975.1_ASM238997v1/GCA_002389975.1_ASM238997v1_genomic.fna.gz	GCA_002389975.1_ASM238997v1_genomic.fna.gz	UBA4389		donovan.parks@gmail.com	Donovan	Parks
Y	76,6,2,1,0,0,0,0,0,0,0,1,0,0,0,0,0,0,0,0	GCA_003970755.1	Pantoea sp. YU22	YU22	d__Bacteria;p__Proteobacteria;c__Gammaproteobacteria;o__Enterobacterales;f__Erwiniaceae;g__Pantoea;s__	d__Bacteria;p__Proteobacteria;c__Gammaproteobacteria;o__Enterobacterales;f__Enterobacteriaceae;g__Pantoea;s__Pantoea piersonii	Pantoea piersonii	urine	human/animal	Homo sapiens	human	2015-02-01	India	Mangalore, Karnataka			GCA_003970755.1_ASM397075v1_genomic.fna	GB_GCA_003970755.1	f	not type material	none	f	none	none	YU22	Yenepoya University, Mangalore, India	RYDU00000000.1	Undefined interest	PRJNA224116	SAMN10605624	55	4788908	ASM397075v1	GCF_003970755.1	2497684	Yes	ftp://ftp.ncbi.nlm.nih.gov/genomes/all/GCF/003/970/755/GCF_003970755.1_ASM397075v1/GCF_003970755.1_ASM397075v1_genomic.fna.gz	GCF_003970755.1_ASM397075v1_genomic.fna.gz	YU22		rekhapd@hotmail.com	Rekha	Punchapaddy Devasya	Dr. Manzoor A.P
Y	76,6,2,1,0,0,0,0,0,0,1,0,0,0,0,0,0,0,0,0	GCA_002354155.1	Pantoea sp. UBA2708	UBA2708	d__Bacteria;p__Proteobacteria;c__Gammaproteobacteria;o__Enterobacterales;f__Erwiniaceae;g__Pantoea;s__	d__Bacteria;p__Proteobacteria;c__Gammaproteobacteria;o__Enterobacterales;f__Enterobacteriaceae;g__Pantoea;s__Pantoea piersonii	Pantoea piersonii	New York City MTA subway; terrestrial metagenome	anthropogenic surface				USA	New York City, New York			GCA_002354155.1_ASM235415v1_genomic.fna	GB_GCA_002354155.1	f	not type material	none	f	none	none	UBA2708	University of Queensland	DELA00000000.1	Undefined interest	PRJNA348753	SAMN06454556	28	3908281	ASM235415v1	GCA_002354155.1	1947028	Yes	ftp://ftp.ncbi.nlm.nih.gov/genomes/all/GCA/002/354/155/GCA_002354155.1_ASM235415v1/GCA_002354155.1_ASM235415v1_genomic.fna.gz	GCA_002354155.1_ASM235415v1_genomic.fna.gz	UBA2708		donovan.parks@gmail.com	Donovan	Parks
Y	76,6,2,1,0,0,0,1,0,0,0,0,0,0,0,0,0,0,0,0	GCA_002431095.1	Pantoea sp. UBA5923	UBA5923	d__Bacteria;p__Proteobacteria;c__Gammaproteobacteria;o__Enterobacterales;f__Erwiniaceae;g__Pantoea;s__	d__Bacteria;p__Proteobacteria;c__Gammaproteobacteria;o__Enterobacterales;f__Enterobacteriaceae;g__Pantoea;s__Pantoea piersonii	Pantoea piersonii	metal; terrestrial metagenome	anthropogenic surface				USA	New York City, New York			GCA_002431095.1_ASM243109v1_genomic.fna	GB_GCA_002431095.1	f	not type material	none	f	none	none	UBA5923	University of Queensland	DJDN00000000.1	Undefined interest	PRJNA348753	SAMN06456029	234	4047428	ASM243109v1	GCA_002431095.1	1947038	Yes	ftp://ftp.ncbi.nlm.nih.gov/genomes/all/GCA/002/431/095/GCA_002431095.1_ASM243109v1/GCA_002431095.1_ASM243109v1_genomic.fna.gz	GCA_002431095.1_ASM243109v1_genomic.fna.gz	UBA5923		donovan.parks@gmail.com	Donovan	Parks
Y	76,6,2,1,1,0,0,0,0,0,0,0,0,0,0,0,0,0,0,0	GCF_002920175.1	Pantoea sp. PSNIH6	PSNIH6	d__Bacteria; p__Proteobacteria; c__Gammaproteobacteria; o__Enterobacterales; f__Erwiniaceae; g__Pantoea; s__	d__Bacteria;p__Proteobacteria;c__Gammaproteobacteria;o__Enterobacterales;f__Enterobacteriaceae;g__Pantoea;s__Pantoea sp002920175	Pantoea alvi sp. nov.	human-associated habitat; Location: 38.984652° N 77.094709° W	undisclosed			2015-01-01	USA				TBA	TBA	TBA	TBA	TBA	TBA	TBA	TBA	TBA	TBA	TBA	Undefined interest	PRJNA430813	SAMN04287067	70	5351126	ASM292017v1	GCF_002920175.1	2080494	Yes	ftp://ftp.ncbi.nlm.nih.gov/genomes/all/GCF/002/920/175/GCF_002920175.1_ASM292017v1/GCF_002920175.1_ASM292017v1_genomic.fna.gz	GCF_002920175.1_ASM292017v1_genomic.fna.gz	PSNIH6		conlans@mail.nih.gov	Sean	Conlan				38.984652 N 77.094709 W
Y	76,6,2,1,1,0,0,0,0,0,0,1,0,0,0,0,0,0,0,0	GCA_900538725.1	uncultured Pantoea sp.	UMGS54	d__Bacteria;p__Proteobacteria;c__Gammaproteobacteria;o__Enterobacterales;f__Erwiniaceae;g__Pantoea;s__	d__Bacteria;p__Proteobacteria;c__Gammaproteobacteria;o__Enterobacterales;f__Enterobacteriaceae;g__Pantoea;s__Pantoea sp002920175	Pantoea alvi sp. nov.	gut; metagenome; INSDC center alias: EBI; INSDC center name: European Bioinformatics Institute	human/animal	Homo sapiens	human						GCA_900538725.1_UMGS54_genomic.fna	GB_GCA_900538725.1	f	not type material	none	f	none	none	UMGS54	EBI	UPZO00000000.1	Undefined interest	PRJEB26432	SAMEA4890758	68	4513078	UMGS54	GCA_900538725.1	218084	Yes	ftp://ftp.ncbi.nlm.nih.gov/genomes/all/GCA/900/538/725/GCA_900538725.1_UMGS54/GCA_900538725.1_UMGS54_genomic.fna.gz	GCA_900538725.1_UMGS54_genomic.fna.gz	UMGS54
Y	76,6,2,1,1,1,0,0,0,0,0,0,0,0,0,0,0,0,0,0	GCF_002095575.1	Pantoea septica	LMG 5345	d__Bacteria;p__Proteobacteria;c__Gammaproteobacteria;o__Enterobacterales;f__Erwiniaceae;g__Pantoea;s__Pantoea septica	d__Bacteria;p__Proteobacteria;c__Gammaproteobacteria;o__Enterobacterales;f__Enterobacteriaceae;g__Pantoea;s__Pantoea septica	Pantoea septica		human/animal	Homo sapiens	human	1983-01-01	USA	New Jersey			GCF_002095575.1_ASM209557v1_genomic.fna	RS_GCF_002095575.1	t	type strain of species	LPSN	f	none	none	LMG 5345	University of Pretoria	MLJJ00000000.1	Undefined interest	PRJNA224116	SAMN05915835	89	4308724	ASM209557v1	GCF_002095575.1	472695	Yes	ftp://ftp.ncbi.nlm.nih.gov/genomes/all/GCF/002/095/575/GCF_002095575.1_ASM209557v1/GCF_002095575.1_ASM209557v1_genomic.fna.gz	GCF_002095575.1_ASM209557v1_genomic.fna.gz	LMG 5345		chan.wya@gmail.com	Wai Yin	Chan
[truncated: 129 more rows]
[truncated: 38 more columns]
