# Supplementary material for: Genomic delineation and description of species and within-species lineages in the genus Pantoea
Source: Front Microbiol. 2023 Nov 9;14:1254999. doi: 10.3389/fmicb.2023.1254999 (PMC10665919; doi:10.3389/fmicb.2023.1254999)
Supplement: Supplementary Table 2 — Distribution of isolation sources for each Pantoea species. Information on the species within the genus Pantoea, including genomic information from the National Center of Biotechnology (NCBI) and general information from the List of Prokaryotic Standing in Nomenclature (LPSN) and Genome Taxonomy Database (GTDB) (Parte et al., 2020; Hugenholtz et al., 2021). [file Table_2.XLSX]

## Sheet: Sheet1
Supplementary Table 2: Summary of provenance of genomes for Pantoea species
Species name	Healthy or Unspecified Plants	Diseased Plants	Human/Animal	Insect	Soil	Fungi	Water/Air	Anthropogenic Surfaces	Feed/Food	undisclosed	Total
Pantoea agglomerans	84	8	3	1	9	2	2	1	0	10	120
Pantoea gossypiicola sp. nov.	18	16	0	0	0	0	0	0	0	0	34
"Pantoea alfalfae"	1	0	0	0	0	0	0	0	0	0	1
Pantoea vagans	2	1	3	3	0	0	0	1	0	3	13
Pantoea eucalypti	5	1	0	0	2	0	1	1	1	3	14
Pantoea rara sp. nov.	0	0	1	0	0	0	0	1	0	0	2
Pantoea varia sp. nov.	1	0	0	0	0	0	0	0	0	0	1
Pantoea deleyi	1	0	0	0	0	0	0	0	0	0	1
Pantoea sp003236715	1	0	0	0	0	0	0	0	0	0	1
Pantoea anthophila	8	1	0	0	0	0	1	0	1	1	12
Pantoea brenneri	2	0	3	0	0	0	0	17	0	2	24
Pantoea sp009830035	0	0	0	1	0	0	0	0	0	0	1
Pantoea conspicua	0	0	1	0	0	0	0	0	0	0	1
Pantoea astica sp. nov.	0	0	0	0	0	0	0	1	0	0	1
Pantoea ananatis	101	3	0	13	3	0	2	1	0	21	144
Pantoea allii	2	1	0	0	1	0	0	0	0	1	5
Pantoea stewartii	25	3	0	0	0	0	2	0	0	3	33
Pantoea bituminis sp. nov.	0	0	0	0	0	0	0	1	0	0	1
Pantoea "mediterraneensis_A"	0	0	0	0	0	0	0	0	0	1	1
Pantoea haifensis sp. nov.	0	0	0	0	0	0	0	1	0	0	1
Pantoea dispersa	18	1	0	12	1	5	0	2	0	0	39
Pantoea eucrina	3	2	1	3	1	2	0	0	1	1	14
Pantoea borealis sp. nov.	0	0	0	0	0	0	0	4	0	0	4
Pantoea soli sp. nov.	0	0	0	0	1	0	0	0	0	0	1
Pantoea wallisii	1	0	0	0	0	0	0	0	0	0	1
Pantoea symbiotica sp. nov.	3	0	0	0	0	2	0	0	0	1	6
"Pantoea endophytica"	2	1	0	0	3	1	0	0	0	0	7
Pantoea "ludwigii_A"	1	0	0	0	0	0	0	0	0	0	1
Pantoea nemavictus	2	0	1	0	0	0	0	0	0	0	3
Pantoea floridensis sp. nov.	0	0	0	0	0	0	0	0	0	2	2
Pantoea communis sp. nov.	1	0	0	4	0	1	0	0	0	1	7
Pantoea "rwandensis_B"	0	0	0	1	0	0	3	0	0	0	4
Pantoea sp016625195	0	0	0	1	0	0	0	0	0	0	1
Pantoea rodasii	1	0	0	0	0	0	0	0	0	0	1
Pantoea "vagans_C"	0	0	0	1	0	0	2	0	0	0	3
Pantoea formicae sp. nov.	0	0	0	1	0	1	0	0	0	0	2
Pantoea rwandensis	1	0	0	0	0	0	0	0	0	0	1
Pantoea cypripedii	1	0	0	0	0	0	0	0	0	1	2
Pantoea "cypripedii_A"	1	0	0	0	0	0	0	0	0	0	1
Pantoea sp000468095	2	0	0	0	0	0	0	0	0	0	2
Pantoea sp000175935	0	0	0	0	0	0	0	0	0	1	1
Pantoea multigeneris sp. nov.	0	1	0	1	0	1	0	0	0	0	3
Pantoea septica	0	0	8	0	0	0	0	5	0	0	13
Pantoea alvi sp. nov.	0	0	1	0	0	0	0	0	0	0	1
Pantoea piersonii	0	0	1	0	0	0	0	8	0	0	9
"Pantoea latae"	0	0	0	0	1	0	0	0	0	0	1
Pantoea deserta sp. nov.	1	0	0	0	0	0	0	0	0	0	1
Pantoea "mediterraneensis"	0	0	1	0	0	0	0	0	0	0	1
Pantoea superficialis sp. nov.	0	0	0	0	0	0	0	1	0	0	1
	289	39	24	42	22	15	13	45	3	52	544
