# Supplementary material for: Genomic delineation and description of species and within-species lineages in the genus Pantoea
Source: Front Microbiol. 2023 Nov 9;14:1254999. doi: 10.3389/fmicb.2023.1254999 (PMC10665919; doi:10.3389/fmicb.2023.1254999)
Supplement: Supplementary Table 3 — Species and lineages circumscribed as LINgroups in LINbase. This table includes LINs of Pantoea species, lineages above species rank, and within-species lineages. [file Table_3.XLSX]

## Sheet: Sheet1
Supplementary Table 3. Species and lineages circumscribed as LINgroups in LINbase
Rank	Group Name	LINgroup
Species	Pantoea agglomerans	76,6,2,0,0,3
	Pantoea gossypiicola sp. nov.	76,6,2,0,0,2
	"Pantoea alfalfae"	76,6,2,0,0,0
	Pantoea vagans	76,6,2,0,0,1
	Pantoea eucalypti	76,6,2,0,0,6
	Pantoea rara sp. nov.	76,6,2,0,0,5
	Pantoea varia sp. nov.	76,6,2,0,0,4
	Pantoea deleyi	76,6,2,0,1,0
	Pantoea sp003236715	76,6,2,0,1,1
	Pantoea anthophila	76,6,2,0,3,0
	Pantoea brenneri	76,6,2,0,2,2
	Pantoea sp009830035	76,6,2,0,2,3
	Pantoea conspicua	76,6,2,0,2,1
	Pantoea astica sp. nov.	76,6,2,0,2,0
	Pantoea ananatis	76,6,13,0,1,0
	Pantoea allii	76,6,13,0,0,0
	Pantoea stewartii	76,6,13,1,0,0
	Pantoea bituminis sp. nov.	76,6,2,3,0,0
	Pantoea "mediterraneensis_A"	76,6,2,2,0,0
	Pantoea haifensis sp. nov.	76,6,2,4,0,0
	Pantoea dispersa	76,6,5,3,0,0
	Pantoea eucrina	76,6,5,5,0,1
	Pantoea borealis sp. nov.	76,6,5,5,0,0
	Pantoea soli sp. nov.	76,6,5,4,0,0
	Pantoea wallisii	76,6,5,6,0,0
	Pantoea symbiotica sp. nov.	76,6,5,1,0,2
	"Pantoea endophytica"	76,6,5,1,0,1
	Pantoea "ludwigii_A"	76,6,5,1,0,0
	Pantoea nemavictus	76,6,5,1,2,0
	Pantoea floridensis sp. nov.	76,6,5,1,1,0
	Pantoea communis sp. nov.	76,6,5,0,1,0
	Pantoea "rwandensis_B"	76,6,5,0,1,2
	Pantoea sp016625195	76,6,5,0,1,1
	Pantoea rodasii	76,6,5,0,3,0
	Pantoea "vagans_C"	76,6,5,0,0,0
	Pantoea formicae sp. nov.	76,6,5,0,2,0
	Pantoea rwandensis	76,6,5,0,2,1
	Pantoea cypripedii	76,6,5,7,0,1
	Pantoea "cypripedii_A"	76,6,5,7,0,0
	Pantoea sp000468095	76,6,5,7,1,1
	Pantoea sp000175935	76,6,5,7,1,0
	Pantoea multigeneris sp. nov.	76,6,34,0,0,0
	Pantoea septica	76,6,2,1,1,1
	Pantoea alvi sp. nov.	76,6,2,1,1,0
	Pantoea piersonii	76,6,2,1,0,0
	“Pantoea latae”	76,6,2,1,3,0
	Pantoea deserta sp. nov.	76,6,2,1,2,0
	Pantoea "mediterraneensis"	76,6,24,0,0,0
	Pantoea superficialis sp. nov.	76,6,24,1,0,0
Lineages above species	P. agglomerans lineage (P. agglomerans-P. astica)	76,6,2,0
	P. ananatis, P. stewartii, and P. allii lineage	76,6,13
	Lineage containing P. septica, P. piersonii, and P. alvi	76,6,2,1,0/1
	Lineage containing P. brenneri, P. conspicua, P. euschistae sp. nov.	76,6,2,0,1/2/3
Lineages within species	P. agglomerans 1	76,6,2,0,0,3,0,0,0,0
	P. agglomerans 2	76,6,2,0,0,3,0,0,1
	P. agglomerans 3	76,6,2,0,0,3,0,0,2,0,0,0,0,0,0,0,0,0,0,0
	P. vagans 1	76,6,2,0,0,1,0,0,1,0
	P. anthophila 1	76,6,2,0,3,0,0,0,0,0,7/8
	P. ananatis 1	76,6,13,0,1,0,0,0,0,0
	P. ananatis 2	76,6,13,0,1,0,0,1,0,0,0
	P. allii 1	76,6,13,0,0,0,0,0,0,0,2/3/5/6
	P. allii 2	76,6,13,0,0,0,0,0,0,0,0/1/3
	P. allii 3	76,6,13,0,0,0,0,0,0,0,8,0,0,0,0,0,0,0,0,0
	P. eucrina 1	76,6,5,5,0,1,0,0,0,0,1,0,0,1
	P. eucrina 2	76,6,5,5,0,1,0,0,0,0,1,1
	P. eucrina 3	76,6,5,5,0,1,0,0,0,0,0,0,0
	P. eucrina 4	76,6,5,5,0,1,0,1,0,0,0,0,0,0,0,0,0,0,0,0
	P. endophytica 1	76,6,5,1,0,1,0,0,0,0
	P. endophytica 2	76,6,5,1,0,1,0,0,0,1
	P. endophytica 3	76,6,5,1,0,1,0,0,0,2,0,0,0,0,0,0,0,0,0,0
	P. endophytica 4	76,6,5,1,0,1,1,0,0,0,0,0,0,0,0,0,0,0,0,0
	P. septica 1	76,6,2,1,1,1,0,0,0,1,0,0,0
	P. septica 2	76,6,2,1,1,1,0,0,0,0,0
	P. septica 3	76,6,2,1,1,1,1,0,0,0,0
	P. septica 4	76,6,2,1,1,1,1,1,0,0
	P. piersonii 1	76,6,2,1,0,0,0,0,0,0
	P. piersonii 2	76,6,2,1,0,0,0,1,0,0,0,0,0,0,0,0,0,0,0,0
