# Supplementary material for: Genomic delineation and description of species and within-species lineages in the genus Pantoea
Source: Front Microbiol. 2023 Nov 9;14:1254999. doi: 10.3389/fmicb.2023.1254999 (PMC10665919; doi:10.3389/fmicb.2023.1254999)
Supplement: Supplementary Table 4 — Gene differences between selected within-species subclades. [file Table_4.XLSX]

## Sheet: GeneList
Supplementary Table 4. Gene differences between within-species clades or population clusters
Subclade	Gene difference condition	Number of genomes	Number of genes	Allele Name	Consensus Gene Name	Consensus product
agglomerans 1	present in over 95% of subclade 1 genomes but not in a single genome of subclade 2	73	0	NA	NA	NA
agglomerans 2	present in over 95% of subclade 2 genomes but completely absent from subclade 1	29	13	g001452_2_000006	msbA	ABC-type xenobiotic transporter
				g002055_000002	NA	Tripartite tricarboxylate transporter TctB family protein
				g002082_000001	appC	Cytochrome ubiquinol oxidase subunit I
				g002228	NA	Cytochrome d ubiquinol oxidase subunit II
				g002802_000003	baeS	Sensor protein QseC
				g002954	ompR	Transcriptional regulator TctD
				g004043_000004	NA	Tricarboxylate transport membrane protein TctA
				g004738	NA	Fimbrial chaperone protein
				g005035	NA	Fimbria adhesin protein
				g005267	NA	Fimbrin-like protein fimI
				g006399	NA	Pilin (Type 1 fimbria component protein)
				g006503	NA	Pilus assembly protein PapC
				g009684_000003	NA	NINE protein
agglomerans 3	not present in 2 other subclades	1	225	g000015_4	NA	hypothetical protein
				g001470_2_000001	NA	hypothetical protein
				g002860_2_000001	NA	DUF1795 domain-containing protein
				g003437_1_000002	NA	Histidine kinase
				g003911_000001	fes	Enterochelin esterase family protein
				g005167_000001	NA	Response regulator
				g005282	NA	ATP-binding protein
				g005303_000001	NA	Anti-sigma factor antagonist
				g005366	NA	DUF3131 domain-containing protein
				g005542_000002	NA	OpgC protein
				g005569_000001	NA	DUF3131 domain-containing protein
				g005589_3_000009	ccmK	BMC domain-containing protein
				g005613_000002	NA	hypothetical protein
				g005771_000002	NA	DUF3131 domain-containing protein
				g006520_000003	NA	Cellulose synthase
				g007858	NA	hypothetical protein
				g008334	NA	hypothetical protein
				g008356_000003	pflD	Choline trimethylamine-lyase
				g008391_1_000001	NA	Putative PTS system EIIA component
				g008603_000003	pflA	Choline trimethylamine-lyase activating enzyme
				g008662	NA	Winged helix family transcriptional regulator
				g008793_000002	NA	FidL-like putative membrane protein
				g008845_000001	NA	BMC domain-containing protein
				g008859	NA	QacE
				g008860_000003	NA	Multidrug efflux SMR transporter
				g008912_000003	emrE	Multidrug efflux SMR transporter
				g009009_000002	NA	hypothetical protein
				g009476_2_000005	NA	6-phosphogluconolactonase/Glucosamine-6-phosphate isomerase/deaminase
				g010370_000002	NA	DUF4917 domain-containing protein
				g010716	NA	Bacterial SH3 domain protein
				g011042_000004	NA	hypothetical protein
				g011057_1_000003	NA	PTS lactose/cellobiose transporter subunit IIA
				g011086_1_000003	NA	PTS sugar transporter subunit IIB
				g011219_2_000010	NA	hypothetical protein
				g011247_000004	NA	hypothetical protein
				g011298_000002	NA	hypothetical protein
				g011540_000001	NA	hypothetical protein
				g011779_000003	NA	Permease IIC component
				g012103_000002	NA	hypothetical protein
				g012336_000002	NA	FkbM family methyltransferase
				g012416_000002	NA	Histidine phosphatase family protein
				g012899_000005	NA	hypothetical protein
				g012950_000001	NA	hypothetical protein
				g014132_000001	NA	CRISPR-associated helicase Cas3'
				g017312	NA	hypothetical protein
				g017804	NA	hypothetical protein
				g019502_000006	NA	type I-E CRISPR-associated protein Cse1/CasA
				g020082_000006	NA	hypothetical protein
				g020235_000006	NA	Metallo-peptidase family M12
				g021318_000006	NA	restriction endonuclease
				g021354_000006	NA	type I-E CRISPR-associated protein Cas7/Cse4/CasC
				g022216_000006	NA	acyltransferase
				g022815_000006	NA	winged helix-turn-helix domain-containing protein
				g023456_000006	NA	hypothetical protein
				g023550_000006	NA	type I-E CRISPR-associated protein Cas5/CasD
				g023647_000006	NA	type I-E CRISPR-associated protein Cas6/Cse3/CasE
				g023744_000006	NA	GNAT N-acetyltransferase
				g023829_000006	NA	DUF4263 domain-containing protein
				g024712_000006	NA	type I-E CRISPR-associated protein Cse2/CasB
				g025555_000006	NA	hypothetical protein
				g025698_000006	NA	hypothetical protein
				g026007_000006	NA	hypothetical protein
				g026660_000006	NA	hypothetical protein
				g026695_000006	NA	hypothetical protein
				g027157_000006	NA	hypothetical protein
				g028951_000006	NA	hypothetical protein
				g029223_000006	NA	hypothetical protein
				g029862_000006	NA	hypothetical protein
				g030189_000006	NA	hypothetical protein
				g030996_000006	NA	hypothetical protein
				g031679_000006	NA	hypothetical protein
				g032677_000006	NA	hypothetical protein
				g033158_000006	NA	hypothetical protein
				g033387_000006	NA	hypothetical protein
				g033586_000006	NA	hypothetical protein
vagans 1	genes absent from the other 4 genomes	8	11	g004526	NA	type II toxin-antitoxin system CcdA family antitoxin
				g004389_000001	NA	Hemolysin activator protein
				g004113_1_000001	NA	Filamentous hemagglutinin N-terminal domain-containing
				g006168	NA	Cytotoxic protein CcdB
				g004664_000001	NA	Amidohydrolase
				g005810_000001	NA	Putative ABC transport system%2C periplasmic solute-b
				g006099_000002	NA	ANTAR domain-containing protein
				g007253_000005	NA	Allantoin permease
				g011276_000003	NA	hypothetical protein
				g008927_000002	NA	DUF5862 domain-containing protein
				g018162_000004	NA	hypothetical protein
vagans 2	genes absent from vagans 1	4	0	NA	NA	NA
anthophila	genes absent from the 7 genomes in the other 6 clusters	4	7	g002630_1_000003	NA	Alpha/beta fold hydrolase
				g003585	NA	hypothetical protein
				g004961_1_000007	NA	DUF1493 domain-containing protein
				g003429_1_000003	NA	bacteriocin immunity protein
				g008770_000001	NA	hypothetical protein
				g018092_000002	NA	hypothetical protein
				g015212_000004	NA	SDR family oxidoreductase
anthophila 2	genes absent from anthophila 1	7	0	NA	NA	NA
ananatis 1	present in over 95% of subclade 1 genomes but neither in a single genome of subclade 2 nor FDAARGOS 680	118	2	g005645_000003	NA	Archaerhodopsin-
				g004464_000001	NA	putative beta-carotene 15%2C15'-dioxygenase
ananatis 2	present in over 95% of subclade 2 genomes but completely absent from subclade 1 genomes and FDAARGOS 680	9	9	g000035_2	cccA	Cytochrome C
				g004050_1_000001	NA	IS4 family transposase
				g020030_000006	NA	membrane protein
				g014439_000005	NA	serine dehydratase subunit alpha family protein
				g033149_000006	NA	hypothetical protein
				g026717_000006	NA	hypothetical protein
				g013624_000003	NA	hypothetical protein
				g010767_000005	NA	hypothetical protein
				g017223_1_000006	NA	hypothetical protein
ananatis 3	genes not present in any of the genomes of subclades 1 and 2.	1	160	g000040_4_000015	cobA%2CcysG	Siroheme synthase
				g000124_2_000007	nirB%2CnirD	Nitrite reductase (NAD(P)H) subunit
				g000288_2	NA	Putative DNA-binding transcriptional regulator
				g000578_3	NA	hypothetical protein
				g000743_2_000011	NA	hypothetical protein
				g001369_2_000001	NA	Serine protease autotransporter
				g001372_1_000001	NA	Thioredoxin domain-containing protein
				g001907_2_000005	NA	cyclopropane fatty acyl phospholipid synthase
				g001983_000002	nirD	Nitrite reductase
				g002173	NA	hypothetical protein
				g002585_2_000022	NA	Leucine--tRNA ligase
				g002789_2	traH	F-type conjugal transfer protein TraH
				g003385_2	NA	homoserine O-succinyltransferase
				g003521_2_000040	NA	Aldoketomutase
				g004370_000002	NA	hypothetical protein
				g004628	NA	DNA-binding protein
				g004635	NA	Bacteriophage CII protein
				g005163_1_000001	NA	hypothetical protein
				g005532	tnpA	DUF4158 domain-containing protein
				g005565_2_000007	NA	AAA family ATPase
				g005678_000001	vapC	Ribonuclease VapC
				g005709_1_000001	NA	Addiction module killer protein
				g005939	vapB	toxin-antitoxin system antitoxin VapB
				g006357_1_000007	NA	Conjugal transfer repressor
				g006490	NA	hypothetical protein
				g007241_1_000016	traF	TraF protein
				g007241_2	traD	TraD protein
				g007448	traW	TraW protein
				g007537_1_000001	NA	DNA-binding protein
				g007548_000001	tnp-IS5	hypothetical protein
				g007818_2_000019	NA	hypothetical protein
				g008216	NA	hypothetical protein
				g008255	NA	hypothetical protein
				g008351_000001	traI	TraI protein
				g008501_000002	NA	tyrosine-type recombinase/integrase
				g008545_000001	NA	DUF2938 domain-containing protein
				g008546_3_000019	NA	hypothetical protein
				g008892	traA	Pilin
				g009067_000001	traC	Conjugal transfer ATP-binding protein TraC
				g009117_000003	traN	TraN protein
				g009152_000003	NA	terminase
				g009661_000003	NA	hypothetical protein
				g009849_2_000022	NA	hypothetical protein
				g010466	NA	Heptosyltransferase
				g010814	NA	hypothetical protein
				g010878	NA	transglycosylase SLT domain-containing protein
				g010906	trbI	Type-F conjugative transfer system protein TrbI
				g010932_000002	NA	cupin domain-containing protein
				g011079	NA	hypothetical protein
				g011162	NA	hypothetical protein
				g011228_000002	NA	Putative protein ninY
				g011292	NA	hypothetical protein
				g011541_000002	NA	DUF2326 domain-containing protein
				g011622_000001	NA	hypothetical protein
				g011682	NA	TraB protein
				g011853_000001	NA	hypothetical protein
				g012456_000005	traX	Type-F conjugative transfer system pilin acetylase TraX
				g012639_000004	NA	hypothetical protein
				g012747_000005	trbB	Type-F conjugative transfer system pilin assembly thiol-disulfide isomerase TrbB
				g012798_000005	NA	Antirestriction protein KlcA
				g012986_000004	NA	Protein TrbF
				g013023_1_000008	NA	Ammonia monooxygenase
				g013252	NA	hypothetical protein
				g013268_1_000004	NA	hypothetical protein
				g013583_000001	NA	hypothetical protein
				g013613_000004	NA	hypothetical protein
				g013772_000003	NA	DEAD/DEAH box helicase
				g013966_000003	NA	hypothetical protein
				g014053_000005	NA	Lipoxygenase
				g014138_000004	NA	Patatin-like phospholipase family protein
				g014373_000004	NA	hypothetical protein
				g014399_000001	NA	hypothetical protein
				g014512_000001	NA	hypothetical protein
				g014539_000005	NA	Type III secretion system protein
				g014551	NA	ATP-grasp domain-containing protein
				g014609_000004	NA	Ig-like domain-containing protein
				g014841_000003	NA	hypothetical protein
				g015026_000002	NA	SMEK domain-containing protein
				g015122_000003	NA	hypothetical protein
				g015145_000003	NA	Type III secretion protein
				g015242_000002	NA	hypothetical protein
				g015484_000003	NA	DUF1837 domain-containing protein
				g015500_000005	NA	hypothetical protein
				g015656_000005	NA	hypothetical protein
				g016019_000004	trbC	Cconjugal transfer pilus assembly protein TrbC
				g016187_000004	spoIVCA	DNA resolvase
				g016351_000005	traV	TraV protein
				g016708_000004	NA	hypothetical protein
				g016775	NA	hypothetical protein
				g016851_000001	NA	Relaxosome protein TraM
				g016852	NA	hypothetical protein
				g016929	NA	Relaxosome protein TraY
				g016931_000003	NA	hypothetical protein
				g016941_000003	NA	hypothetical protein
				g016953_000004	NA	hypothetical protein
				g017174_000002	NA	Putative phage holin
				g017177_000001	NA	hypothetical protein
				g017659_000001	NA	hypothetical protein
				g017660_000001	NA	hypothetical protein
				g017723_000005	NA	TraR protein
				g017752_000004	NA	hypothetical protein
				g017930	NA	hypothetical protein
				g017979_000003	NA	hypothetical protein
				g018022_000003	NA	hypothetical protein
				g018207_000003	NA	hypothetical protein
				g018442_000006	NA	hypothetical protein
				g019540_000006	NA	hypothetical protein
				g019578_000006	NA	Metallophosphoesterase
				g019789_000006	NA	Protein kinase
				g019979_000006	NA	hypothetical protein
				g020220_000006	NA	Restriction endonuclease subunit S
				g020257_000006	NA	MFS transporter
				g020364_000006	NA	hypothetical protein
				g020712_000006	NA	Proline--tRNA ligase
				g020713_000006	NA	DNA helicase
				g021013_000006	NA	Arginase family protein
				g021133_000006	NA	Asparaginase
				g021660_000006	NA	LD-carboxypeptidase
				g022127_000006	NA	Cupin domain-containing protein
				g022441_000006	NA	hypothetical protein
				g022714_000006	NA	Methyltransferase domain-containing protein
				g022834_000006	NA	hypothetical protein
				g022889_000006	NA	hypothetical protein
				g023262_000006	NA	Winged helix-turn-helix domain-containing protein
				g023367_000006	NA	Nucleoside phosphorylase
				g023395_000006	traK	Protein TraK
				g023764_000006	NA	PAS fold family protein
				g024733_000006	NA	hypothetical protein
				g024788_000006	NA	VOC family protein
				g024953_000006	traE	TraE protein
				g024957_000006	NA	hypothetical protein
				g025344_000006	NA	hypothetical protein
				g025414_000006	NA	Conjugal transfer protein TraP
				g025969_000006	NA	hypothetical protein
				g025970_000006	NA	FidL-like putative membrane protein
				g026143_000006	NA	HIT family protein
				g026828_000006	NA	hypothetical protein
				g027109_000006	NA	hypothetical protein
				g027153_000006	NA	hypothetical protein
				g027740_000006	NA	Helix-turn-helix domain-containing protein
				g027960_000006	NA	Theronine dehydrogenase
				g028244_000006	traL	Protein TraL
				g028295_000006	NA	hypothetical protein
				g028296_000006	NA	hypothetical protein
				g028402_000006	NA	hypothetical protein
				g028456_000006	NA	ASCH domain-containing protein
				g028633_000006	NA	hypothetical protein
				g029069_000006	NA	hypothetical protein
				g029431_000006	traQ	TraQ protein
				g029924_000006	NA	hypothetical protein
				g030333_000006	NA	hypothetical protein
				g030439_000006	NA	hypothetical protein
				g030669_000006	NA	hypothetical protein
				g030771_000006	NA	hypothetical protein
				g030987_000006	NA	hypothetical protein
				g031467_000006	NA	hypothetical protein
				g031468_000006	NA	hypothetical protein
				g032345_000006	NA	hypothetical protein
				g032554_000006	NA	hypothetical protein
				g033490_000006	NA	hypothetical protien
allii 1	absent in other cluster	4	0	NA	NA	NA
allii 2	absent in other cluster	3	14	g008436	aepX	Phosphoenolpyruvate phosphomutase
				g011398_000002	NA	AMP-binding protein
				g012693	NA	Pyridoxamine 5'-phosphate oxidase
				g013912_000005	NA	FAD/NAD(P)-binding protein
				g014450_000005	NA	Aspartate aminotransferase family protein
				g014558_000004	NA	MFS transporter
				g014663_000002	NA	iron-containing alcohol dehydrogenase
				g014820_000004	NA	Phosphoglycerate kinase
				g014831_000003	NA	N-acetyl-gamma-glutamyl-phosphate reductase
				g014953_000003	NA	alcohol dehydrogenase catalytic domain-containing protein
				g015060_000003	NA	NADP oxidoreductase coenzyme F420-dependent
				g017518_000005	NA	hypothetical protein
				g017977_000005	NA	hypothetical protein
				g029284_000006	NA	hypothetical protein
allii 3	absent in other clusters	1	153	g000054	NA	Phage repressor protein
				g000092_1_000001	fabG	3-oxoacyl-ACP-reductase
				g000194_2_000001	rrrD	Lysozyme
				g000234_2	yhdJ	Methyltransferase
				g000320_1_000001	NA	hypothetical protein
				g000644_2_000001	NA	Inositol 2-dehydrogenase
				g000731	NA	hypothetical protein
				g000816_2_000011	NA	hypothetical protein
				g000854_000001	NA	hypothetical protein
				g000944_2_000002	NA	hypothetical protein
				g001279	NA	P21 prophage-derived protein NinB
				g001341_000001	NA	DNA replication protein
				g001440_000001	NA	DNA polymerase V
				g001468_1_000001	NA	hypothetical protein
				g001508_1_000001	NA	Protease FtsH-inhibitory lysogeny factor CIII
				g001602_2	NA	MFS transporter
				g002356_000002	NA	hypothetical protein
				g002400_1_000004	NA	Terminase
				g002400_2_000003	NA	Minor capsid protein
				g002473_000001	NA	recombination protein NinG
				g002922	NA	Helix-turn-helix domain-containing protein
				g002942	NA	DUF3289 domain-containing protein
				g003064_000001	NA	hypothetical protein
				g003157_000002	ssuD	Alkanesulfonate monooxygenase
				g004185	NA	hypothetical protein
				g004236_1_000001	NA	NinE family protein
				g004263_1_000001	NA	hypothetical protein
				g004658	NA	pentapeptide repeat-containing protein
				g004966_000001	NA	Bacteriophage CII protein
				g004974_000002	NA	hypothetical protein
				g005029	NA	DUF6453 domain-containing protein
				g005080_000002	NA	hypothetical protein
				g005147_000002	NA	hypothetical protein
				g005158_000002	NA	hypothetical protein
				g005275_000002	NA	Electron transfer flavoprotein subunit beta
				g005517	NA	hypothetical protein
				g005518	NA	hypothetical protein
				g005687_000001	NA	hypothetical protein
				g005790	NA	hypothetical protein
				g005807_000002	NA	Ig-like domain-containing protein
				g005855	NA	Helix-turn-helix transcriptional regulator
				g005951_000001	NA	hypothetical protein
				g006080_000001	NA	hypothetical protein
				g006151_000001	NA	glutamate 5-kinase
				g006296_2_000006	NA	iron chelate uptake ABC transporter family permease subunit
				g006381_000001	NA	hypothetical protein
				g006405	NA	hypothetical protein
				g006470_000004	NA	hypothetical protein
				g006472_1_000001	NA	helix-turn-helix domain-containing protein
				g006487	NA	hypothetical protein
				g006498_000001	NA	Adenosine deaminase
				g006625_000001	NA	hypothetical protein
				g006837_000002	NA	phage tail tape measure protein
				g006894_000002	NA	DUF4055 domain-containing protein
				g007027_000001	NA	hypothetical protein
				g007124_000001	NA	protein singed
				g007356_000001	NA	hypothetical protein
				g007407_000002	NA	hypothetical protein
				g007592_000002	NA	hypothetical protein
				g007616_000002	NA	HK97 gp10 family phage protein
				g007726_000003	NA	hypothetical protein
				g008441_2_000016	NA	hypothetical protein
				g008553_000003	NA	hypothetical protein
				g008598	NA	hypothetical protein
				g008601_000003	NA	hypothetical protein
				g008624	NA	DNA adenine methylase
				g008822	NA	hypothetical protein
				g008932_000002	NA	hypothetical protein
				g008943_000002	NA	host nuclease inhibitor GamL
				g009125_000004	NA	N-6 DNA methylase
				g009448_000001	NA	PD-(D/E)XK nuclease-like domain-containing protein
				g009583_000003	NA	hypothetical protein
				g009637	NA	Rha family phage regulatory protein
				g009816_000002	NA	hypothetical protein
				g010029	NA	hypothetical protein
				g010049_000005	NA	DEAD/DEAH box helicase
				g010122	NA	CMP/dCMP-type deaminase domain-containing protein
				g010339_000004	NA	Restriction endonuclease
				g010773_000003	NA	Phage protein
				g010814	NA	hypothetical protein
				g011003	NA	Peptidase C51 domain-containing protein
				g011884_000004	NA	acyltransferase
				g012487	NA	GIY-YIG nuclease family protein
				g013308_000001	NA	hypothetical protein
				g013504_000002	NA	DUF551 domain-containing protein
				g013505_000001	NA	hypothetical protein
				g013530_000002	NA	hypothetical protein
				g013781_000001	NA	RNA-directed DNA polymerase
				g014033_000005	NA	hypothetical protein
				g014199_000003	NA	hypothetical protein
				g014310_000001	NA	ParB N-terminal domain-containing protein
				g015320_000005	NA	HamA
				g015892	NA	HNH endonuclease
				g016496	NA	hypothetical protein
				g016980_000003	NA	hypothetical protein
				g017049_000001	NA	hypothetical protein
				g017316_000001	NA	hypothetical protein
				g018285_000002	NA	hypothetical protein
				g018302_000005	NA	hypothetical protein
				g018340_2_000006	NA	hypothetical protein
				g018437_000006	NA	hypothetical protein
				g018544_000006	NA	SIR2-2 domain-containing protein
				g018848_000006	NA	hypothetical protein
				g019068_000006	NA	KAP NTPase domain-containing protein
				g019177_000006	uvrD	DNA helicase
				g019216_000006	ybjD	OLD family TOPRIM nucleotidyl transferase/hydrolase domain protein
				g019250_000006	NA	ATP-binding protein
				g020256_000006	NA	7-cyano-7-deazaguanine synthase
				g020343_000006	NA	Uncharacterized HTH-type transcriptional regulator yjiR
				g020344_000006	NA	Glutathione synthase/Ribosomal protein S6 modification enzyme (Glutaminyl transferase)
				g020363_000006	NA	enoyl-CoA hydratase/isomerase family protein
				g020388_000006	NA	ATP-binding protein
				g020421_000006	NA	SIR2-2 domain-containing protein
				g020597_000006	NA	Sugar efflux transporter A
				g020924_000006	NA	type III polyketide synthase
				g021944_000006	NA	hypothetical protein
				g022865_000006	NA	enoyl-CoA hydratase/isomerase family protein
				g022887_000006	NA	hypothetical protein
				g023281_000006	tatD	TatD family deoxyribonuclease
				g023473_000006	NA	hypothetical protein
				g024215_000006	NA	hypothetical protein
				g024248_000006	NA	Enoyl-CoA hydratase
				g025056_000006	NA	hypothetical protein
				g026142_000006	NA	Peptidoglycan-binding domain-containing protein
				g026393_000006	NA	hypothetical protein
				g026394_000006	NA	hypothetical protein
				g026427_000006	NA	hypothetical protein
				g027350_000006	NA	hypothetical protein
				g027392_000006	NA	hypothetical protein
				g027533_000006	NA	hypothetical protein
				g028057_000006	NA	Plasmid stabilization protein
				g028454_000006	NA	hypothetical protein
				g028529_000006	NA	hypothetical protein
				g028881_000006	NA	hypothetical protein
				g029067_000006	NA	hypothetical protein
				g029348_000006	NA	hypothetical protein
				g029503_000006	NA	hypothetical protein
				g029921_000006	NA	hypothetical protein
				g029922_000006	NA	hypothetical protein
				g030006_000006	NA	hypothetical protein
				g030081_000006	NA	hypothetical protein
				g030322_000006	NA	hypothetical protein
				g030331_000006	NA	hypothetical protein
				g030642_000006	alpA	AlpA
				g030982_000006	NA	hypothetical protein
				g031546_000006	NA	hypothetical protein
				g031773_000006	NA	hypothetical protein
				g031774_000006	NA	hypothetical protein
				g031850_000006	NA	hypothetical protein
				g031970_000006	NA	hypothetical protein
				g032161_000006	NA	hypothetical protein
				g033146_000006	NA	hypothetical protein
				g033380_000006	NA	hypothetical protein
septica 1	absent in other clusters	5	15	g001695_2_000002	bamA	Outer membrane protein assembly factor BamA
				g003754_000001	NA	GNAT family N-acetyltransferase
				g004657_000001	NA	PapC-N domain-containing protein
				g004910	NA	hypothetical protein
				g006145_000003	NA	Nuclear transport factor 2 family protein
				g006599	NA	LysR family transcriptional regulator
				g006631_000001	NA	hypothetical protein
				g007995_000003	NA	AraC family transcriptional regulator
				g008369	NA	DNA polymerase alpha-associated DNA helicase A
				g020348_000006	NA	ATP-binding protein
				g022064_000006	NA	hypothetical protein
				g023268_000006	NA	hypothetical protein
				g031392_000006	NA	hypothetical protein
				g031571_000006	NA	hypothetical protein
				g032883_000006	NA	hypothetical protein
septica 2	absent in other clusters	2	50	g000029_3	clpV	Type VI secretion system ATPase TssH
				g000094_3	NA	Flg-hook domain-containing protein
				g000116_2	motB	Chemotaxis protein CheA
				g000191_3	fliP	Flagellar biosynthetic protein FliP
				g000393_2_000002	fliS	Flagellar secretion chaperone FliS
				g000670_2_000001	fliF	Flagellar M-ring protein
				g000701_2_000001	flhB	Flagellar biosynthetic protein FlhB
				g001053_2	NA	Muramidase FlgJ
				g001166_2	fliE	Flagellar hook-basal body complex protein FliE
				g001379_2	NA	type VI secretion system protein TssL%2C long form
				g001780_2_000002	flhA	Flagellar biosynthesis protein FlhA
				g001793_2	fliI	Flagellum-specific ATP synthase FliI
				g001865_2_000004	fliN	Flagellar motor switch protein FliN
				g002121_2_000001	NA	Chemotaxis protein methyltransferase
				g002147_2_000001	cheZ	Protein phosphatase CheZ
				g002336_2_000003	motA	Flagellar motor stator protein MotA
				g002380_1_000013	lpxO	Aspartyl/asparaginyl beta-hydroxylase AspH
				g002477_2_000001	NA	Flagellar transcriptional regulator FlhC
				g002521_2_000001	cheB	Protein-glutamate methylesterase/protein-glutamine glutaminase
				g002908_2_000002	fliG	Flagellar motor switch protein FliG
				g002949_2_000002	fliA	Flagellar biosynthesis sigma factor
				g003084_2_000001	NA	Chemotaxis protein CheW
				g003261_2_000002	fliM	Flagellar motor switch protein FliM
				g003334_2_000005	NA	Type VI secretion system contractile sheath large subunit
				g003638_1_000002	tssB	Type VI secretion system contractile sheath small subunit
				g004091_2_000003	cheY	Chemotaxis protein CheY
				g004351	NA	Putative ester cyclase
				g004770	NA	Transcriptional regulator
				g007112	NA	Flagellar protein FlhE
				g007269	NA	Flagellar hook-associated protein 1
				g007288	NA	Flagellar hook-associated protein 2
				g007469	NA	Flagellar assembly protein FliH
				g007578	NA	Flagellar FliJ protein
				g007956	NA	Flagellar hook-associated protein 3
				g008796	NA	flagellar basal body-associated protein FliL
				g009118_000001	NA	type VI secretion system baseplate subunit TssF
				g009203_000002	NA	type VI secretion system baseplate subunit TssK
				g009458	NA	ImpE family T6SS protein Cts1E
				g009617	NA	type 1 fimbrial protein
				g009666	NA	type VI secretion system tube protein Hcp
				g010827_000001	NA	type VI secretion system lipoprotein TssJ
				g011371_000002	NA	type VI secretion system membrane subunit TssM
				g012795_000001	NA	GPW/gp25 family protein
				g015413_000005	NA	TagK domain-containing protein
				g015831_000005	NA	T6SS protein Cts1T
				g016103	NA	helix-turn-helix transcriptional regulator
				g016847_000005	NA	flagellar biosynthetic protein FliO
				g017061	NA	flagellar protein FliT
				g033427_000006	NA	hypothetical protein
				g033527_000006	NA	hypothetical protein
septica 3	absent in other clusters	3	35	g000017_1_000018	tssB	Type VI secretion system contractile sheath small subunit
				g000081_4_000004	NA	Monosaccharide ABC transporter substrate-binding protein (CUT2 family)
				g002195_2_000001	NA	Transcriptional regulator
				g003174_1_000001	NA	AP-endonuc-2 domain-containing protein
				g003427	hipB	Helix-turn-helix domain-containing protein
				g003877_000002	mazF	Type II toxin-antitoxin system PemK/MazF family toxin
				g003893_000002	NA	Entericidin A membrane lipoprotein%2C antidote entericidin B
				g003921_2	NA	hypothetical protein
				g003994_000001	NA	Diguanylate cyclase
				g004171_000001	NA	UDP-3-O-(3-hydroxymyristoyl) glucosamine N-acyltransferase
				g004173	menH	Alpha/beta hydrolase
				g004520_1_000001	NA	Metal/formaldehyde-sensitive transcriptional repressor
				g004522_000002	mazE	Protein PemI
				g004786_000003	priB	Primosomal replication protein N
				g004844	NA	Histidine kinase
				g004851_000002	NA	Cytochrome C biogenesis protein
				g004873_000002	NA	Alpha/beta hydrolase
				g005078	nfnB	Nitroreductase
				g005081_1_000004	NA	Putative KdgM family transporter
				g005523_000002	NA	DUF1289 domain-containing protein
				g005619_1_000001	NA	D-malate degradation protein R
				g005859_000002	NA	Two component transcriptional regulator%2C winged helix family
				g005875_1_000002	NA	Glutathione S-transferase
				g005906_000003	NA	DUF6130 domain-containing protein
				g008101	NA	TetR family transcriptional regulator
				g008276	NA	hypothetical protein
				g009614_000003	NA	Histidine phosphatase family protein
				g009840	NA	hypothetical protein
				g011675_000002	NA	Diguanylate cyclase DosC
				g014573_000004	NA	HD-GYP domain-containing protein
				g015621_000004	NA	SDR family oxidoreductase
				g016473	NA	SRPBCC family protein
				g016618_000001	NA	MarR family transcriptional regulator
				g027198_000006	NA	hypothetical protein
				g031561_000006	NA	hypothetical protein
septica 4	absent in other clusters	2	47	g000170_2_000001	NA	hypothetical protein
				g000292_3_000003	NA	Alpha/beta hydrolase
				g000774_1_000003	NA	Fil
				g001222_2_000002	NA	DoxX family protein
				g001341_000001	NA	DNA replication protein
				g001567_1_000001	rhtB	Threonine efflux protein RhtC
				g001846_2_000006	NA	Dimethylmenaquinone methyltransferase
				g002434_1_000001	lysR	LysR family transcriptional regulator
				g002711	NA	4-oxalomesaconate tautomerase
				g002953_000002	ligK	4-carboxy-4-hydroxy-2-oxoadipate aldolase/oxaloacetate decarboxylase
				g003005_2_000027	NA	NAD-dependent dehydratase
				g003271_000002	NA	Beta-hydroxyacid dehydrogenase%2C 3-hydroxyisobutyrate dehydrogenase
				g003564_1_000006	leuB	D-malate dehydrogenase [decarboxylating]
				g003614_000002	NA	NAD dependent epimerase/dehydratase family protein
				g003698_000001	NA	LysR family transcriptional regulator
				g003970_1_000001	esaR	Transcriptional activator protein EsaR
				g004121	NA	Methyl-accepting chemotaxis protein 1
				g004165	NA	HTH cro/C1-type domain-containing protein
				g004215_000001	hicB	HicB-like domain-containing protein
				g004461_000003	galB	4-oxalmesaconate hydratase
				g004551_1_000001	NA	4-hydroxybenzoate transporter
				g004557_000002	gckA	Glycerate kinase
				g004567_000001	NA	Conserved uncharacterized protein
				g004570_000001	NA	Hydroxyacid dehydrogenase
				g004682_000002	NA	Citrate transporter
				g004856_000002	NA	Gluconolactonase
				g005211_000004	NA	Catechol 1%2C2-dioxygenase
				g005224_000003	NA	Transcriptional regulator%2C LysR family
				g006020_000002	NA	MFS transporter
				g006112_000003	NA	Glyoxalase
				g006143_000003	yesE	Nuclear transport factor 2 family protein
				g006302_000003	lysR	Transcriptional regulator%2C LysR family
				g006416_000002	NA	4-hydroxythreonine-4-phosphate dehydrogenase
				g007004_000003	hipB	Putative transcriptional regulator
				g007098_000002	NA	GNAT family N-acetyltransferase
				g007549_000002	NA	hypothetical protein
				g008015_000002	NA	Carbon-nitrogen hydrolase family protein
				g008171_000002	NA	hypothetical protein
				g008174_000001	NA	DUF305 domain-containing protein
				g009165_000002	NA	40-residue YVTN family beta-propeller repeat protein
				g009177_000002	NA	Phenylacetate-coenzyme A ligase
				g009339_000002	NA	DUF1311 domain-containing protein
				g009790_000005	NA	Phage tail assembly protein
				g013139_000002	NA	hypothetical protein
				g013447_000003	NA	hypothetical protein
				g013869_000006	NA	UvrD-helicase domain-containing protein
				g016633_000003	NA	hypothetical protein
piersonii 1	genes absent in other cluster	5	172	g000005_5_000032	malK	Lactose transport ATP-binding protein LacK
				g000008_6_000054	xylG	Ribose import ATP-binding protein RbsA
				g000011_1_000008	ompC	Outer membrane pore protein E
				g000023_1_000001	NA	FI
				g000023_2	NA	PhageMin-Tail domain-containing protein
				g000027_2_000001	NA	DUF1471 domain-containing protein
				g000035_2	cccA	Cytochrome C
				g000036_2_000053	lysR	Uncharacterized HTH-type transcriptional regulator ynfL
				g000040_4_000015	cobA%2CcysG	Siroheme synthase
				g000046_1_000010	acrB	Multidrug resistance protein MdtC
				g000047	gpD	Phage late control D family protein
				g000050_000003	NA	Ion-translocating oxidoreductase complex subunit C
				g000054	NA	Phage repressor protein
				g000064_1_000001	yhbS	GCN5-related N-acetyltransferase
				g000065_1_000001	NA	A
				g000068_2_000002	fimB	Integrase
				g000070_1_000009	NA	J
				g000071_1_000006	NA	GPW-gp25 domain-containing protein
				g000080_2_000001	NA	Phage integrase family protein
				g000081_1_000013	rbsB	HTH-type transcriptional repressor purR
				g000084_000001	NA	Late control protein B
				g000096_1_000001	lysR	LysR family transcriptional regulator
				g000096_2	lysR	D-malate degradation protein R
				g000102_1_000001	rrrD	Lysozyme
				g000108_000001	gpI	Tail protein I
				g000117_2_000005	gabD	Succinate-semialdehyde dehydrogenase (NADP(+))
				g000117_3	gabD	Succinate-semialdehyde dehydrogenase
				g000121_1_000016	gabT	4-aminobutyrate aminotransferase
				g000129_2_000001	NA	Phage baseplate assembly protein V
				g000137	NA	DUF2732 domain-containing protein
				g000152_1_000006	srfB	Virulence effector protein SrfB
				g000204_2_000018	dppC	Dipeptide transport system permease protein DppC
				g000232_1_000003	NA	Phage tail assembly chaperone proteins%2C E%2C or 41 or 14
				g000259_2_000002	NA	EamA family transporter
				g000261_2_000002	NA	SDR family oxidoreductase
				g000266	NA	Phage tail protein
				g000268_000003	phnE	Phosphonate ABC transporter%2C permease protein PhnE
				g000355_1_000001	lysR	Transcriptional regulator
				g000362_000001	NA	Streptogramin lyase
				g000372_1_000001	gpX	Phage tail protein
				g000411_1_000015	mrdA	Peptidoglycan D%2CD-transpeptidase MrdA
				g000433_000002	hrpB	ATP-dependent RNA helicase hrpB
				g000474_1_000001	NA	Cupin domain-containing protein
				g000485_1_000003	araJ	Multidrug efflux system protein
				g000499_2	NA	Phage tail protein
				g000502_000002	vapC	Ribonuclease VapC
				g000503_1_000001	NA	hypothetical protein
				g000514_000002	cydD	ABC-type xenobiotic transporter
				g000598_1_000001	arsR	Arsenical resistance operon repressor ArsR
				g000617_2	spoIVCA	DNA-invertase hin
				g000622_000001	NA	hypothetical protein
				g000699_1_000003	fepD	Ferrichrome transport system permease protein fhuB
				g000757_1_000004	araH	ABC transporter permease
				g000826_1_000001	fepB	Fe(3+)-hydroxamate ABC transporter substrate-binding protein FhuD
				g000884	yurZ	Carboxymuconolactone decarboxylase
				g000899_000003	ntrY	Histidine kinase
				g000960_2	NA	Bcr/CflA family efflux transporter
				g001027_000002	yigB	Uncharacterized HAD-hydrolase
				g001032_000002	rimI	Bifunctional protein NCOAT
				g001033_000002	phnN	Ribose 1%2C5-bisphosphate phosphokinase PhnN
				g001103_000003	phnG	Phosphonate C-P lyase system protein PhnG
				g001188_000002	yliI	Soluble aldose sugar dehydrogenase yliI
				g001199_2_000029	NA	transaldolase B
				g001236_1_000005	NA	Acetone carboxylase beta subunit
				g001246_2_000007	nCS2	Inner membrane protein YieG
				g001271_1_000003	cutS	Aldehyde oxidase small subunit
				g001289	NA	hypothetical protein
				g001338_000002	phnP	Phosphonate metabolism protein PhnP
				g001374_1_000001	NA	Acetone carboxylase alpha subunit
				g001400_000002	ompR	putative transcriptional regulator
				g001417_000003	yaaA	UPF0246 protein Pvag_0065
				g001453_1_000005	adhE	Aldehyde dehydrogenase
				g001455_1_000003	adhE	Aldehyde dehydrogenase
				g001485_1_000001	lexA	LexA family transcriptional regulator
				g001494_000003	NA	Spermine/spermidine acetyltransferase
				g001508_1_000001	NA	Protease FtsH-inhibitory lysogeny factor CIII
				g001596_000001	NA	hypothetical protein
				g001671_000001	NA	hypothetical protein
				g001684_000001	vagC	AbrB/MazE/SpoVT family DNA-binding domain-containing protein
				g001701	fba	Ketose-bisphosphate aldolase
				g001704_1_000004	herA	DUF853 domain-containing protein
				g001715_000003	araJ	Putative multidrug resistance protein MdtD
				g001749_2	yigB	haloacid dehalogenase type II
				g001837_000003	NA	Short-chain dehydrogenase/reductase SDR
				g001842_000002	mpaA	Murein peptide amidase A
				g001892_1_000005	NA	Major tail tube protein FII
				g001990_000003	phnL	Lipoprotein-releasing system ATP-binding protein LolD
				g002037_000001	trmR	O-methyltransferase MdmC
				g002045_000001	phnH	Phosphonate C-P lyase system protein PhnH
				g002144_1_000004	NA	DUF3313 domain-containing protein
				g002211_2_000002	NA	MFS transporter
				g002295_1_000003	ddpA	Putative ABC transport system%2C periplasmic solute-binding protein
				g002312_000003	rnfD	Ion-translocating oxidoreductase complex subunit D
				g002326_000003	phnI	Carbon-phosphorus lyase complex subunit
				g002342_1_000003	phnF	Phosphonate metabolism transcriptional regulator PhnF
				g002375_000001	NA	hypothetical protein
				g002388_1_000003	ldcC	Lysine decarboxylase
				g002399_000003	dgt	Deoxyguanosinetriphosphate triphosphohydrolase
				g002441	NA	NmrA family transcriptional regulator
				g002466_000003	ahpA	Protein smp
				g002487_000001	NA	hypothetical protein
				g002517_000002	dadA	Gamma-glutamylputrescine oxidoreductase
				g002523_000002	aes	Abhydrolase-3 domain-containing protein
				g002619_000001	cutB	Aldehyde oxidase medium subunit
				g002644_000003	mtnB	Methylthioribulose-1-phosphate dehydratase
				g002689_000004	ilvB	Thiamine pyrophosphate-requiring protein
				g002709_000003	phnM	Alpha-D-ribose 1-methylphosphonate 5-triphosphate diphosphatase
				g002807_000004	hemL	Glutamate-1-semialdehyde 2%2C1-aminomutase
				g002812_000004	moaA	GTP 3'%2C8-cyclase
				g002839_000002	budA	Alpha-acetolactate decarboxylase
				g002883_1_000005	phnC	Phosphonates import ATP-binding protein phnC
				g002896_000003	gsiA	Putative ABC transport system%2C ATP-binding protein
				g002914_000002	lamB	Maltoporin
				g002947_000002	sirB1	Transglut-core2 domain-containing protein
				g002962	cysC	Adenylyl-sulfate kinase
				g003147_1_000005	mviM	Putative oxidoreductase yjhC
				g003159_000003	cbl	Transcriptional regulator Cbl
				g003171_000003	phnD	Phosphonate ABC transporter%2C periplasmic component
				g003229_1_000007	alsS	Acetolactate synthase large subunit
				g003314_000003	NA	hypothetical protein
				g003378_000004	trpS	Tryptophan--tRNA ligase
				g003392_000003	dppC	DNA-directed RNA polymerase subunit alpha
				g003616_000003	pqqC	Pyrroloquinoline-quinone synthase
				g003624_1_000001	NA	hypothetical protein
				g003663_000003	NA	Bacteriophage holin family HP1
				g003678_000001	fba	Ketose-bisphosphate aldolase
				g003727_000004	phnJ	Alpha-D-ribose 1-methylphosphonate 5-phosphate C-P lyase
				g003830_000001	fabG	Diacetyl reductase [(S)-acetoin forming]
				g003831_1_000005	lysR	HTH-type transcriptional activator AaeR
				g003901_000002	bglG	LicR
				g003905_000003	phnK	Glutathione import ATP-binding protein GsiA
				g003921_2	NA	hypothetical protein
				g003927	ugpB	Putative ABC transport system%2C periplasmic solute-binding protein yurO
				g003985_2_000012	lrp	Leucine-responsive regulatory protein Lrp
				g004042_000004	NA	RbsC
				g004070_000004	dppB	YliC
				g004203	ptsN	PTS EIIA type-2 domain-containing protein
				g004215_000001	hicB	HicB-like domain-containing protein
				g004310_000003	tsf	Elongation factor Ts
				g004429_000003	nagC	Glucokinase
				g004447_000004	rbsB	ABC-type sugar transport system%2C periplasmic component
				g004525_000002	NA	hypothetical protein
				g004543_000002	NA	MFS transporter
				g004634	NA	hypothetical protein
				g004701_000001	NA	LysR family transcriptional regulator
				g004711_000003	ugpA	ABC transmembrane type-1 domain-containing protein
				g004752_000001	NA	Ribosome association toxin RatA
				g004858_000003	frwC	PTS fructose transporter subunit IIC
				g004870_000005	dppB	ABC transmembrane type-1 domain-containing protein
				g004896_000002	ugpE	Sugar ABC transporter permease protein AraQ
				g004988_000002	eMpr	DNA/RNA non-specific endonuclease
				g005203_000005	NA	Transcriptional regulator%2C LysR family
				g005209_000002	NA	Zinc-binding dehydrogenase
				g005365	frwB	PTS EIIB type-2 domain-containing protein
				g005441_000005	rpsB	30S ribosomal protein S2
				g005456_2	NA	undecaprenyl-diphosphatase
				g005470_000002	NA	Antibiotic biosynthesis monooxygenase
				g005723_000001	NA	Antibiotic biosynthesis monooxygenase
				g005848_1_000001	NA	LysR family transcriptional regulator
				g006026_000004	tdh	S-(Hydroxymethyl)glutathione dehydrogenase
				g006952_000002	NA	Adhesin
				g007158_000002	NA	zinc-ribbon-2 domain-containing protein
				g007285_000003	ptsG	PTS system glucose-specific EIICBA component PtsG
				g007487_000002	NA	hypothetical protein
				g007848	NA	Beta-lactamase domain-containing protein
				g008282	NA	hypothetical protein
				g009023_000001	NA	hypothetical protein
				g009222	sdaC	AAA family ATPase
				g009724_000004	NA	putative lactoylglutathione lyase
				g010845	NA	Serine protease inhibitor ecotin
				g011275_000002	NA	hypothetical protein
				g018203_000006	NA	hypothetical protein
piersonii 2	absent in other clusters	1	116	g000001_8_000061	tar	Methyl-accepting chemotaxis protein
				g000006_7	dppD	ABC transporter ATP-binding protein
				g000022_2	NA	Phage portal protein%2C PBSX family
				g000123_1_000001	NA	RNAse-A-bac domain-containing protein
				g000235_1_000002	tli1	DUF3304 domain-containing protein
				g000235_2_000186	NA	Lipoprotein
				g000566_2_000008	NA	ABC-type nitrate/sulfonate/bicarbonate transport system%2C ATPase component
				g000585_000002	NA	Metal-dependent hydrolase
				g000705_000001	otsA	Alpha%2Calpha-trehalose-phosphate synthase [UDP-forming] OtsA
				g001151_1_000001	NA	hypothetical protein
				g001278_1_000003	dsbG	Thioredoxin-like-fold domain-containing protein
				g001284	NA	hypothetical protein
				g001371_000001	argE	Acetylornithine deacetylase
				g002021_1_000009	hisM	Putative ABC transport system%2C permease protein
				g002357_2_000076	NA	Phage regulatory protein CII (CP76)
				g002528_000003	NA	Sulfate starvation-induced protein 7
				g002625	NA	4%2C5-dihydroxyphthalate decarboxylase
				g002642_000001	NA	Putative Ntn-hydrolase superfamily protein
				g003212_2_000012	NA	PerC family transcriptional regulator
				g003212_3	NA	PerC family transcriptional regulator
				g003488_000001	NA	CdiI-2 domain-containing protein
				g003527_1_000001	NA	Helix-turn-helix domain-containing protein
				g003662_000001	NA	DUF2633 domain-containing protein
				g003740_2	NA	hypothetical protein
				g003781_1_000001	NA	Fimbria/pilus outer membrane usher protein
				g003799	fimB	Integrase
				g003872_2_000017	NA	DUF4160 domain-containing protein
				g004068_000002	NA	ABC-type nitrate/sulfonate/bicarbonate transport system%2C permease component
				g004096_1_000001	NA	DUF1493 domain-containing protein
				g004157_2	NA	LysR family transcriptional regulator
				g004347_000003	ridA	Enamine deaminase RidA (YjgF/YER057c/UK114 family)
				g004431_000001	NA	Fimbrial protein
				g004526	NA	type II toxin-antitoxin system CcdA family antitoxin
				g004695_1_000003	NA	Cysteine synthase A
				g004833	NA	Restriction endonuclease subunit S
				g004969	NA	Antitoxin
				g005030_000003	NA	ABC transporter substrate-binding protein
				g005521	NA	hypothetical protein
				g005548_1_000004	hsdM	Site-specific DNA-methyltransferase (adenine-specific)
				g005707	NA	Toxin HigB-2
				g005752_000003	NA	Type I restriction enzyme R Protein
				g005814	NA	Integrase
				g005988	NA	acyltransferase
				g006169	NA	Cytotoxic protein CcdB
				g006200_000001	NA	AlpA family phage regulatory protein
				g006273_000002	NA	DUF4268 domain-containing protein
				g006383_000001	NA	hypothetical protein
				g006464_000001	NA	DUF2442 domain-containing protein
				g006630	hisJ	Cystine-binding periplasmic protein FliY
				g006651_000003	mig-5	Carbonic anhydrase
				g007098_000002	NA	GNAT family N-acetyltransferase
				g007242_000004	NA	hypothetical protein
				g007723_000004	hepA	Helicase%2C SNF2 family
				g007943_000003	NA	phosphoadenosine phosphosulfate reductase family protein
				g008035_000004	ompA	OmpA-like domain-containing protein
				g008224_000001	NA	DUF1493 domain-containing protein
				g008275	NA	Antitoxin
				g008421_000003	NA	EH-Signature domain-containing protein
				g009856_000003	NA	hypothetical protein
				g010643_000003	NA	helix-turn-helix domain-containing protein
				g010907_2	NA	single-stranded DNA-binding protein
				g011111_000003	NA	hypothetical protein
				g011121_000003	NA	transcriptional regulator
				g011879_000002	NA	ThiF domain-containing protein
				g012561_3_000012	NA	hypothetical protein
				g012786_000002	NA	DNA-pol3-beta-2 domain-containing protein
				g012831_000001	NA	hypothetical protein
				g013235_000001	NA	lipase chaperone
				g013241_000003	NA	type II toxin-antitoxin system RelE/ParE family toxin
				g013841_000005	NA	EstP
				g013907_000005	NA	5-methylcytosine-specific restriction related enzyme
				g014651_000002	NA	Major facilitator superfamily protein
				g014757_000002	NA	Uknown
				g015099_000001	NA	Bacteriophage protein
				g015498_000001	NA	hypothetical protein
				g015742_000002	NA	Hydrolase
				g015837_000001	NA	Winged helix-turn-helix transcriptional regulator
				g016089_000001	NA	hypothetical protein
				g016442_000003	NA	Flavin-Reduct domain-containing protein
				g016605_000003	NA	hypothetical protein
				g016837	NA	hypothetical protein
				g017940_000002	NA	hypothetical protein
				g018791_000006	NA	ATP-binding cassette domain-containing protein
				g018821_000006	NA	Peptidase S8 and S53%2C subtilisin%2C kexin%2C sedolisin
				g019464_000006	NA	PTS sugar transporter
				g020399_000006	NA	Beta-ketoacyl-ACP synthase II
				g020838_000006	NA	ATP-dependent zinc metalloprotease FtsH 4
				g020980_000006	NA	hypothetical protein
				g021411_000006	NA	hypothetical protein
				g021460_000006	NA	Aldo/keto reductase
				g021871_000006	NA	hypothetical protein
				g021963_000006	NA	hypothetical protein
				g022644_000006	NA	hypothetical protein
				g022708_000006	NA	Histidine biosynthesis protein
				g022879_000006	NA	hypothetical protein
				g023255_000006	NA	DUF4123 domain-containing protein
				g023317_000006	NA	HTH deoR-type domain-containing protein
				g024122_000006	NA	hypothetical protein
				g025682_000006	NA	hypothetical protein
				g027009_000006	NA	hypothetical protein
				g028865_000006	NA	hypothetical protein
				g029574_000006	NA	hypothetical protein
				g029978_000006	NA	Acyl carrier protein
				g030399_000006	NA	hypothetical protein
				g030499_000006	NA	hypothetical protein
				g031049_000006	NA	hypothetical protein
				g031435_000006	NA	hypothetical protein
				g031528_000006	NA	hypothetical protein
				g032317_000006	NA	hypothetical protein
				g032409_000006	NA	hypothetical protein
				g032837_000006	NA	hypothetical protein
				g032932_000006	NA	hypothetical protein
				g033111_000006	NA	hypothetical protein
				g033112_000006	NA	hypothetical protein
				g033553_000006	NA	hypothetical protein
				g033573_000006	NA	hypothetical protein
endophytica 1	absent in other clusters	3	4	g004998_2	NA	Citrate transporter
				g008653_000003	NA	hypothetical protein
				g010193_000005	NA	2-C-methyl-D-erythritol 4-phosphate cytidylyltransferase
				g015494_000002	NA	GIY-YIG nuclease family protein
endophytica 2	absent in other clusters	2	9	g004225_000002	NA	Toxin
				g005522_1_000001	NA	hypothetical protein
				g008635_000003	NA	Bro-N domain-containing protein
				g010652_000001	NA	Rha family transcriptional regulator
				g011341_000002	NA	hypothetical protein
				g031337_000006	NA	hypothetical protein
				g004998_2	NA	Citrate transporter
				g008653_000003	NA	hypothetical protein
				g010193_000005	NA	2-C-methyl-D-erythritol 4-phosphate cytidylyltransfer
endophytica 3	absent in othe clusters	1	255	g005082_000002	NA	DUF2786 domain-containing protein
				g005143_2	NA	DUF5405 domain-containing protein
				g005169_2	escV	Secretion system apparatus protein SsaV
				g005240	NA	Protein TonB
				g005289_000001	NA	Phage tail protein
				g005301	NA	DUF3168 domain-containing protein
				g005317_000001	NA	DUF4035 domain-containing protein
				g005318_000002	NA	hypothetical protein
				g005458_000002	NA	hypothetical protein
				g005508	NA	head-tail connector protein
				g005553_000004	NA	Sporadically distributed%2C TIGR04141 family protein
				g005659_2	NA	lysozyme
				g005715	NA	Transcriptional regulator
				g005832_000003	NA	EamA domain-containing membrane protein RarD
				g005924_1_000002	NA	Phage tail tube protein
				g005954_2	NA	hypothetical protein
				g006139	NA	MarR family transcriptional regulator
				g006163_000001	NA	Head-tail adaptor
				g006199_000001	NA	DUF2724 domain-containing protein
				g006256	NA	HlyD family secretion protein
				g006412	NA	antitermination protein
				g006472_1_000001	NA	helix-turn-helix domain-containing protein
				g006674_000001	NA	hypothetical protein
				g006695_000001	NA	hypothetical protein
				g006755_1_000001	NA	DUF6404 domain-containing protein
				g006766_000002	NA	DUF6678 domain-containing protein
				g006803_000001	NA	DUF2732 domain-containing protein
				g006855_000001	NA	lipase family protein
				g006859_000002	ymfN	Putative terminase large subunit
				g006863_000001	NA	phospholipase
				g006900_000001	NA	Glycosaminoglycan attachment site
				g006946_000003	NA	Replication initiator protein
				g007123_000003	NA	hypothetical protein
				g007177	NA	DUF3850 domain-containing protein
				g007215	NA	hypothetical protein
				g007240_000001	NA	S8 family serine peptidase
				g007260_000003	NA	ATP-binding protein
				g007346_000002	NA	Protein adenylyltransferase
				g007478_000002	NA	Terminase
				g007512	NA	response regulator transcription factor
				g007551_000002	NA	Phage tail protein
				g007658_000002	NA	Holin
				g007753_000002	NA	Phage tail protein (Tail_P2_I)
				g007847_000003	NA	Baseplate-J domain-containing protein
				g008039_000002	NA	hypothetical protein
				g008158_000002	NA	DNA-binding protein
				g008214_000002	NA	hypothetical protein
				g008245	NA	hypothetical protein
				g008251_1_000003	NA	hypothetical protein
				g008324	NA	hypothetical protein
				g008399_000003	NA	phage tail tape measure protein
				g008526_000003	NA	DUF2586 domain-containing protein
				g008566_000002	NA	Phage major capsid protein%2C P2 family
				g008661_1_000005	NA	Phage capsid protein
				g008661_2_000024	NA	GPO family capsid scaffolding protein
				g008780_000001	NA	Putative bacterial nucleoid DNA-binding protein
				g008855	NA	M15 family peptidase
				g008902_000001	NA	hypothetical protein
				g008914_000004	NA	DUF2590 domain-containing protein
				g009311_000004	NA	Phage portal protein
				g009507_000003	NA	Phage virion morphogenesis family
				g009687_000003	NA	Head completion protein
				g009803_000003	NA	hypothetical protein
				g009881_000001	NA	hypothetical protein
				g009896_000002	NA	hypothetical protein
				g009986_000002	NA	hypothetical protein
				g010077_000003	NA	Phage terminase small subunit P27 family
				g010648	NA	hypothetical protein
				g010915_000004	NA	DUF2597 domain-containing protein
				g011167_000002	NA	putative phage tail assembly chaperone
				g011192_000002	NA	hypothetical protein
				g011901_000001	NA	type VI secretion protein
				g012229	NA	DUF2971 domain-containing protein
				g012581	ssaR	Flagellar biosynthetic protein FliP
				g012963_000002	NA	hypothetical protein
				g013016_000001	NA	hypothetical protein
				g013336	escS	EscS/YscS/HrcS family type III secretion system export apparatus protein
				g013371_000003	NA	hypothetical protein
				g013479	NA	EscF/YscF/HrpA family type III secretion system needle major subunit
				g013805_000003	NA	AAA family ATPase
				g013950_000001	NA	hypothetical protein
				g014043	NA	AAA family ATPase
				g014295	NA	TIR domain-containing protein
				g014538_000004	NA	hypothetical protein
				g014639_000004	NA	type I restriction enzyme HsdR N-terminal domain-containing protein
				g014946_000003	NA	phage major capsid protein%2C P2 family
				g015282_000001	NA	SMEK domain-containing protein
				g016241	NA	hypothetical protein
				g016277_000001	NA	hypothetical protein
				g016987_000003	NA	hypothetical protein
				g017229_000001	NA	hypothetical protein
				g017469_000001	NA	hypothetical protein
				g017698_000004	NA	hypothetical protein
				g018599_000006	NA	hypothetical protein
				g018686_000006	NA	M60 family metallopeptidase
				g018996_000006	NA	AAA family ATPase
				g019037_000006	NA	hypothetical protein
				g019118_000006	NA	DUF4365 domain-containing protein
				g019610_000006	NA	EscC/YscC/HrcC family type III secretion system outer membrane ring protein
				g020055_000006	NA	type III secretion system translocon subunit SctE
				g020429_000006	NA	type III secretion system inner membrane ring subunit SctD
				g020514_000006	NA	hypothetical protein
				g021009_000006	NA	hypothetical protein
				g021198_000006	NA	hypothetical protein
				g021248_000006	NA	EscU/YscU/HrcU family type III secretion system export apparatus switch protein
				g021342_000006	NA	TyeA family type III secretion system gatekeeper subunit
				g021681_000006	NA	Abi family protein
				g021845_000006	NA	FliM/FliN family flagellar motor switch protein
				g022205_000006	NA	hypothetical protein
				g022484_000006	NA	fimbrial protein
				g022703_000006	NA	hypothetical protein
				g023037_000006	NA	hypothetical protein
				g023038_000006	NA	winged helix-turn-helix domain-containing protein
				g023039_000006	NA	type III secretion system export apparatus subunit SctT
				g023089_000006	NA	hypothetical protein
				g023254_000006	NA	type III secretion inner membrane ring lipoprotein SctJ
				g023501_000006	NA	hypothetical protein
				g023754_000006	NA	DUF4145 domain-containing protein
				g023820_000006	NA	hypothetical protein
				g023843_000006	NA	response regulator
				g023844_000006	NA	CPBP family intramembrane metalloprotease
				g024020_000006	NA	hypothetical protein
				g024118_000006	NA	hypothetical protein
				g024299_000006	NA	hypothetical protein
				g024452_000006	NA	secretion protein EspA
				g024468_000006	NA	hypothetical protein
				g024670_000006	NA	Type III secretion system subunit
				g025331_000006	NA	hypothetical protein
				g025405_000006	NA	hypothetical protein
				g025476_000006	NA	hypothetical protein
				g025679_000006	NA	leucine-rich repeat domain-containing protein
				g025850_000006	NA	hypothetical protein
				g026094_000006	NA	GNAT family N-acetyltransferase
				g026199_000006	NA	hypothetical protein
				g026350_000006	NA	hypothetical protein
				g026382_000006	NA	hypothetical protein
				g026413_000006	NA	transglycosylase SLT domain-containing protein
				g026414_000006	NA	hypothetical protein
				g026490_000006	NA	type III secretion system chaperone
				g026611_000006	NA	CaiF/GrlA family transcriptional regulator
				g026814_000006	NA	CesT family type III secretion system chaperone
				g026848_000006	NA	Type III secretion system regulator (LcrR)
				g026849_000006	NA	hypothetical protein
				g026893_000006	NA	hypothetical protein
				g027177_000006	NA	hypothetical protein
				g027293_000006	NA	hypothetical protein
				g027414_000006	NA	hypothetical protein
				g027445_000006	NA	hypothetical protein
				g027521_000006	NA	hypothetical protein
				g027641_000006	NA	hypothetical protein
				g027897_000006	NA	type III secretion system inner rod subunit SctI
				g028041_000006	NA	hypothetical protein
				g028384_000006	NA	hypothetical protein
				g028794_000006	NA	hypothetical protein
				g028859_000006	NA	hypothetical protein
				g028860_000006	NA	hypothetical protein
				g029403_000006	NA	hypothetical protein
				g029822_000006	NA	Type III secretion system%2C cytoplasmic E component of needle
				g029974_000006	NA	hypothetical protein
				g030495_000006	NA	hypothetical protein
				g030944_000006	NA	hypothetical protein
				g031247_000006	NA	hypothetical protein
				g031738_000006	NA	hypothetical protein
				g031739_000006	NA	hypothetical protein
				g032034_000006	NA	hypothetical protein
				g032035_000006	NA	hypothetical protein
				g032403_000006	NA	hypothetical protein
				g032404_000006	NA	hypothetical protein
				g032637_000006	NA	hypothetical protein
				g032833_000006	NA	hypothetical protein
				g033107_000006	NA	hypothetical protein
				g000015_2_000005	NA	transposase
				g000062_2	NA	DUF1173 domain-containing protein
				g000066_1_000009	NA	DNA-binding protein
				g000073_3_000021	NA	phage regulatory CII family protein
				g000080_2_000001	NA	Phage integrase family protein
				g000090_1_000001	NA	hypothetical protein
				g000097_2	NA	ash family protein
				g000101	NA	hypothetical protein
				g000135_2_000007	NA	Dam family site-specific DNA-(adenine-N6)-methyltransferase
				g000153	NA	conserved phage C-terminal domain-containing protein
				g000158	NA	tail fiber domain-containing protein
				g000170_2_000001	NA	hypothetical protein
				g000176_2_000003	NA	HNHc domain-containing protein
				g000196_000001	NA	hypothetical protein
				g000272_1_000001	fimB	hypothetical protein
				g000435_2	NA	Terminase
				g000439_1_000006	NA	Glycosyltransferase
				g000688_000001	NA	hypothetical protein
				g000744_1_000003	NA	Fibronectin type-III domain-containing protein
				g000843_000003	xerC	Phage integrase family protein
				g000974	NA	Putative NLP/P60 protein
				g000990_1_000001	NA	DUF1317 domain-containing protein
				g001404	iolE	Myo-inosose-2 dehydratase
				g001514	NA	ABC-type xenobiotic transporter
				g001529_1_000002	NA	Phage baseplate protein
				g001542_1_000003	NA	Putative phage minor tail protein L
				g001571_1_000001	NA	hypothetical protein
				g001577_1_000003	NA	YmfQ family protein
				g001580_2	NA	hypothetical protein
				g001601_3	NA	hypothetical protein
				g001677_000002	NA	Crossover junction endodeoxyribonuclease rusA
				g001877_2_000001	NA	hypothetical protein
				g002062_000002	NA	His-Xaa-Ser system protein HxsD
				g002196_1_000005	NA	DNA circularization protein
				g002263	NA	Antitermination Q family protein
				g002357_1_000001	NA	Phage regulatory protein CII (CP76)
				g002474_000001	NA	Baseplate assembly protein
				g002486_1_000002	NA	Phage GP46 family protein
				g002572_1_000003	NA	HNH endonuclease
				g002573_000001	NA	phage tail protein
				g002638_2_000004	hyi	Hydroxypyruvate isomerase
				g002686_1_000001	gpL	Phage tail sheath subtilisin-like domain-containing protein
				g002707_1_000003	NA	5 protein
				g002707_2_000002	NA	Phage major capsid protein
				g002881_000001	NA	hypothetical protein
				g002929_000003	hxsC	Radical SAM core domain-containing protein
				g002981_1_000001	NA	phage head closure protein
				g003020_000003	hxsB	His-Xaa-Ser system radical SAM maturase HxsB
				g003082_1_000001	NA	hypothetical protein
				g003160_2_000024	mviM	Oxidoreductase domain-containing protein
				g003181_1_000001	NA	ATP-dependent Clp protease proteolytic subunit
				g003196_2_000002	NA	Lambda tail assembly I
				g003216_2	NA	mRNA interferase HigB
				g003525_1_000005	NA	DUF5375 domain-containing protein
				g003776_000001	NA	hypothetical protein
				g003783_000002	NA	tyrosine-type recombinase/integrase
				g003827_1_000001	NA	Plasmid partitioning protein
				g003834_000002	NA	Pimeloyl-ACP methyl ester carboxylesterase
				g003890_1_000003	NA	hypothetical protein
				g003892_000002	NA	DUF4224 domain-containing protein
				g003928_1_000002	NA	Portal protein GP3
				g003946_1_000002	NA	Baseplate protein
				g003981	NA	hypothetical protein
				g004085_000004	hxsA	His-Xaa-Ser repeat protein HxsA
				g004086	NA	Glutathione S-transferase
				g004090	NA	hypothetical protein
				g004104_1_000001	NA	head-tail connector protein
				g004130_000002	araJ	Sugar porter family MFS transporter
				g004136_000001	NA	sel1 repeat family protein
				g004257	NA	Phage tail tape measure protein
				g004333_1_000003	NA	Hypothetical phage protein
				g004380_2	NA	Helicase
				g004388_1_000005	ymfN	Putative phage terminase%2C large subunit
				g004405_000001	citS	Citrate/malate transporter CimH
				g004521_2	NA	Protein CopB
				g004527	NA	Phage tail tape measure protein
				g004713_000002	NA	DNA-binding transcriptional LysR family regulator
				g004734_1_000001	NA	Phage tail protein
				g004745_000001	NA	TetR/AcrR family transcriptional regulator
				g004782_1_000001	NA	Phage tail assembly protein
				g004901	NA	hypothetical protein
				g004916_3	NA	fimbrial protein
				g004931_000002	NA	Phage terminase%2C small subunit%2C P27 family
				g005004_000001	NA	hypothetical protein
endophytica 4	absent in other clusters	1	545	g013941	NA	hypothetical protein
				g013949_000002	NA	GAF domain-containing protein
				g014000_000005	NA	Type II secretion system secretin GspD
				g014068_000001	NA	DNA helicase
				g014078	NA	hypothetical protein
				g014305_000005	NA	N-acetylglucosamine-binding protein GbpA
				g014323_000001	NA	Putative transcriptional regulator
				g014398_000003	NA	hypothetical protein
				g014447_000003	NA	Big-13 domain-containing protein
				g014605_000004	NA	General secretion pathway protein F
				g014715_000005	NA	Putative oxidoreductase
				g014830_000002	NA	CDP-glycerol glycerophosphotransferase family protein
				g014891_000003	NA	hypothetical protein
				g015016_000005	NA	ABC-type dipeptide/oligopeptide/nickel transport system%2C permease component
				g015053_1_000010	NA	Nuclear transport factor 2 family protein
				g015057_000001	NA	hypothetical protein
				g015094_000003	NA	Putative TIM-barrel fold metal-dependent hydrolase
				g015240_000002	NA	NAD(P)H azoreductase
				g015313_000003	NA	Type II secretion system minor pseudopilin GspK
				g015318_000001	NA	hypothetical protein
				g015506_000003	NA	Tetratricopeptide repeat protein
				g015591_000002	NA	Capsular polysaccharide synthesis protein
				g015840_000002	NA	hypothetical protein
				g016039	NA	Response regulator transcription factor
				g016068_000005	NA	Response regulator containing a CheY-like receiver domain and an HTH DNA-binding domain
				g016124_000002	NA	hypothetical protein
				g016271	NA	hypothetical protein
				g016316_000004	NA	Type II secretion system protein J
				g016347_000005	NA	hypothetical protein
				g016482_000003	NA	T2SSC domain-containing protein
				g016563_000004	NA	Type II secretion system protein
				g016599_000002	NA	HTH hxlR-type domain-containing protein
				g016652_000003	NA	Type II secretion system protein M
				g016678_000003	NA	hypothetical protein
				g016689_000005	NA	HNH endonuclease
				g016744_000004	NA	Toxin YafO
				g016756_000001	NA	GNAT family N-acetyltransferase
				g016956_000003	NA	Type II secretion system pilot lipoprotein GspS
				g016972_000001	NA	hypothetical protein
				g017033_000003	NA	Type II secretion system protein I
				g017170	NA	TrbM
				g017183_000003	NA	hypothetical protein
				g017254_000003	NA	hypothetical protein
				g017358	NA	hypothetical protein
				g017543_000004	NA	hypothetical protein
				g017603_000002	NA	hypothetical protein
				g017852_000002	NA	2-hydroxymuconate tautomerase
				g017884	NA	hypothetical protein
				g018164_000004	NA	hypothetical protein
				g018445_000006	NA	Autotransporter domain-containing protein
				g018490_000006	NA	Glycosyltransferase
				g018645_000006	NA	ATP-dependent helicase HepA
				g018679_000006	NA	P-loop-TraG domain-containing protein
				g018713_000006	NA	hypothetical protein
				g018780_000006	NA	Big-13 domain-containing protein
				g018799_000006	NA	hypothetical protein
				g018824_000006	NA	DNA topoisomerase
				g018851_000006	NA	ATP-binding protein
				g018898_000006	NA	TraM recognition domain-containing protein
				g018915_000006	NA	ABC-type xenobiotic transporter
				g019180_000006	NA	ATP-binding protein
				g019319_000006	NA	hypothetical protein
				g019413_000006	NA	hypothetical protein
				g019503_000006	NA	Sugar hydrolase
				g019615_000006	NA	4-hydroxyphenylacetate 3-monooxygenase
				g019849_000006	NA	MFS transporter
				g019899_000006	NA	TolC family protein
				g020035_000006	NA	Bacterial conjugation TrbI-like protein
				g020099_000006	NA	Amidase
				g020326_000006	NA	PrpF protein
				g020417_000006	NA	Big-13 domain-containing protein
				g020472_000006	NA	HlyD family efflux transporter periplasmic adaptor subunit
				g020676_000006	NA	Alanine--glyoxylate aminotransferase family protein
				g020770_000006	NA	hypothetical protein
				g020788_000006	NA	SIR2-2 domain-containing protein
				g020990_000006	NA	hypothetical protein
				g021025_000006	NA	AbrB family transcriptional regulator
				g021065_000006	NA	ABC transporter permease
				g021294_000006	NA	Aldo/keto reductase
				g021393_000006	NA	hypothetical protein
				g021459_000006	NA	BMP family protein
				g021516_000006	NA	hypothetical protein
				g021547_000006	NA	CpaF family protein
				g021601_000006	NA	hypothetical protein
				g021980_000006	NA	SDR family oxidoreductase
				g022030_000006	NA	ABC transporter permease
				g022479_000006	NA	OmpA family
				g022554_000006	NA	hypothetical protein
				g022749_000006	NA	Helix-turn-helix domain-containing protein
				g022769_000006	NA	TrbG/VirB9 family P-type conjugative transfer protein
				g022964_000006	NA	hypothetical protein
				g023085_000006	NA	hypothetical protein
				g023115_000006	NA	hypothetical protein
				g023229_000006	NA	FadR family transcriptional regulator
				g023495_000006	NA	SDR family oxidoreductase
				g023496_000006	NA	hypothetical protein
				g023731_000006	NA	Flavodoxin/nitric oxide synthase
				g023819_000006	NA	Nucleotidyltransferase domain-containing protein
				g023913_000006	NA	hypothetical protein
				g024180_000006	NA	Peptidoglycan lytic exotransglycosylase
				g024207_000006	NA	hypothetical protein
				g024329_000006	NA	hypothetical protein
				g024365_000006	NA	hypothetical protein
				g024512_000006	NA	hypothetical protein
				g024690_000006	NA	hypothetical protein
				g024880_000006	NA	Nucleotidyltransferase family protein
				g024904_000006	NA	hypothetical protein
				g024941_000006	NA	hypothetical protein
				g025294_000006	NA	Type 1 fimbrial protein
				g025402_000006	NA	Type 1 fimbrial protein
				g025444_000006	NA	hypothetical protein
				g025579_000006	NA	Heme-binding protein
				g025580_000006	NA	Flavin reductase
				g025802_000006	NA	hypothetical protein
				g025845_000006	NA	hypothetical protein
				g025846_000006	NA	HNH endonuclease
				g025988_000006	NA	hypothetical protein
				g026054_000006	NA	hypothetical protein
				g026522_000006	NA	Response regulator transcription factor
				g026559_000006	NA	hypothetical protein
				g026640_000006	NA	Antirestriction protein
				g026777_000006	NA	hypothetical protein
				g026935_000006	NA	hypothetical protein
				g027042_000006	NA	Response regulator transcription factor
				g027174_000006	NA	hypothetical protein
				g027373_000006	NA	hypothetical protein
				g027636_000006	NA	hypothetical protein
				g027637_000006	NA	hypothetical protein
				g027713_000006	NA	hypothetical protein
				g028039_000006	NA	hypothetical protein
				g028224_000006	NA	hypothetical protein
				g028278_000006	NA	hypothetical protein
				g028431_000006	NA	hypothetical protein
				g028554_000006	NA	Helicase
				g028611_000006	NA	hypothetical protein
				g028734_000006	NA	hypothetical protein
				g029036_000006	NA	hypothetical protein
				g029188_000006	NA	hypothetical protein
				g029253_000006	NA	hypothetical protein
				g029387_000006	NA	hypothetical protein
				g029388_000006	NA	hypothetical protein
				g029557_000006	NA	hypothetical protein
				g029558_000006	NA	hypothetical protein
				g029959_000006	NA	hypothetical protein
				g030047_000006	NA	hypothetical protein
				g030132_000006	NA	hypothetical protein
				g030288_000006	NA	hypothetical protein
				g030289_000006	NA	hypothetical protein
				g030393_000006	NA	hypothetical protein
				g030485_000006	NA	hypothetical protein
				g030486_000006	NA	hypothetical protein
				g030487_000006	NA	hypothetical protein
				g030488_000006	NA	hypothetical protein
				g030828_000006	NA	hypothetical protein
				g030829_000006	NA	hypothetical protein
				g030830_000006	NA	hypothetical protein
				g030928_000006	NA	hypothetical protein
				g030929_000006	NA	hypothetical protein
				g031131_000006	NA	hypothetical protein
				g031821_000006	NA	hypothetical protein
				g031929_000006	NA	hypothetical protein
				g032018_000006	NA	hypothetical protein
				g032392_000006	NA	hypothetical protein
				g032621_000006	NA	hypothetical protein
				g032622_000006	NA	hypothetical protein
				g032728_000006	NA	hypothetical protein
				g032729_000006	NA	hypothetical protein
				g033016_000006	NA	hypothetical protein
				g033093_000006	NA	hypothetical protein
				g033324_000006	NA	hypothetical protein
				g033439_000006	NA	hypothetical protein
				g004783_1_000005	relB	RHH-type transcriptional regulator%2C rel operon repressor / antitoxin RelB
				g004787	NA	Toxin higB-1
				g004799_000002	NA	hypothetical protein
				g004812_000002	lhr	DEAD/DEAH box helicase
				g004841_000002	NA	Serine hydrolase
				g004882	lysR	LysR family transcriptional regulator
				g004904_000002	fabG	Short-chain dehydrogenase
				g004927_2_000005	NA	hypothetical protein
				g004932	ydcZ	DMT family transporter
				g004974_000002	NA	hypothetical protein
				g004978	NA	Big-13 domain-containing protein
				g005011	fucP%2CgluP	L-fucose:H+ symporter permease
				g005014_000003	NA	Glycosyl hydrolase
				g005016_000001	phyH	Ectoine hydroxylase-related dioxygenase (Phytanoyl-CoA dioxygenase family)
				g005025	NA	Acyltransferase 3
				g005026	NA	ParA family protein
				g005031_000003	perM	PerM
				g005059	ycgM	2-keto-4-pentenoate hydratase/2-oxohepta-3-ene-1%2C7-dioic acid hydratase in catechol pathway
				g005079_000002	NA	hypothetical protein
				g005101_000002	NA	DUF6272 domain-containing protein
				g005140	NA	Pentapeptide MXKDX repeat protein
				g005179	NA	Histidine kinase
				g005183_000003	NA	AB hydrolase-1 domain-containing protein
				g005239_000002	fadR	Transcriptional regulator
				g005262	NA	Thiosulfate reductase cytochrome B subunit (Membrane anchoring protein)
				g005315_000001	NA	hypothetical protein
				g005379_000002	NA	Restriction endonuclease
				g005408_000001	NA	VWA domain-containing protein
				g005417	aes	Monoterpene epsilon-lactone hydrolase
				g005445_000002	fabG	2-keto-3-deoxy-L-fuconate dehydrogenase
				g005464	NA	LexA family transcriptional regulator
				g005491	NA	DUF4381 domain-containing protein
				g005556_000002	NA	VWA domain-containing protein
				g005575_000003	rspA	L-fuconate dehydratase
				g005622_1_000007	rpiR	DNA-binding transcriptional repressor
				g005627	fabG	Short-chain dehydrogenase
				g005679	ydcZ	EamA-like transporter family protein
				g005686_1_000001	hicB	HicB-like domain-containing protein
				g005717	NA	Conserved uncharacterized protein
				g005732	alpA	AlpA family phage regulatory protein
				g005785_000001	NA	hypothetical protein
				g005792_1_000004	NA	Anaerobic sulfatase-maturating enzyme
				g005793_1_000005	NA	hypothetical protein
				g005828	NA	Helix-turn-helix domain-containing protein
				g005852	NA	AP-endonuc-2 domain-containing protein
				g005930_1_000001	NA	DUF1471 domain-containing protein
				g005954_1_000006	NA	hypothetical protein
				g005959_1_000007	ycfA	Toxin HicA
				g006004_2	NA	Transcriptional antiterminator
				g006017_000003	NA	ATP-binding protein
				g006039_000002	NA	Flavin-dependent oxidoreductase%2C luciferase family (Includes alkanesulfonate monooxygenase SsuD and methylene tetrahydromethanopterin reductase)
				g006052_000001	NA	DUF58 domain-containing protein
				g006056_000002	NA	Transcriptional regulator
				g006071	NA	Oxidoreductase
				g006081_000002	NA	Cysteine hydrolase
				g006095	NA	hypothetical protein
				g006122	NA	hypothetical protein
				g006220	sSL2	Helicase ATP-binding domain-containing protein
				g006344_000003	NA	Short-chain alcohol dehydrogenase
				g006349_000001	NA	YaeF family permuted papain-like enzyme
				g006360_000002	NA	Chemotaxis protein CheY
				g006391_000001	NA	ComF family protein
				g006411_2	NA	hypothetical protein
				g006456_2_000014	NA	hypothetical protein
				g006465	NA	Regulatory protein cro
				g006513_000003	NA	Hydantoin utilization protein
				g006536_1_000004	NA	Sulfatase-like hydrolase/transferase
				g006558_1_000001	NA	MFS transporter
				g006576_000004	NA	Aspartate/tyrosine/aromatic aminotransferase
				g006577_000002	NA	Integrase catalytic domain-containing protein
				g006583	NA	ADP-heptose--lipooligosaccharide heptosyltransferase II
				g006636	NA	hypothetical protein
				g006649_2_000042	NA	Oxidoreductase
				g006686_000002	NA	hypothetical protein
				g006731	NA	hypothetical protein
				g006745_000003	NA	Type II toxin-antitoxin system YafO family toxin
				g006772_000003	NA	hypothetical protein
				g006873_000004	NA	N-methylhydantoinase B
				g006889_000004	NA	Cytosine deaminase-like metal-dependent hydrolase
				g006893_2_000028	NA	DUF3383 domain-containing protein
				g006897_000002	NA	L-arabinose isomerase
				g006903_1_000001	NA	ADP%2CATP carrier protein
				g006908_000004	NA	Major facilitator transporter
				g006953_000003	NA	Phenylacetaldoxime dehydratase
				g006969_000003	NA	Carbon-nitrogen hydrolase
				g006972_000001	NA	Toll/interleukin-1 receptor domain-containing protein
				g008087_000003	NA	Transcriptional regulator
				g008105	NA	hypothetical protein
				g008170_000001	NA	Protein ninB
				g008249_000001	NA	hypothetical protein
				g008315_000002	NA	DUF6500 domain-containing protein
				g008353	NA	DUF4493 domain-containing protein
				g008386	NA	DUF2235 domain-containing protein
				g008403_000001	NA	Response-reg-2 domain-containing protein
				g008442	NA	hypothetical protein
				g008479	NA	DUF1173 domain-containing protein
				g008514_000002	NA	Cytosine-specific methyltransferase
				g008538	NA	Glycosyl transferase
				g008690_000001	NA	hypothetical protein
				g008696	NA	Uncharacterized protein YaaW%2C UPF0174 family
				g008788_000002	NA	hypothetical protein
				g008795	NA	TNase-like domain-containing protein
				g008816_000003	NA	Cupin-2 domain-containing protein
				g008872	hipB	RstR1
				g008938_000003	NA	Stability protein StbD
				g008947_000001	NA	hypothetical protein
				g008955_000001	NA	hypothetical protein
				g008989	NA	hypothetical protein
				g009073_000001	NA	DEAD/DEAH box helicase family protein
				g009111	betT	Choline/carnitine/betaine transport
				g009187_000002	NA	DHA2 family efflux MFS transporter permease subunit
				g009213	NA	Sugar phosphate permease
				g009227	NA	T5orf172 domain-containing protein
				g009285_000003	NA	Sugar phosphate isomerase/epimerase
				g009313_2_000010	NA	DUF2157 domain-containing protein
				g009390_000002	NA	Transcriptional regulator
				g009491_000003	NA	DNA-binding GntR family transcriptional regulator
				g009541_000003	NA	Flavin reductase (DIM6/NTAB) family NADH-FMN oxidoreductase RutF
				g009570_000002	betI	HTH-type transcriptional regulator BetI
				g009620	NA	Acetyltransferase (GNAT) family protein
				g009622	NA	GNAT family N-acetyltransferase
				g009675_000001	NA	GNAT family N-acetyltransferase
				g009677_000001	NA	DoxX family membrane protein
				g009683	gspG	Type II secretion system core protein G
				g009862	NA	hypothetical protein
				g009914	NA	hypothetical protein
				g009990_000001	NA	Autotransporter domain-containing protein
				g010003_000003	NA	Histidine kinase
				g010131_000005	NA	ABC-type dipeptide transport system%2C periplasmic component
				g010155	gspE	Type II secretion system protein E
				g010169_000003	NA	Amidohydrolase
				g010177_000003	NA	Xaa-Pro aminopeptidase
				g010228	NA	hypothetical protein
				g010244_000002	NA	MFS transporter
				g010259_000003	NA	hypothetical protein
				g010340_000001	NA	Fic/DOC family
				g010356_000002	NA	Alkene reductase
				g010364_000003	NA	Putative spermidine/putrescine transport system substrate-binding protein
				g010410	NA	NADPH:quinone reductase-like Zn-dependent oxidoreductase
				g010420_000005	NA	ABC-type dipeptide/oligopeptide/nickel transport system%2C permease component
				g010451_000004	NA	Putative xylanase/chitin deacetylase
				g010474_000005	NA	D-malate degradation protein R
				g010591	NA	hypothetical protein
				g010698_000002	NA	RraA family protein
				g010737_1_000007	NA	Response regulator containing a CheY-like receiver domain and an HTH DNA-binding domain
				g010737_2	NA	Response regulator
				g010798_000003	NA	hypothetical protein
				g010854_000003	NA	hypothetical protein
				g011011_000002	NA	hypothetical protein
				g011101	NA	hypothetical protein
				g011133_000001	NA	hypothetical protein
				g011172	NA	DUF1471 domain-containing protein
				g011201	NA	hypothetical protein
				g011319	NA	hypothetical protein
				g011355	NA	hypothetical protein
				g011376_000002	NA	Histidine kinase
				g011410	NA	glycosyltransferase
				g011771	NA	hypothetical protein
				g011793_000003	NA	hypothetical protein
				g011816_000001	NA	hypothetical protein
				g011857_000004	NA	Integrase
				g011947	dcm	Cytosine-specific methyltransferase
				g011980_1_000004	NA	Hydrolase-4 domain-containing protein
				g011980_2_000014	NA	Alpha/beta hydrolase
				g012073_000003	NA	MBL fold metallo-hydrolase
				g012075_1_000008	NA	TIGR03571 family LLM class oxidoreductase
				g012157	NA	Phage recombination protein Bet
				g012159_000005	NA	Nucleotidyl transferase AbiEii/AbiGii toxin family protein
				g012207_000004	NA	Adenosylhomocysteine nucleosidase
				g012240_000003	NA	hypothetical protein
				g012288_000001	NA	SDR family oxidoreductase
				g012310_000004	potB	Polyamine ABC transporter
				g012312_000004	NA	ABC transporter%2C permease protein
				g012331_000001	NA	hypothetical protein
				g012348_000002	NA	Methyltransferase%2C FkbM family
				g012545	NA	hypothetical protein
				g012546_000003	NA	YqaJ viral recombinase family protein
				g012622_000001	NA	DUF3296 domain-containing protein
				g012643_000002	NA	Inovirus Gp2 family protein
				g012672_000001	NA	hypothetical protein
				g012754_000001	NA	AAA family ATPase
				g012784	NA	hypothetical protein
				g012791_000003	NA	Helix-turn-helix transcriptional regulator
				g012810	NA	hypothetical protein
				g012862_000001	NA	hypothetical protein
				g012935	NA	hypothetical protein
				g012972_000002	NA	DUF1240 domain-containing protein
				g013021_000002	NA	hypothetical protein
				g013276_000001	NA	Toxin-antitoxin system%2C antitoxin component
				g013483_000002	NA	Uncharacterized protein 226
				g013641_000003	NA	hypothetical protein
				g013692_000002	NA	Amino acid adenylation domain-containing protein
				g013700_000004	NA	hypothetical protein
				g013936_000001	NA	ATP-dependent endonuclease
				g007006_000002	NA	hypothetical protein
				g007048	NA	hypothetical protein
				g007095_000001	ptsN	Heat-responsive suppressor HrsA HrsA
				g007115_000001	NA	Ketosteroid isomerase-like protein
				g007156	NA	hypothetical protein
				g007218	NA	hypothetical protein
				g007295	NA	helix-turn-helix domain-containing protein
				g007374	NA	Transposase
				g007377_000001	NA	helix-turn-helix domain-containing protein
				g007407_000002	NA	hypothetical protein
				g007416_000002	NA	Meta-pathway phenol degradation-like protein
				g007423_2_000034	NA	hypothetical protein
				g007465_000002	NA	Putative plasmid-related protein
				g007474_2_000027	NA	DUF2931 domain-containing protein
				g007479_000001	NA	Transcriptional regulator
				g007484_000001	NA	Porin
				g007503_000003	NA	Demethylmenaquinone methyltransferase
				g007550	NA	cytochrome b/b6 domain-containing protein
				g007594	NA	ASCH domain-containing protein
				g007612_1_000002	NA	hypothetical protein
				g007675_1_000003	NA	hypothetical protein
				g007681_000001	NA	hypothetical protein
				g007728	NA	ATP-binding protein
				g007733_000001	yeeA	SAM-dependent methyltransferase
				g007796_000004	NA	Cytosine deaminase
				g007822	NA	Ligase
				g007862	NA	hypothetical protein
				g007873_000003	NA	HTH cro/C1-type domain-containing protein
				g007896_2_000005	NA	2%2C5-dihydroxypyridine 5%2C6-dioxygenase
				g007916_000003	NA	Pyridoxal phosphate biosynthesis protein
				g007965_000001	NA	LysR family transcriptional regulator
				g007989_000003	NA	DUF817 domain-containing protein
				g008019_000003	NA	YrdC-like domain-containing protein
				g008033_2	NA	NAD(P)-binding domain-containing protein
				g002211_3	araJ	MFS transporter
				g002295_1_000003	ddpA	Putative ABC transport system%2C periplasmic solute-binding protein
				g002337_2_000004	NA	ABC transporter substrate-binding protein
				g002387	nlpD	hypothetical protein
				g002411	araJ	Fsr
				g002425_2	rbsB	Substrate-binding domain-containing protein
				g002434_2_000051	NA	Transcriptional regulator
				g002439_2	NA	putative DNA-binding transcriptional regulator YafY%2C contains an HTH and WYL domains
				g002517_000002	dadA	Gamma-glutamylputrescine oxidoreductase
				g002582	NA	hypothetical protein
				g002619_000001	cutB	Aldehyde oxidase medium subunit
				g002680_000001	coxL	Molybdopterin-dependent oxidoreductase
				g002716_000002	modA	ABC-type molybdate transport system%2C periplasmic component
				g002717	NA	Alcohol dehydrogenase
				g002862	NA	hypothetical protein
				g002896_000003	gsiA	Putative ABC transport system%2C ATP-binding protein
				g002897_000002	NA	ShlB/FhaC/HecB family hemolysin secretion/activation protein
				g002901_2	NA	MFS transporter
				g002925_1_000001	fadH	Alkene reductase
				g002930_000002	NA	hypothetical protein
				g002941_000002	NA	Sulfate ABC transporter permease
				g003013_1_000002	NA	GGDEF domain-containing protein
				g003037_000003	NA	Acyltransferase
				g003066_2	NA	Response regulator containing a CheY-like receiver domain and an HTH DNA-binding domain
				g003070_000002	NA	DUF3313 domain-containing protein
				g003074_1_000001	NA	TetR family transcriptional regulator
				g003096_1_000003	alpA	AlpA family phage regulatory protein
				g003252_000001	NA	MFS transporter
				g003274	NA	recombination protein NinG
				g003353_2_000005	NA	2-ketogluconate transporter
				g003354_1_000003	araJ	Bcr/CflA family efflux transporter
				g003361	NA	Integrase
				g003366_3_000055	NA	NADH:flavin oxidoreductase/NADH oxidase
				g003391_3	NA	IncFII family plasmid replication initiator RepA
				g003392_000003	dppC	DNA-directed RNA polymerase subunit alpha
				g003502_000002	azoR	FMN dependent NADH:quinone oxidoreductase
				g003599_1_000005	aRA1	2%2C5-diketo-D-gluconic acid reductase
				g003608_2_000004	NA	Putative hydrolase or acyltransferase of alpha/beta superfamily
				g003624_1_000001	NA	hypothetical protein
				g003706_000001	NA	MarR family transcriptional regulator
				g003735_000003	hisJ	ArtJ
				g003767_2_000048	NA	Type II toxin-antitoxin system MqsA family antitoxin
				g003790_1_000003	tra5	Integrase catalytic region
				g003823_1_000004	NA	MoxR-like ATPase
				g003823_2_000002	NA	Haloacid dehalogenase-like hydrolase
				g003838_1_000001	NA	IclR family transcriptional regulator
				g003842_3_000001	NA	Response regulator transcription factor
				g003855_000001	NA	hypothetical protein
				g003902_000003	tnp-IS630	IS630 family transposase
				g003934_000003	tnp-IS110	IS110 family transposase
				g003940_2_000002	NA	Glycosyl transferase
				g003948_1_000007	frsA	DLH domain-containing protein
				g003955_000003	spoIVCA	Recombinase family protein
				g003958_1_000003	ppk2	Polyphosphate kinase
				g003975_000002	grxC	Putative peroxiredoxin/glutaredoxin family protein
				g003985_2_000012	lrp	Leucine-responsive regulatory protein Lrp
				g003986_000001	NA	hypothetical protein
				g004056_000001	NA	Long-chain fatty acid transport protein
				g004062_000003	rbsB	Ribose-binding periplasmic protein RbsB
				g004070_000004	dppB	YliC
				g004123_000003	frwB	PTS system%2C IIBC component
				g004167	NA	Amidohydrolase
				g004198_000002	NA	DUF523 domain-containing protein
				g004213_1_000001	NA	Cupin-3 domain-containing protein
				g004216_000002	NA	DUF1987 domain-containing protein
				g004242	NA	Autotransporter domain-containing protein
				g004255_000004	araH	Ribose transport system permease protein RbsC
				g004299_000004	NA	Xylose isomerase
				g004307_000002	gGDEF	Response regulator PleD
				g004321_1_000001	NA	DeoR faimly transcriptional regulator
				g004340_1_000001	NA	hypothetical protein
				g004342_1_000016	NA	Protein iss
				g004357_1_000003	NA	hypothetical protein
				g004364_1_000001	NA	hypothetical protein
				g004376_2	NA	Histidine kinase
				g004382_000002	terB	ATPase
				g004395_1_000003	NA	hypothetical protein
				g004401_000001	walK	Sensor protein
				g004424_1_000001	wecE	Spore coat polysaccharide biosynthesis protein SpsC
				g004443_000003	NA	Lactate dehydrogenase
				g004521_1_000005	NA	Protein CopB
				g004526	NA	type II toxin-antitoxin system CcdA family antitoxin
				g004548	NA	6-aminohexanoate-cyclic-dimer hydrolase
				g004635	NA	Bacteriophage CII protein
				g004638_1_000003	NA	excisionase
				g004673	NA	tyrosine-type recombinase/integrase
				g004680_000002	rsbU	Serine phosphatase
				g004687	NA	serine hydrolase
				g004696	NA	Oxygen tolerance domain protein
				g004706_000002	lysR	LysR family transcriptional regulator
				g004742_000003	ehuD	YckA
				g004747_000001	qdoI	PuuR
				g004760	sbmC	DNA gyrase inhibitor
				g004781_000001	NA	L-rhamnose mutarotase
				g000011_7	NA	Porin OmpC
				g000019_1_000001	tnp-IS66	IS66 family transposase
				g000064_2_000007	serA	putative dehydrogenase
				g000072_1_000002	NA	hypothetical protein
				g000080_1_000002	NA	Recombinase Cre
				g000096_1_000001	lysR	LysR family transcriptional regulator
				g000110_2_000002	NA	SymE-toxin domain-containing protein
				g000117_2_000005	gabD	Succinate-semialdehyde dehydrogenase (NADP(+))
				g000121_1_000016	gabT	4-aminobutyrate aminotransferase
				g000261_3_000003	NA	Putative enzyme
				g000323_3_000011	NA	Cytosine deaminase-like metal-dependent hydrolase
				g000331_3	NA	Haemolysin expression modulating protein
				g000474_2_000010	qdoI	Cupin-2 domain-containing protein
				g000489_1_000001	yurZ	4-carboxymuconolactone decarboxylase
				g000502_000002	vapC	Ribonuclease VapC
				g000509_1_000001	tnpA	Transposase
				g000522_2_000004	NA	RepB family plasmid replication initiator protein
				g000547_000002	NA	Baseplate-J domain-containing protein
				g000616_2_000002	yhfF	ASCH domain-containing protein
				g000626_3_000081	NA	Sec-independent protein translocase protein TatA
				g000677_000002	NA	Putative oxidoreductase
				g000678	xdhC	putative xanthine dehydrogenase subunit A
				g000785_2_000002	NA	hypothetical protein
				g000816_1_000001	NA	hypothetical protein
				g000829_2_000010	NA	NAD-dependent succinate-semialdehyde dehydrogenase
				g000839	lysR	HTH-type transcriptional regulator DgdR
				g000884	yurZ	Carboxymuconolactone decarboxylase
				g001099	grpB	YqkA
				g001128_2_000004	NA	RND family efflux transporter%2C MFP subunit
				g001201_1_000001	NA	phage antirepressor KilAC domain-containing protein
				g001236_1_000005	NA	Acetone carboxylase beta subunit
				g001271_1_000003	cutS	Aldehyde oxidase small subunit
				g001341_000001	NA	DNA replication protein
				g001374_1_000001	NA	Acetone carboxylase alpha subunit
				g001412_000002	NA	Antitermination protein
				g001453_1_000005	adhE	Aldehyde dehydrogenase
				g001473_1_000009	lysR	D-malate degradation protein R
				g001484_000001	yafX	Antirestriction protein
				g001494_000003	NA	Spermine/spermidine acetyltransferase
				g001615_2	betA	GMC family oxidoreductase N-terminal domain-containing protein
				g001616_2_000001	betB	Betaine aldehyde dehydrogenase
				g001678_1_000001	relE	mRNA interferase RelE
				g001684_000001	vagC	AbrB/MazE/SpoVT family DNA-binding domain-containing protein
				g001694	NA	Acyltransferase
				g001697_000001	NA	transglycosylase SLT domain-containing protein
				g001749_2	yigB	haloacid dehalogenase type II
				g001835_000003	rbsK	Ribokinase
				g001886	NA	PAAR domain-containing protein
				g001890_2	lamB	Porin
				g002009	NA	IgA-specific serine endopeptidase autotransporter
				g002019_1_000004	NA	LysR family transcriptional regulator
				g002019_2_000002	NA	LysR family transcriptional regulator
